# Supplementary material for: Annexin A1 is a polarity cue that directs mitotic spindle orientation during mammalian epithelial morphogenesis
Source: Nat Commun. 2023 Jan 11;14:151. doi: 10.1038/s41467-023-35881-x (PMC9834401; doi:10.1038/s41467-023-35881-x)
Supplement: Supplementary file 12 — Supplementary Dataset 1 [file 41467_2023_35881_MOESM12_ESM.xlsx]

## Sheet: 1. Original_Meta_Exp1_1165p
Checked	Protein FDR Confidence	Master	Accession	Description	Exp. q-value	Sum PEP Score	Coverage	# Peptides	# PSMs	# Unique Peptides	# Protein Groups	# AAs	MW [kDa]	calc. pI	Score Sequest HT	# Peptides Sequest HT
FALSE	High	Master Protein	P10809	60 kDa heat shock protein, mitochondrial OS=Homo sapiens OX=9606 GN=HSPD1 PE=1 SV=2	0	300.548	77.3124	45	189	45	1	573	61	5.87	677.59	45
FALSE	High	Master Protein	P63261	Actin, cytoplasmic 2 OS=Homo sapiens OX=9606 GN=ACTG1 PE=1 SV=1	0	191.51	62.6667	20	78	2	1	375	41.8	5.48	255.12	20
FALSE	High	Master Protein	Q09666	Neuroblast differentiation-associated protein AHNAK OS=Homo sapiens OX=9606 GN=AHNAK PE=1 SV=2	0	191.057	21.0187	62	85	62	1	5890	628.7	6.15	227.53	62
FALSE	High	Master Protein	Q15149	Plectin OS=Homo sapiens OX=9606 GN=PLEC PE=1 SV=3	0	188.618	15.2434	58	73	57	1	4684	531.5	5.96	224.35	58
FALSE	High	Master Protein	P60709	Actin, cytoplasmic 1 OS=Homo sapiens OX=9606 GN=ACTB PE=1 SV=1	0	185.669	62.6667	19	77	1	1	375	41.7	5.48	250.67	19
FALSE	High	Master Protein	P81274	G-protein-signaling modulator 2 OS=Homo sapiens OX=9606 GN=GPSM2 PE=1 SV=3	0	171.43	65.3509	46	85	46	1	684	76.6	6.39	236.04	46
FALSE	High	Master Protein	P14618	Pyruvate kinase PKM OS=Homo sapiens OX=9606 GN=PKM PE=1 SV=4	0	171.269	76.6478	37	87	37	1	531	57.9	7.84	272.93	37
FALSE	High	Master Protein	P62736	Actin, aortic smooth muscle OS=Homo sapiens OX=9606 GN=ACTA2 PE=1 SV=1	0	146.029	28.1167	10	59	1	1	377	42	5.39	195.39	10
FALSE	High	Master Protein	P07437	Tubulin beta chain OS=Homo sapiens OX=9606 GN=TUBB PE=1 SV=2	0	108.569	78.6036	26	52	6	1	444	49.6	4.89	155.79	26
FALSE	High	Master Protein	P68371	Tubulin beta-4B chain OS=Homo sapiens OX=9606 GN=TUBB4B PE=1 SV=1	0	99.685	72.3596	25	48	2	1	445	49.8	4.89	141.1	25
FALSE	High	Master Protein	P06748	Nucleophosmin OS=Homo sapiens OX=9606 GN=NPM1 PE=1 SV=2	0	94.85	72.1088	16	49	16	1	294	32.6	4.78	159.86	16
FALSE	High	Master Protein	Q9Y446	Plakophilin-3 OS=Homo sapiens OX=9606 GN=PKP3 PE=1 SV=1	0	90.795	40.1506	27	37	27	1	797	87	9.32	98.71	27
FALSE	High	Master Protein	Q13751	Laminin subunit beta-3 OS=Homo sapiens OX=9606 GN=LAMB3 PE=1 SV=1	0	84.187	27.1331	24	37	24	1	1172	129.5	7.21	115.87	24
FALSE	High	Master Protein	P04350	Tubulin beta-4A chain OS=Homo sapiens OX=9606 GN=TUBB4A PE=1 SV=2	0	79.478	64.8649	23	42	2	1	444	49.6	4.88	121.01	23
FALSE	High	Master Protein	P68104	Elongation factor 1-alpha 1 OS=Homo sapiens OX=9606 GN=EEF1A1 PE=1 SV=1	0	77.296	46.3203	17	52	17	1	462	50.1	9.01	156.82	17
FALSE	High	Master Protein	P02533	Keratin, type I cytoskeletal 14 OS=Homo sapiens OX=9606 GN=KRT14 PE=1 SV=4	0	71.541	16.7373	6	22	4	1	472	51.5	5.16	76.31	6
FALSE	High	Master Protein	Q13753	Laminin subunit gamma-2 OS=Homo sapiens OX=9606 GN=LAMC2 PE=1 SV=2	0	71.029	21.4585	21	29	21	1	1193	130.9	6.19	81.05	21
FALSE	High	Master Protein	A0A1B0GTW1	Tight junction protein ZO-2 OS=Homo sapiens OX=9606 GN=TJP2 PE=1 SV=1	0	70.641	27.462	26	38	26	1	1249	140.6	8.19	106.25	26
FALSE	High	Master Protein	A0A087WTP3	Far upstream element-binding protein 2 OS=Homo sapiens OX=9606 GN=KHSRP PE=1 SV=1	0	68.26	36.7089	20	30	19	1	711	73	7.71	95.38	20
FALSE	High	Master Protein	P13647	Keratin, type II cytoskeletal 5 OS=Homo sapiens OX=9606 GN=KRT5 PE=1 SV=3	0	64.09	26.2712	22	36	19	1	590	62.3	7.74	99.36	22
FALSE	High	Master Protein	P02538	Keratin, type II cytoskeletal 6A OS=Homo sapiens OX=9606 GN=KRT6A PE=1 SV=3	0	63.848	21.4539	16	37	6	1	564	60	8	113.08	16
FALSE	High	Master Protein	P06576	ATP synthase subunit beta, mitochondrial OS=Homo sapiens OX=9606 GN=ATP5F1B PE=1 SV=3	0	61.728	55.0095	18	26	18	1	529	56.5	5.4	84.57	18
FALSE	High	Master Protein	Q00839	Heterogeneous nuclear ribonucleoprotein U OS=Homo sapiens OX=9606 GN=HNRNPU PE=1 SV=6	0	59.999	20.2424	16	27	16	1	825	90.5	6	82.44	16
FALSE	High	Master Protein	O00571	ATP-dependent RNA helicase DDX3X OS=Homo sapiens OX=9606 GN=DDX3X PE=1 SV=3	0	57.633	41.3897	15	21	15	1	662	73.2	7.18	63.92	15
FALSE	High	Master Protein	P22626	Heterogeneous nuclear ribonucleoproteins A2/B1 OS=Homo sapiens OX=9606 GN=HNRNPA2B1 PE=1 SV=2	0	57.495	33.711	10	43	10	1	353	37.4	8.95	144.32	10
FALSE	High	Master Protein	P04406	Glyceraldehyde-3-phosphate dehydrogenase OS=Homo sapiens OX=9606 GN=GAPDH PE=1 SV=3	0	55.908	47.1642	18	29	18	1	335	36	8.46	82.07	18
FALSE	High	Master Protein	P78371	T-complex protein 1 subunit beta OS=Homo sapiens OX=9606 GN=CCT2 PE=1 SV=4	0	55.482	30.4673	12	18	12	1	535	57.5	6.46	65.64	12
FALSE	High	Master Protein	Q99832	T-complex protein 1 subunit eta OS=Homo sapiens OX=9606 GN=CCT7 PE=1 SV=2	0	53.833	35.5433	11	19	11	1	543	59.3	7.65	62.69	11
FALSE	High	Master Protein	P23246	Splicing factor, proline- and glutamine-rich OS=Homo sapiens OX=9606 GN=SFPQ PE=1 SV=2	0	52.883	20.2263	13	21	13	1	707	76.1	9.44	61.35	13
FALSE	High	Master Protein	Q13509	Tubulin beta-3 chain OS=Homo sapiens OX=9606 GN=TUBB3 PE=1 SV=2	0	51.79	39.3333	13	24	4	1	450	50.4	4.93	78.67	13
FALSE	High	Master Protein	E9PRY8	Elongation factor 1-delta OS=Homo sapiens OX=9606 GN=EEF1D PE=1 SV=1	0	50.062	11.6212	6	11	6	1	697	76.5	7.05	45.31	6
FALSE	High	Master Protein	P06733	Alpha-enolase OS=Homo sapiens OX=9606 GN=ENO1 PE=1 SV=2	0	49.243	25.8065	11	21	11	1	434	47.1	7.39	64.67	11
FALSE	High	Master Protein	P11586	C-1-tetrahydrofolate synthase, cytoplasmic OS=Homo sapiens OX=9606 GN=MTHFD1 PE=1 SV=3	0	45.171	17.861	10	16	10	1	935	101.5	7.3	53.23	10
FALSE	High	Master Protein	Q99959	Plakophilin-2 OS=Homo sapiens OX=9606 GN=PKP2 PE=1 SV=2	0	45.139	19.0692	12	15	12	1	881	97.4	9.33	50.56	12
FALSE	High	Master Protein	Q9BUF5	Tubulin beta-6 chain OS=Homo sapiens OX=9606 GN=TUBB6 PE=1 SV=1	0	44.649	39.2377	12	17	5	1	446	49.8	4.88	52.66	12
FALSE	High	Master Protein	P68366	Tubulin alpha-4A chain OS=Homo sapiens OX=9606 GN=TUBA4A PE=1 SV=1	0	44.62	34.8214	12	18	8	1	448	49.9	5.06	58.44	12
FALSE	High	Master Protein	P35579	Myosin-9 OS=Homo sapiens OX=9606 GN=MYH9 PE=1 SV=4	0	43.958	9.54082	14	16	14	1	1960	226.4	5.6	51.23	14
FALSE	High	Master Protein	P04792	Heat shock protein beta-1 OS=Homo sapiens OX=9606 GN=HSPB1 PE=1 SV=2	0	43.737	84.878	13	20	13	1	205	22.8	6.4	55.65	13
FALSE	High	Master Protein	J3KNL6	Protein transport protein sec16 OS=Homo sapiens OX=9606 GN=SEC16A PE=1 SV=1	0	43.531	12.4735	11	15	11	1	2357	251.7	5.8	47.09	11
FALSE	High	Master Protein	F5H5D3	Tubulin alpha chain OS=Homo sapiens OX=9606 GN=TUBA1C PE=1 SV=1	0	42.992	33.9114	14	18	5	1	519	57.7	5.07	52.13	14
FALSE	High	Master Protein	P11142	Heat shock cognate 71 kDa protein OS=Homo sapiens OX=9606 GN=HSPA8 PE=1 SV=1	0	41.459	40.0929	18	20	2	1	646	70.9	5.52	55.97	18
FALSE	High	Master Protein	P17987	T-complex protein 1 subunit alpha OS=Homo sapiens OX=9606 GN=TCP1 PE=1 SV=1	0	41.274	35.7914	12	16	12	1	556	60.3	6.11	53.73	12
FALSE	High	Master Protein	P63220	40S ribosomal protein S21 OS=Homo sapiens OX=9606 GN=RPS21 PE=1 SV=1	0	40.236	92.7711	8	19	8	1	83	9.1	8.5	57.59	8
FALSE	High	Master Protein	P62081	40S ribosomal protein S7 OS=Homo sapiens OX=9606 GN=RPS7 PE=1 SV=1	0	40.236	50.5155	8	22	8	1	194	22.1	10.1	65.9	8
FALSE	High	Master Protein	P38646	Stress-70 protein, mitochondrial OS=Homo sapiens OX=9606 GN=HSPA9 PE=1 SV=2	0	40.155	27.5405	14	19	14	1	679	73.6	6.16	60.76	14
FALSE	High	Master Protein	P08670	Vimentin OS=Homo sapiens OX=9606 GN=VIM PE=1 SV=4	0	38.965	27.4678	12	19	12	1	466	53.6	5.12	55.35	12
FALSE	High	Master Protein	E9PKE3	Heat shock cognate 71 kDa protein OS=Homo sapiens OX=9606 GN=HSPA8 PE=1 SV=1	0	38.814	38.2775	17	19	1	1	627	68.8	5.52	53.33	17
FALSE	High	Master Protein	Q14134	Tripartite motif-containing protein 29 OS=Homo sapiens OX=9606 GN=TRIM29 PE=1 SV=2	0	38.292	35.3741	11	13	11	1	588	65.8	7.15	38.77	11
FALSE	High	Master Protein	Q9Y490	Talin-1 OS=Homo sapiens OX=9606 GN=TLN1 PE=1 SV=3	0	37.906	10.0354	11	14	11	1	2541	269.6	6.07	44.9	11
FALSE	High	Master Protein	P40227	T-complex protein 1 subunit zeta OS=Homo sapiens OX=9606 GN=CCT6A PE=1 SV=3	0	37.664	39.548	15	20	15	1	531	58	6.68	61.24	15
FALSE	High	Master Protein	P25705	ATP synthase subunit alpha, mitochondrial OS=Homo sapiens OX=9606 GN=ATP5F1A PE=1 SV=1	0	37.602	19.1682	11	22	11	1	553	59.7	9.13	60.04	11
FALSE	High	Master Protein	Q15233	Non-POU domain-containing octamer-binding protein OS=Homo sapiens OX=9606 GN=NONO PE=1 SV=4	0	37.502	21.2314	7	11	7	1	471	54.2	8.95	33.81	7
FALSE	High	Master Protein	P31947	14-3-3 protein sigma OS=Homo sapiens OX=9606 GN=SFN PE=1 SV=1	0	37.224	36.2903	8	15	8	1	248	27.8	4.74	47.26	8
FALSE	High	Master Protein	P27708	CAD protein OS=Homo sapiens OX=9606 GN=CAD PE=1 SV=3	0	36.947	10.427	11	18	11	1	2225	242.8	6.46	59.72	11
FALSE	High	Master Protein	P04259	Keratin, type II cytoskeletal 6B OS=Homo sapiens OX=9606 GN=KRT6B PE=1 SV=5	0	36.886	19.6809	12	18	3	1	564	60	8	49.5	12
FALSE	High	Master Protein	P62753	40S ribosomal protein S6 OS=Homo sapiens OX=9606 GN=RPS6 PE=1 SV=1	0	35.797	23.2932	4	15	4	1	249	28.7	10.84	51.81	4
FALSE	High	Master Protein	Q99497	Protein/nucleic acid deglycase DJ-1 OS=Homo sapiens OX=9606 GN=PARK7 PE=1 SV=2	0	35.411	40.2116	7	14	7	1	189	19.9	6.79	45.61	7
FALSE	High	Master Protein	P49411	Elongation factor Tu, mitochondrial OS=Homo sapiens OX=9606 GN=TUFM PE=1 SV=2	0	35.04	33.8496	9	16	9	1	452	49.5	7.61	49.36	9
FALSE	High	Master Protein	P02545	Prelamin-A/C OS=Homo sapiens OX=9606 GN=LMNA PE=1 SV=1	0	34.775	15.0602	7	9	5	1	664	74.1	7.02	36.58	7
FALSE	High	Master Protein	P36578	60S ribosomal protein L4 OS=Homo sapiens OX=9606 GN=RPL4 PE=1 SV=5	0	34.269	20.6089	8	14	8	1	427	47.7	11.06	42.42	8
FALSE	High	Master Protein	P36952	Serpin B5 OS=Homo sapiens OX=9606 GN=SERPINB5 PE=1 SV=2	0	34.117	19.2	5	13	5	1	375	42.1	6.05	40.33	5
FALSE	High	Master Protein	P49368	T-complex protein 1 subunit gamma OS=Homo sapiens OX=9606 GN=CCT3 PE=1 SV=4	0	33.14	33.578	10	13	10	1	545	60.5	6.49	33.83	10
FALSE	High	Master Protein	A0A1C7CYX9	Dihydropyrimidinase-related protein 2 OS=Homo sapiens OX=9606 GN=DPYSL2 PE=1 SV=1	0	32.994	31.0192	15	15	15	1	677	73.5	6.35	46.05	15
FALSE	High	Master Protein	A0A0G2JIW1	Heat shock 70 kDa protein 1B OS=Homo sapiens OX=9606 GN=HSPA1B PE=1 SV=1	0	32.742	32.5545	14	14	13	1	642	70.1	5.66	41.21	14
FALSE	High	Master Protein	P48643	T-complex protein 1 subunit epsilon OS=Homo sapiens OX=9606 GN=CCT5 PE=1 SV=1	0	31.752	27.7264	10	13	10	1	541	59.6	5.66	37.36	10
FALSE	High	Master Protein	P58107	Epiplakin OS=Homo sapiens OX=9606 GN=EPPK1 PE=1 SV=3	0	30.9	19.3003	9	11	8	1	5088	555.3	5.62	29.74	9
FALSE	High	Master Protein	A0A0C4DGA7	Actin-binding LIM protein 3 OS=Homo sapiens OX=9606 GN=ABLIM3 PE=1 SV=1	0	30.5	20.6154	9	13	9	1	650	74.1	8.5	39.27	9
FALSE	High	Master Protein	O43175	D-3-phosphoglycerate dehydrogenase OS=Homo sapiens OX=9606 GN=PHGDH PE=1 SV=4	0	30.124	25.7036	12	12	12	1	533	56.6	6.71	34.74	12
FALSE	High	Master Protein	P15924	Desmoplakin OS=Homo sapiens OX=9606 GN=DSP PE=1 SV=3	0	30.041	6.19993	9	10	9	1	2871	331.6	6.81	35.64	9
FALSE	High	Master Protein	P49750	YLP motif-containing protein 1 OS=Homo sapiens OX=9606 GN=YLPM1 PE=1 SV=4	0	29.059	10.8574	11	12	11	1	2146	241.5	6.55	29.06	11
FALSE	High	Master Protein	O60716	Catenin delta-1 OS=Homo sapiens OX=9606 GN=CTNND1 PE=1 SV=1	0	28.845	22.4174	9	15	9	1	968	108.1	6.23	37.75	9
FALSE	High	Master Protein	P50991	T-complex protein 1 subunit delta OS=Homo sapiens OX=9606 GN=CCT4 PE=1 SV=4	0	28.581	29.3135	10	12	10	1	539	57.9	7.83	35.14	10
FALSE	High	Master Protein	J3KPF3	4F2 cell-surface antigen heavy chain OS=Homo sapiens OX=9606 GN=SLC3A2 PE=1 SV=1	0	28.024	13.4707	8	10	8	1	631	68.1	5.05	33.41	8
FALSE	High	Master Protein	P08238	Heat shock protein HSP 90-beta OS=Homo sapiens OX=9606 GN=HSP90AB1 PE=1 SV=4	0	27.825	17.2652	11	13	8	1	724	83.2	5.03	36.99	11
FALSE	High	Master Protein	Q92597	Protein NDRG1 OS=Homo sapiens OX=9606 GN=NDRG1 PE=1 SV=1	0	27.624	17.7665	4	9	4	1	394	42.8	5.82	36.06	4
FALSE	High	Master Protein	Q04695	Keratin, type I cytoskeletal 17 OS=Homo sapiens OX=9606 GN=KRT17 PE=1 SV=2	0	27.176	23.6111	6	22	5	1	432	48.1	5.02	55.51	6
FALSE	High	Master Protein	Q9Y2W1	Thyroid hormone receptor-associated protein 3 OS=Homo sapiens OX=9606 GN=THRAP3 PE=1 SV=2	0	27.147	12.356	11	13	11	1	955	108.6	10.15	35.3	11
FALSE	High	Master Protein	Q9NYF8	Bcl-2-associated transcription factor 1 OS=Homo sapiens OX=9606 GN=BCLAF1 PE=1 SV=2	0	26.974	16.8478	9	10	9	1	920	106.1	9.98	22.38	9
FALSE	High	Master Protein	Q13439	Golgin subfamily A member 4 OS=Homo sapiens OX=9606 GN=GOLGA4 PE=1 SV=1	0	26.615	5.33632	9	11	9	1	2230	261	5.39	36.51	9
FALSE	High	Master Protein	F8VVB9	Tubulin alpha-1B chain (Fragment) OS=Homo sapiens OX=9606 GN=TUBA1B PE=1 SV=8	0	25.905	56.9106	9	11	1	1	246	27.4	5.2	33.09	9
FALSE	High	Master Protein	Q13451	Peptidyl-prolyl cis-trans isomerase FKBP5 OS=Homo sapiens OX=9606 GN=FKBP5 PE=1 SV=2	0	25.802	10.5033	3	8	3	1	457	51.2	5.9	31.09	3
FALSE	High	Master Protein	P30044	Peroxiredoxin-5, mitochondrial OS=Homo sapiens OX=9606 GN=PRDX5 PE=1 SV=4	0	25.614	38.3178	7	13	7	1	214	22.1	8.7	40.19	7
FALSE	High	Master Protein	P05787	Keratin, type II cytoskeletal 8 OS=Homo sapiens OX=9606 GN=KRT8 PE=1 SV=7	0	25.555	19.4617	7	11	5	1	483	53.7	5.59	30.37	7
FALSE	High	Master Protein	P62263	40S ribosomal protein S14 OS=Homo sapiens OX=9606 GN=RPS14 PE=1 SV=3	0	25.054	49.6689	10	10	10	1	151	16.3	10.05	24.89	10
FALSE	High	Master Protein	P08729	Keratin, type II cytoskeletal 7 OS=Homo sapiens OX=9606 GN=KRT7 PE=1 SV=5	0	24.95	21.9616	8	13	6	1	469	51.4	5.48	26.87	8
FALSE	High	Master Protein	Q9BSD7	Cancer-related nucleoside-triphosphatase OS=Homo sapiens OX=9606 GN=NTPCR PE=1 SV=1	0	24.889	55.7895	7	8	7	1	190	20.7	9.54	24.24	7
FALSE	High	Master Protein	H0Y2Y8	Zyxin (Fragment) OS=Homo sapiens OX=9606 GN=ZYX PE=1 SV=1	0	24.882	18.7037	5	10	2	1	540	57.6	6.87	35.95	5
FALSE	High	Master Protein	P11021	Endoplasmic reticulum chaperone BiP OS=Homo sapiens OX=9606 GN=HSPA5 PE=1 SV=2	0	24.831	22.0183	11	14	11	1	654	72.3	5.16	44.86	11
FALSE	High	Master Protein	P24534	Elongation factor 1-beta OS=Homo sapiens OX=9606 GN=EEF1B2 PE=1 SV=3	0	24.625	20.8889	6	10	6	1	225	24.7	4.67	29.26	6
FALSE	High	Master Protein	P14625	Endoplasmin OS=Homo sapiens OX=9606 GN=HSP90B1 PE=1 SV=1	0	24.102	10.9589	7	9	7	1	803	92.4	4.84	27.66	7
FALSE	High	Master Protein	H0Y720	Trinucleotide repeat-containing gene 6B protein (Fragment) OS=Homo sapiens OX=9606 GN=TNRC6B PE=1 SV=1	0	23.705	14.0187	9	12	9	1	1391	148.6	7.27	39.85	9
FALSE	High	Master Protein	P39019	40S ribosomal protein S19 OS=Homo sapiens OX=9606 GN=RPS19 PE=1 SV=2	0	23.679	46.8966	10	11	5	1	145	16.1	10.32	33.89	10
FALSE	High	Master Protein	P62241	40S ribosomal protein S8 OS=Homo sapiens OX=9606 GN=RPS8 PE=1 SV=2	0	23.45	43.75	8	11	8	1	208	24.2	10.32	35.45	8
FALSE	High	Master Protein	Q9UKY7	Protein CDV3 homolog OS=Homo sapiens OX=9606 GN=CDV3 PE=1 SV=1	0	23.402	48.062	6	7	6	1	258	27.3	6.4	23.38	6
FALSE	High	Master Protein	A0A087X0X3	Heterogeneous nuclear ribonucleoprotein M OS=Homo sapiens OX=9606 GN=HNRNPM PE=1 SV=1	0	23.326	21.6438	9	11	3	1	730	77.5	8.78	31.15	9
FALSE	High	Master Protein	Q5JTV8	Torsin-1A-interacting protein 1 OS=Homo sapiens OX=9606 GN=TOR1AIP1 PE=1 SV=2	0	23.124	20.0686	10	10	10	1	583	66.2	8.18	32.07	10
FALSE	High	Master Protein	E9PK25	Cofilin-1 OS=Homo sapiens OX=9606 GN=CFL1 PE=1 SV=1	0	22.871	35.2941	6	9	6	1	204	22.7	8.34	31.31	6
FALSE	High	Master Protein	Q3ZCM7	Tubulin beta-8 chain OS=Homo sapiens OX=9606 GN=TUBB8 PE=1 SV=2	0	22.713	24.0991	9	12	1	1	444	49.7	4.89	33.7	9
FALSE	High	Master Protein	Q9Y3I0	tRNA-splicing ligase RtcB homolog OS=Homo sapiens OX=9606 GN=RTCB PE=1 SV=1	0	22.066	15.4455	6	8	6	1	505	55.2	7.23	24.09	6
FALSE	High	Master Protein	M0R2L9	40S ribosomal protein S19 (Fragment) OS=Homo sapiens OX=9606 GN=RPS19 PE=1 SV=1	0	22.016	76.0563	7	10	2	1	71	8.2	8.88	33.13	7
FALSE	High	Master Protein	P46937	Transcriptional coactivator YAP1 OS=Homo sapiens OX=9606 GN=YAP1 PE=1 SV=2	0	21.92	20.2381	7	9	7	1	504	54.4	5.17	30.88	7
FALSE	High	Master Protein	P13639	Elongation factor 2 OS=Homo sapiens OX=9606 GN=EEF2 PE=1 SV=4	0	21.811	14.6853	7	8	7	1	858	95.3	6.83	26.7	7
FALSE	High	Master Protein	P32969	60S ribosomal protein L9 OS=Homo sapiens OX=9606 GN=RPL9 PE=1 SV=1	0	21.475	37.5	4	9	4	1	192	21.9	9.95	27.99	4
FALSE	High	Master Protein	P50454	Serpin H1 OS=Homo sapiens OX=9606 GN=SERPINH1 PE=1 SV=2	0	21.376	24.1627	5	6	5	1	418	46.4	8.69	24.84	5
FALSE	High	Master Protein	P05783	Keratin, type I cytoskeletal 18 OS=Homo sapiens OX=9606 GN=KRT18 PE=1 SV=2	0	21.135	14.186	5	16	5	1	430	48	5.45	46.16	5
FALSE	High	Master Protein	Q13263	Transcription intermediary factor 1-beta OS=Homo sapiens OX=9606 GN=TRIM28 PE=1 SV=5	0	20.992	15.5689	7	9	7	1	835	88.5	5.77	25.28	7
FALSE	High	Master Protein	P61604	10 kDa heat shock protein, mitochondrial OS=Homo sapiens OX=9606 GN=HSPE1 PE=1 SV=2	0	20.977	67.6471	6	14	6	1	102	10.9	8.92	24.62	6
FALSE	High	Master Protein	A0A0A0MRI2	Sorting nexin OS=Homo sapiens OX=9606 GN=SNX6 PE=1 SV=1	0	20.848	18.6603	4	6	4	1	418	47.8	6.43	22.49	4
FALSE	High	Master Protein	G3XAC6	RNA-binding protein 39 OS=Homo sapiens OX=9606 GN=RBM39 PE=1 SV=1	0	20.691	15.13	4	8	4	1	423	48	10.56	25.27	4
FALSE	High	Master Protein	A0A087WWU8	Tropomyosin alpha-3 chain OS=Homo sapiens OX=9606 GN=TPM3 PE=1 SV=1	0	20.415	38.7665	8	9	6	1	227	26.4	4.78	23.62	8
FALSE	High	Master Protein	P62937	Peptidyl-prolyl cis-trans isomerase A OS=Homo sapiens OX=9606 GN=PPIA PE=1 SV=2	0	20.168	70.303	7	7	7	1	165	18	7.81	15.38	7
FALSE	High	Master Protein	P62913	60S ribosomal protein L11 OS=Homo sapiens OX=9606 GN=RPL11 PE=1 SV=2	0	19.614	35.3933	6	7	6	1	178	20.2	9.6	19.82	6
FALSE	High	Master Protein	P60174	Triosephosphate isomerase OS=Homo sapiens OX=9606 GN=TPI1 PE=1 SV=3	0	19.603	39.1608	5	8	5	1	286	30.8	5.92	24.06	5
FALSE	High	Master Protein	Q04637	Eukaryotic translation initiation factor 4 gamma 1 OS=Homo sapiens OX=9606 GN=EIF4G1 PE=1 SV=4	0	19.308	5.06567	4	6	4	1	1599	175.4	5.33	13.55	4
FALSE	High	Master Protein	Q9UQ35	Serine/arginine repetitive matrix protein 2 OS=Homo sapiens OX=9606 GN=SRRM2 PE=1 SV=2	0	19.167	3.77907	7	10	7	1	2752	299.4	12.06	27.93	7
FALSE	High	Master Protein	E9PDI4	Ladinin-1 OS=Homo sapiens OX=9606 GN=LAD1 PE=1 SV=1	0	18.891	18.4557	6	6	6	1	531	58.6	9.86	18.69	6
FALSE	High	Master Protein	P62917	60S ribosomal protein L8 OS=Homo sapiens OX=9606 GN=RPL8 PE=1 SV=2	0	18.788	24.1245	5	8	5	1	257	28	11.03	22.89	5
FALSE	High	Master Protein	P09497	Clathrin light chain B OS=Homo sapiens OX=9606 GN=CLTB PE=1 SV=1	0	18.702	14.4105	3	22	3	1	229	25.2	4.64	61.27	3
FALSE	High	Master Protein	H0YHG0	Uncharacterized protein (Fragment) OS=Homo sapiens OX=9606 PE=1 SV=1	0	18.666	11.8547	5	8	5	1	523	59.1	8.59	23.43	5
FALSE	High	Master Protein	Q14980	Nuclear mitotic apparatus protein 1 OS=Homo sapiens OX=9606 GN=NUMA1 PE=1 SV=2	0	18.367	5.67376	6	7	6	1	2115	238.1	5.78	20.64	6
FALSE	High	Master Protein	P09651	Heterogeneous nuclear ribonucleoprotein A1 OS=Homo sapiens OX=9606 GN=HNRNPA1 PE=1 SV=5	0	18.24	11.5591	4	5	4	1	372	38.7	9.13	15.52	4
FALSE	High	Master Protein	Q9UHD8	Septin-9 OS=Homo sapiens OX=9606 GN=SEPT9 PE=1 SV=2	0	18.057	10.5802	4	5	4	1	586	65.4	8.97	10.83	4
FALSE	High	Master Protein	Q6ZRV2	Protein FAM83H OS=Homo sapiens OX=9606 GN=FAM83H PE=1 SV=3	0	17.72	5.25869	4	6	4	1	1179	127	6.98	17.97	4
FALSE	High	Master Protein	P62277	40S ribosomal protein S13 OS=Homo sapiens OX=9606 GN=RPS13 PE=1 SV=2	0	17.678	40.3974	6	7	6	1	151	17.2	10.54	17.53	6
FALSE	High	Master Protein	O75947	ATP synthase subunit d, mitochondrial OS=Homo sapiens OX=9606 GN=ATP5H PE=1 SV=3	0	17.542	43.4783	6	8	6	1	161	18.5	5.3	22.03	6
FALSE	High	Master Protein	Q14247	Src substrate cortactin OS=Homo sapiens OX=9606 GN=CTTN PE=1 SV=2	0	17.515	14	5	8	5	1	550	61.5	5.4	25.62	5
FALSE	High	Master Protein	Q13247	Serine/arginine-rich splicing factor 6 OS=Homo sapiens OX=9606 GN=SRSF6 PE=1 SV=2	0	17.21	19.186	6	7	6	1	344	39.6	11.43	19.33	6
FALSE	High	Master Protein	P42167	Lamina-associated polypeptide 2, isoforms beta/gamma OS=Homo sapiens OX=9606 GN=TMPO PE=1 SV=2	0	17.026	15.6388	3	6	2	1	454	50.6	9.38	19.54	3
FALSE	High	Master Protein	P00558	Phosphoglycerate kinase 1 OS=Homo sapiens OX=9606 GN=PGK1 PE=1 SV=3	0	16.982	21.1031	7	8	7	1	417	44.6	8.1	24.16	7
FALSE	High	Master Protein	O43290	U4/U6.U5 tri-snRNP-associated protein 1 OS=Homo sapiens OX=9606 GN=SART1 PE=1 SV=1	0	16.982	7.25	4	5	4	1	800	90.2	6.13	17.94	4
FALSE	High	Master Protein	P31939	Bifunctional purine biosynthesis protein PURH OS=Homo sapiens OX=9606 GN=ATIC PE=1 SV=3	0	16.878	8.78378	3	5	3	1	592	64.6	6.71	16.88	3
FALSE	High	Master Protein	P61978	Heterogeneous nuclear ribonucleoprotein K OS=Homo sapiens OX=9606 GN=HNRNPK PE=1 SV=1	0	16.851	19.0065	5	12	5	1	463	50.9	5.54	23.65	5
FALSE	High	Master Protein	P07900	Heat shock protein HSP 90-alpha OS=Homo sapiens OX=9606 GN=HSP90AA1 PE=1 SV=5	0	16.806	13.7978	6	6	3	1	732	84.6	5.02	17.83	6
FALSE	High	Master Protein	A0A1W2PQ51	Probable ATP-dependent RNA helicase DDX17 OS=Homo sapiens OX=9606 GN=DDX17 PE=1 SV=1	0	16.784	12.7223	5	8	4	1	731	80.4	8.37	26.88	5
FALSE	High	Master Protein	P27105	Erythrocyte band 7 integral membrane protein OS=Homo sapiens OX=9606 GN=STOM PE=1 SV=3	0	16.759	24.3056	4	7	4	1	288	31.7	7.88	26.07	4
FALSE	High	Master Protein	Q9NQW6	Anillin OS=Homo sapiens OX=9606 GN=ANLN PE=1 SV=2	0	16.748	6.22776	5	6	5	1	1124	124.1	8.07	15.32	5
FALSE	High	Master Protein	Q07021	Complement component 1 Q subcomponent-binding protein, mitochondrial OS=Homo sapiens OX=9606 GN=C1QBP PE=1 SV=1	0	16.682	8.15603	3	6	3	1	282	31.3	4.84	20.48	3
FALSE	High	Master Protein	P62851	40S ribosomal protein S25 OS=Homo sapiens OX=9606 GN=RPS25 PE=1 SV=1	0	16.365	44.8	6	8	6	1	125	13.7	10.11	20.86	6
FALSE	High	Master Protein	P26373	60S ribosomal protein L13 OS=Homo sapiens OX=9606 GN=RPL13 PE=1 SV=4	0	16.335	34.5972	7	12	7	1	211	24.2	11.65	22.87	7
FALSE	High	Master Protein	E7EMB3	Calmodulin-2 OS=Homo sapiens OX=9606 GN=CALM2 PE=1 SV=1	0	16.315	19.3878	2	5	2	1	196	21.7	4.56	17.18	2
FALSE	High	Master Protein	P15104	Glutamine synthetase OS=Homo sapiens OX=9606 GN=GLUL PE=1 SV=4	0	16.151	7.7748	3	5	3	1	373	42	6.89	17.58	3
FALSE	High	Master Protein	M0QZM1	Heterogeneous nuclear ribonucleoprotein M (Fragment) OS=Homo sapiens OX=9606 GN=HNRNPM PE=1 SV=1	0	16.138	30.5483	7	8	1	1	383	40	6.73	22.48	7
FALSE	High	Master Protein	E7EX44	Caldesmon OS=Homo sapiens OX=9606 GN=CALD1 PE=1 SV=1	0	16.107	16.158	6	7	6	1	557	64.1	7.02	15.62	6
FALSE	High	Master Protein	P16989	Y-box-binding protein 3 OS=Homo sapiens OX=9606 GN=YBX3 PE=1 SV=4	0	16.063	20.6989	4	5	3	1	372	40.1	9.77	16.41	4
FALSE	High	Master Protein	H3BSP9	Metallothionein OS=Homo sapiens OX=9606 GN=MT2A PE=1 SV=1	0	15.985	34.2466	2	3	2	1	73	7.7	8.37	11.62	2
FALSE	High	Master Protein	P27635	60S ribosomal protein L10 OS=Homo sapiens OX=9606 GN=RPL10 PE=1 SV=4	0	15.869	28.972	5	5	3	1	214	24.6	10.08	13.47	5
FALSE	High	Master Protein	P30050	60S ribosomal protein L12 OS=Homo sapiens OX=9606 GN=RPL12 PE=1 SV=1	0	15.654	25.4545	5	6	5	1	165	17.8	9.42	20.5	5
FALSE	High	Master Protein	P08779	Keratin, type I cytoskeletal 16 OS=Homo sapiens OX=9606 GN=KRT16 PE=1 SV=4	0	15.553	12.2622	3	7	1	1	473	51.2	5.05	22.29	3
FALSE	High	Master Protein	Q9H910	Jupiter microtubule associated homolog 2 OS=Homo sapiens OX=9606 GN=JPT2 PE=1 SV=1	0	15.528	34.2105	3	4	2	1	190	20.1	9.26	15.79	3
FALSE	High	Master Protein	P09382	Galectin-1 OS=Homo sapiens OX=9606 GN=LGALS1 PE=1 SV=2	0	15.409	40.7407	5	6	5	1	135	14.7	5.5	18.73	5
FALSE	High	Master Protein	O14974	Protein phosphatase 1 regulatory subunit 12A OS=Homo sapiens OX=9606 GN=PPP1R12A PE=1 SV=1	0	15.374	3.39806	3	4	3	1	1030	115.2	5.4	16.54	3
FALSE	High	Master Protein	Q9P206	Uncharacterized protein KIAA1522 OS=Homo sapiens OX=9606 GN=KIAA1522 PE=1 SV=2	0	15.373	10.0483	5	5	5	1	1035	107	9.73	15.76	5
FALSE	High	Master Protein	P21333	Filamin-A OS=Homo sapiens OX=9606 GN=FLNA PE=1 SV=4	0	15.184	3.58897	4	5	4	1	2647	280.6	6.06	17.39	4
FALSE	High	Master Protein	Q9UGU0	Transcription factor 20 OS=Homo sapiens OX=9606 GN=TCF20 PE=1 SV=3	0	14.957	4.89796	4	5	4	1	1960	211.6	9.04	16.21	4
FALSE	High	Master Protein	P16144	Integrin beta-4 OS=Homo sapiens OX=9606 GN=ITGB4 PE=1 SV=5	0	14.813	5.10428	5	6	5	1	1822	202	6.09	18.05	5
FALSE	High	Master Protein	Q9C0C2	182 kDa tankyrase-1-binding protein OS=Homo sapiens OX=9606 GN=TNKS1BP1 PE=1 SV=4	0	14.787	8.6177	7	7	7	1	1729	181.7	4.86	12.15	7
FALSE	High	Master Protein	F8W7C6	60S ribosomal protein L10 OS=Homo sapiens OX=9606 GN=RPL10 PE=1 SV=2	0	14.735	30.0613	4	5	2	1	163	18.6	9.95	17.22	4
FALSE	High	Master Protein	G3V1L9	Tight junction protein 1 (Zona occludens 1), isoform CRA_a OS=Homo sapiens OX=9606 GN=TJP1 PE=1 SV=1	0	14.634	4.97738	3	4	3	1	1768	197.3	6.67	13.43	3
FALSE	High	Master Protein	J3KQE5	GTP-binding nuclear protein Ran (Fragment) OS=Homo sapiens OX=9606 GN=RAN PE=1 SV=1	0	14.222	17.9487	5	6	5	1	234	26.8	9.58	11.91	5
FALSE	High	Master Protein	P62280	40S ribosomal protein S11 OS=Homo sapiens OX=9606 GN=RPS11 PE=1 SV=3	0	14.187	23.4177	4	7	4	1	158	18.4	10.3	16.72	4
FALSE	High	Master Protein	P24752	Acetyl-CoA acetyltransferase, mitochondrial OS=Homo sapiens OX=9606 GN=ACAT1 PE=1 SV=1	0	13.996	21.5457	5	6	5	1	427	45.2	8.85	21.54	5
FALSE	High	Master Protein	P13804	Electron transfer flavoprotein subunit alpha, mitochondrial OS=Homo sapiens OX=9606 GN=ETFA PE=1 SV=1	0	13.941	14.1141	2	3	2	1	333	35.1	8.38	12.01	2
FALSE	High	Master Protein	Q9BRP8	Partner of Y14 and mago OS=Homo sapiens OX=9606 GN=PYM1 PE=1 SV=1	0	13.845	50.4902	6	6	6	1	204	22.6	9.45	19.78	6
FALSE	High	Master Protein	P16402	Histone H1.3 OS=Homo sapiens OX=9606 GN=HIST1H1D PE=1 SV=2	0	13.839	24.4344	6	7	3	1	221	22.3	11.02	13.31	6
FALSE	High	Master Protein	G8JLB6	Heterogeneous nuclear ribonucleoprotein H OS=Homo sapiens OX=9606 GN=HNRNPH1 PE=1 SV=1	0	13.825	15.0424	4	6	4	1	472	51.2	6.8	14.65	4
FALSE	High	Master Protein	P49915	GMP synthase [glutamine-hydrolyzing] OS=Homo sapiens OX=9606 GN=GMPS PE=1 SV=1	0	13.681	15.4401	5	6	5	1	693	76.7	6.87	18.23	5
FALSE	High	Master Protein	P61247	40S ribosomal protein S3a OS=Homo sapiens OX=9606 GN=RPS3A PE=1 SV=2	0	13.679	13.2576	4	5	4	1	264	29.9	9.73	14.99	4
FALSE	High	Master Protein	P83731	60S ribosomal protein L24 OS=Homo sapiens OX=9606 GN=RPL24 PE=1 SV=1	0	13.558	21.0191	3	7	3	1	157	17.8	11.25	20.67	3
FALSE	High	Master Protein	P60842	Eukaryotic initiation factor 4A-I OS=Homo sapiens OX=9606 GN=EIF4A1 PE=1 SV=1	0	13.426	13.7931	4	5	4	1	406	46.1	5.48	17.87	4
FALSE	High	Master Protein	H0YKD8	60S ribosomal protein L28 OS=Homo sapiens OX=9606 GN=RPL28 PE=1 SV=1	0	13.367	11.7647	3	5	3	1	170	19.1	11.46	15.24	3
FALSE	High	Master Protein	Q8WW12	PEST proteolytic signal-containing nuclear protein OS=Homo sapiens OX=9606 GN=PCNP PE=1 SV=2	0	13.339	29.7753	4	5	4	1	178	18.9	7.49	12.96	4
FALSE	High	Master Protein	Q14697	Neutral alpha-glucosidase AB OS=Homo sapiens OX=9606 GN=GANAB PE=1 SV=3	0	13.309	4.76695	3	4	3	1	944	106.8	6.14	10.26	3
FALSE	High	Master Protein	Q9Y520	Protein PRRC2C OS=Homo sapiens OX=9606 GN=PRRC2C PE=1 SV=4	0	13.167	4.45442	5	6	5	1	2896	316.7	9.13	21.07	5
FALSE	High	Master Protein	J3KTA4	Probable ATP-dependent RNA helicase DDX5 OS=Homo sapiens OX=9606 GN=DDX5 PE=1 SV=1	0	13.162	12.3779	4	4	3	1	614	69	8.85	12.51	4
FALSE	High	Master Protein	P07203	Glutathione peroxidase 1 OS=Homo sapiens OX=9606 GN=GPX1 PE=1 SV=4	0	13.026	34.4828	5	7	5	1	203	22.1	6.55	19.75	5
FALSE	High	Master Protein	Q8IVF2	Protein AHNAK2 OS=Homo sapiens OX=9606 GN=AHNAK2 PE=1 SV=2	0	13.021	4.46937	6	6	6	1	5795	616.2	5.36	17.82	6
FALSE	High	Master Protein	Q15942	Zyxin OS=Homo sapiens OX=9606 GN=ZYX PE=1 SV=1	0	13.011	16.4336	4	6	1	1	572	61.2	6.67	18.61	4
FALSE	High	Master Protein	E7EX29	14-3-3 protein zeta/delta (Fragment) OS=Homo sapiens OX=9606 GN=YWHAZ PE=1 SV=1	0	12.983	22.3577	4	5	3	1	246	28	4.92	16.65	4
FALSE	High	Master Protein	P63173	60S ribosomal protein L38 OS=Homo sapiens OX=9606 GN=RPL38 PE=1 SV=2	0	12.955	40	4	10	4	1	70	8.2	10.1	31.86	4
FALSE	High	Master Protein	P51991	Heterogeneous nuclear ribonucleoprotein A3 OS=Homo sapiens OX=9606 GN=HNRNPA3 PE=1 SV=2	0	12.93	10.8466	3	3	3	1	378	39.6	9.01	10.12	3
FALSE	High	Master Protein	P16949	Stathmin OS=Homo sapiens OX=9606 GN=STMN1 PE=1 SV=3	0	12.858	21.4765	4	5	4	1	149	17.3	5.97	12.63	4
FALSE	High	Master Protein	P54886	Delta-1-pyrroline-5-carboxylate synthase OS=Homo sapiens OX=9606 GN=ALDH18A1 PE=1 SV=2	0	12.832	10.8176	5	5	5	1	795	87.2	7.12	16.3	5
FALSE	High	Master Protein	J3QQ67	60S ribosomal protein L18 (Fragment) OS=Homo sapiens OX=9606 GN=RPL18 PE=1 SV=1	0	12.824	25.7895	4	4	4	1	190	21.8	11.72	11.35	4
FALSE	High	Master Protein	Q6NZI2	Caveolae-associated protein 1 OS=Homo sapiens OX=9606 GN=CAVIN1 PE=1 SV=1	0	12.714	18.7179	5	7	5	1	390	43.5	5.6	23.65	5
FALSE	High	Master Protein	Q13435	Splicing factor 3B subunit 2 OS=Homo sapiens OX=9606 GN=SF3B2 PE=1 SV=2	0	12.712	11.7318	5	5	5	1	895	100.2	5.67	15.53	5
FALSE	High	Master Protein	P62269	40S ribosomal protein S18 OS=Homo sapiens OX=9606 GN=RPS18 PE=1 SV=3	0	12.649	23.0263	4	4	4	1	152	17.7	10.99	12.49	4
FALSE	High	Master Protein	P50402	Emerin OS=Homo sapiens OX=9606 GN=EMD PE=1 SV=1	0	12.639	18.5039	5	5	5	1	254	29	5.5	12.42	5
FALSE	High	Master Protein	O00151	PDZ and LIM domain protein 1 OS=Homo sapiens OX=9606 GN=PDLIM1 PE=1 SV=4	0	12.618	14.5897	4	5	4	1	329	36	7.02	16.2	4
FALSE	High	Master Protein	E9PAU2	Ribonucleoprotein PTB-binding 1 OS=Homo sapiens OX=9606 GN=RAVER1 PE=1 SV=1	0	12.563	8.59788	2	3	2	1	756	79.5	8.92	13.7	2
FALSE	High	Master Protein	P78527	DNA-dependent protein kinase catalytic subunit OS=Homo sapiens OX=9606 GN=PRKDC PE=1 SV=3	0	12.554	1.86531	4	4	4	1	4128	468.8	7.12	15.7	4
FALSE	High	Master Protein	P49773	Histidine triad nucleotide-binding protein 1 OS=Homo sapiens OX=9606 GN=HINT1 PE=1 SV=2	0	12.527	53.9683	3	4	3	1	126	13.8	6.95	12.08	3
FALSE	High	Master Protein	B7Z6Z4	Myosin light polypeptide 6 OS=Homo sapiens OX=9606 GN=MYL6 PE=1 SV=1	0	12.487	17.6471	4	5	4	1	238	26.7	5.08	14.24	4
FALSE	High	Master Protein	Q9UK76	Jupiter microtubule associated homolog 1 OS=Homo sapiens OX=9606 GN=JPT1 PE=1 SV=3	0	12.48	32.4675	3	7	3	1	154	16	5.6	28.11	3
FALSE	High	Master Protein	H7BZJ3	Protein disulfide-isomerase A3 (Fragment) OS=Homo sapiens OX=9606 GN=PDIA3 PE=1 SV=1	0	12.475	46.3415	6	6	1	1	123	13.5	7.3	14.1	6
FALSE	High	Master Protein	P13995	Bifunctional methylenetetrahydrofolate dehydrogenase/cyclohydrolase, mitochondrial OS=Homo sapiens OX=9606 GN=MTHFD2 PE=1 SV=2	0	12.381	10.2857	2	4	2	1	350	37.9	8.73	13.14	2
FALSE	High	Master Protein	P27348	14-3-3 protein theta OS=Homo sapiens OX=9606 GN=YWHAQ PE=1 SV=1	0	12.342	22.449	4	5	4	1	245	27.7	4.78	17.11	4
FALSE	High	Master Protein	A0A0C4DG89	Probable ATP-dependent RNA helicase DDX46 OS=Homo sapiens OX=9606 GN=DDX46 PE=1 SV=1	0	12.263	9.68992	6	6	6	1	1032	117.4	9.29	21.42	6
FALSE	High	Master Protein	E9PQA6	Multivesicular body subunit 12A OS=Homo sapiens OX=9606 GN=MVB12A PE=1 SV=1	0	12.252	10.6227	3	5	3	1	273	28.7	9.64	16.27	3
FALSE	High	Master Protein	Q9Y597	BTB/POZ domain-containing protein KCTD3 OS=Homo sapiens OX=9606 GN=KCTD3 PE=1 SV=2	0	12.226	9.07975	4	5	4	1	815	88.9	7.03	15.85	4
FALSE	High	Master Protein	Q13049	E3 ubiquitin-protein ligase TRIM32 OS=Homo sapiens OX=9606 GN=TRIM32 PE=1 SV=2	0	12.164	8.26953	3	4	3	1	653	71.9	6.98	12.96	3
FALSE	High	Master Protein	A0A0G2JPP5	Protein scribble homolog OS=Homo sapiens OX=9606 GN=SCRIB PE=1 SV=1	0	12.102	6.82779	5	5	5	1	1655	177.6	5.1	16.94	5
FALSE	High	Master Protein	O75369	Filamin-B OS=Homo sapiens OX=9606 GN=FLNB PE=1 SV=2	0	12.043	2.92083	5	5	5	1	2602	278	5.73	9.43	5
FALSE	High	Master Protein	A8MUS3	60S ribosomal protein L23a OS=Homo sapiens OX=9606 GN=RPL23A PE=1 SV=1	0	11.915	21.134	4	10	4	1	194	21.9	10.48	30.19	4
FALSE	High	Master Protein	P12532	Creatine kinase U-type, mitochondrial OS=Homo sapiens OX=9606 GN=CKMT1A PE=1 SV=1	0	11.763	21.1031	6	7	6	1	417	47	8.34	10.42	6
FALSE	High	Master Protein	P84098	60S ribosomal protein L19 OS=Homo sapiens OX=9606 GN=RPL19 PE=1 SV=1	0	11.709	18.3673	4	7	4	1	196	23.5	11.47	12.66	4
FALSE	High	Master Protein	P49327	Fatty acid synthase OS=Homo sapiens OX=9606 GN=FASN PE=1 SV=3	0	11.663	4.9781	6	6	6	1	2511	273.3	6.44	19.56	6
FALSE	High	Master Protein	A3KMH1	von Willebrand factor A domain-containing protein 8 OS=Homo sapiens OX=9606 GN=VWA8 PE=1 SV=2	0	11.661	3.41207	4	4	4	1	1905	214.7	7.4	12.66	4
FALSE	High	Master Protein	P68431	Histone H3.1 OS=Homo sapiens OX=9606 GN=HIST1H3A PE=1 SV=2	0	11.608	33.0882	3	4	1	1	136	15.4	11.12	14.52	3
FALSE	High	Master Protein	P63241	Eukaryotic translation initiation factor 5A-1 OS=Homo sapiens OX=9606 GN=EIF5A PE=1 SV=2	0	11.6	15.5844	1	2	1	1	154	16.8	5.24	10.02	1
FALSE	High	Master Protein	P62857	40S ribosomal protein S28 OS=Homo sapiens OX=9606 GN=RPS28 PE=1 SV=1	0	11.565	81.1594	4	8	4	1	69	7.8	10.7	24.53	4
FALSE	High	Master Protein	Q6PKG0	La-related protein 1 OS=Homo sapiens OX=9606 GN=LARP1 PE=1 SV=2	0	11.551	7.29927	4	5	4	1	1096	123.4	8.82	12.26	4
FALSE	High	Master Protein	P61254	60S ribosomal protein L26 OS=Homo sapiens OX=9606 GN=RPL26 PE=1 SV=1	0	11.398	22.7586	2	4	2	1	145	17.2	10.55	10.38	2
FALSE	High	Master Protein	Q96PK6	RNA-binding protein 14 OS=Homo sapiens OX=9606 GN=RBM14 PE=1 SV=2	0	11.348	8.22123	5	7	5	1	669	69.4	9.67	18.13	5
FALSE	High	Master Protein	Q9NVI7	ATPase family AAA domain-containing protein 3A OS=Homo sapiens OX=9606 GN=ATAD3A PE=1 SV=2	0	11.258	6.46688	4	5	2	1	634	71.3	8.98	9.93	4
FALSE	High	Master Protein	P25786	Proteasome subunit alpha type-1 OS=Homo sapiens OX=9606 GN=PSMA1 PE=1 SV=1	0	11.174	22.0532	3	4	3	1	263	29.5	6.61	13.46	3
FALSE	High	Master Protein	P19338	Nucleolin OS=Homo sapiens OX=9606 GN=NCL PE=1 SV=3	0	11.16	8.73239	4	5	4	1	710	76.6	4.7	11.76	4
FALSE	High	Master Protein	Q06830	Peroxiredoxin-1 OS=Homo sapiens OX=9606 GN=PRDX1 PE=1 SV=1	0	11.064	20.603	3	5	3	1	199	22.1	8.13	12.6	3
FALSE	High	Master Protein	V9GYM8	Rho guanine nucleotide exchange factor 2 OS=Homo sapiens OX=9606 GN=ARHGEF2 PE=1 SV=1	0	11.063	5.7226	4	5	4	1	1031	116	7.37	13.67	4
FALSE	High	Master Protein	H3BU16	Jupiter microtubule-associated homolog 2 (Fragment) OS=Homo sapiens OX=9606 GN=JPT2 PE=1 SV=1	0	11.048	27.5449	2	3	1	1	167	17.6	9.09	11.65	2
FALSE	High	Master Protein	Q5T0W9	Protein FAM83B OS=Homo sapiens OX=9606 GN=FAM83B PE=1 SV=1	0	11.012	8.11078	5	6	5	1	1011	114.7	8.97	16.89	5
FALSE	High	Master Protein	Q53EL6	Programmed cell death protein 4 OS=Homo sapiens OX=9606 GN=PDCD4 PE=1 SV=2	0	11	11.5139	3	4	3	1	469	51.7	5.21	10.99	3
FALSE	High	Master Protein	P30101	Protein disulfide-isomerase A3 OS=Homo sapiens OX=9606 GN=PDIA3 PE=1 SV=4	0	10.975	11.8812	6	6	1	1	505	56.7	6.35	13.97	6
FALSE	High	Master Protein	Q9P2E9	Ribosome-binding protein 1 OS=Homo sapiens OX=9606 GN=RRBP1 PE=1 SV=5	0	10.913	5.60284	5	5	5	1	1410	152.4	8.6	17.25	5
FALSE	High	Master Protein	Q14847	LIM and SH3 domain protein 1 OS=Homo sapiens OX=9606 GN=LASP1 PE=1 SV=2	0	10.904	12.6437	3	4	3	1	261	29.7	7.05	13.1	3
FALSE	High	Master Protein	P30084	Enoyl-CoA hydratase, mitochondrial OS=Homo sapiens OX=9606 GN=ECHS1 PE=1 SV=4	0	10.687	18.2759	3	4	3	1	290	31.4	8.07	13.82	3
FALSE	High	Master Protein	Q9HCC0	Methylcrotonoyl-CoA carboxylase beta chain, mitochondrial OS=Homo sapiens OX=9606 GN=MCCC2 PE=1 SV=1	0	10.555	7.1048	4	4	4	1	563	61.3	7.68	11.86	4
FALSE	High	Master Protein	O60701	UDP-glucose 6-dehydrogenase OS=Homo sapiens OX=9606 GN=UGDH PE=1 SV=1	0	10.549	11.7409	3	3	3	1	494	55	7.12	7.5	3
FALSE	High	Master Protein	O60664	Perilipin-3 OS=Homo sapiens OX=9606 GN=PLIN3 PE=1 SV=3	0	10.534	19.1244	4	5	4	1	434	47	5.44	16.85	4
FALSE	High	Master Protein	Q8IWE2	Protein NOXP20 OS=Homo sapiens OX=9606 GN=FAM114A1 PE=1 SV=2	0	10.523	9.05861	3	4	3	1	563	60.7	4.68	13.37	3
FALSE	High	Master Protein	P07195	L-lactate dehydrogenase B chain OS=Homo sapiens OX=9606 GN=LDHB PE=1 SV=2	0	10.441	16.4671	3	4	3	1	334	36.6	6.05	13.54	3
FALSE	High	Master Protein	Q9BR76	Coronin-1B OS=Homo sapiens OX=9606 GN=CORO1B PE=1 SV=1	0	10.43	11.2474	3	3	3	1	489	54.2	5.88	10.33	3
FALSE	High	Master Protein	Q9Y3D0	Mitotic spindle-associated MMXD complex subunit MIP18 OS=Homo sapiens OX=9606 GN=FAM96B PE=1 SV=1	0	10.407	26.9939	2	3	2	1	163	17.7	5.19	11.91	2
FALSE	High	Master Protein	M0R0R2	40S ribosomal protein S5 OS=Homo sapiens OX=9606 GN=RPS5 PE=1 SV=1	0	10.403	25.7778	5	5	5	1	225	25.3	9.76	16.16	5
FALSE	High	Master Protein	Q99700	Ataxin-2 OS=Homo sapiens OX=9606 GN=ATXN2 PE=1 SV=2	0	10.355	4.03656	3	4	3	1	1313	140.2	9.57	12.49	3
FALSE	High	Master Protein	P37837	Transaldolase OS=Homo sapiens OX=9606 GN=TALDO1 PE=1 SV=2	0	10.351	8.30861	3	4	3	1	337	37.5	6.81	9.34	3
FALSE	High	Master Protein	P12956	X-ray repair cross-complementing protein 6 OS=Homo sapiens OX=9606 GN=XRCC6 PE=1 SV=2	0	10.225	6.07553	2	3	2	1	609	69.8	6.64	10.84	2
FALSE	High	Master Protein	P05141	ADP/ATP translocase 2 OS=Homo sapiens OX=9606 GN=SLC25A5 PE=1 SV=7	0	10.151	18.7919	3	3	3	1	298	32.8	9.69	10.56	3
FALSE	High	Master Protein	P31946	14-3-3 protein beta/alpha OS=Homo sapiens OX=9606 GN=YWHAB PE=1 SV=3	0	10.095	16.6667	3	3	2	1	246	28.1	4.83	11.43	3
FALSE	High	Master Protein	Q15654	Thyroid receptor-interacting protein 6 OS=Homo sapiens OX=9606 GN=TRIP6 PE=1 SV=3	0	10.091	13.2353	2	3	2	1	476	50.3	7.37	10.02	2
FALSE	High	Master Protein	J3KQ69	DNA replication licensing factor MCM3 OS=Homo sapiens OX=9606 GN=MCM3 PE=1 SV=2	0	10.089	8.80196	4	4	4	1	818	91.9	6.33	7.26	4
FALSE	High	Master Protein	P52701	DNA mismatch repair protein Msh6 OS=Homo sapiens OX=9606 GN=MSH6 PE=1 SV=2	0	10.074	5.14706	4	5	4	1	1360	152.7	6.9	9.73	4
FALSE	High	Master Protein	Q07666	KH domain-containing, RNA-binding, signal transduction-associated protein 1 OS=Homo sapiens OX=9606 GN=KHDRBS1 PE=1 SV=1	0	10.07	11.9639	4	5	4	1	443	48.2	8.66	9.56	4
FALSE	High	Master Protein	P22102	Trifunctional purine biosynthetic protein adenosine-3 OS=Homo sapiens OX=9606 GN=GART PE=1 SV=1	0	10.07	6.53465	4	4	4	1	1010	107.7	6.7	13.13	4
FALSE	High	Master Protein	Q9BTE3	Mini-chromosome maintenance complex-binding protein OS=Homo sapiens OX=9606 GN=MCMBP PE=1 SV=2	0	10.051	3.58255	1	3	1	1	642	72.9	5.87	11.52	1
FALSE	High	Master Protein	P00338	L-lactate dehydrogenase A chain OS=Homo sapiens OX=9606 GN=LDHA PE=1 SV=2	0	10.021	15.6627	4	5	4	1	332	36.7	8.27	16.04	4
FALSE	High	Master Protein	Q9Y2D5	A-kinase anchor protein 2 OS=Homo sapiens OX=9606 GN=AKAP2 PE=1 SV=3	0	9.908	3.95809	2	3	2	1	859	94.6	5.11	9.56	2
FALSE	High	Master Protein	P11498	Pyruvate carboxylase, mitochondrial OS=Homo sapiens OX=9606 GN=PC PE=1 SV=2	0	9.851	1.69779	3	3	3	1	1178	129.6	6.84	11.27	3
FALSE	High	Master Protein	P55060	Exportin-2 OS=Homo sapiens OX=9606 GN=CSE1L PE=1 SV=3	0	9.78	1.75077	1	2	1	1	971	110.3	5.77	8.82	1
FALSE	High	Master Protein	J3KQR7	Centrosomal protein of 170 kDa protein B OS=Homo sapiens OX=9606 GN=CEP170B PE=1 SV=1	0	9.751	5.03145	3	3	3	1	1590	171.7	6.84	6.2	3
FALSE	High	Master Protein	Q9Y5J7	Mitochondrial import inner membrane translocase subunit Tim9 OS=Homo sapiens OX=9606 GN=TIMM9 PE=1 SV=1	0	9.669	30.3371	2	3	2	1	89	10.4	7.21	12.8	2
FALSE	High	Master Protein	Q9P270	SLAIN motif-containing protein 2 OS=Homo sapiens OX=9606 GN=SLAIN2 PE=1 SV=2	0	9.65	10.327	3	3	3	1	581	62.5	9.45	10.45	3
FALSE	High	Master Protein	P54819	Adenylate kinase 2, mitochondrial OS=Homo sapiens OX=9606 GN=AK2 PE=1 SV=2	0	9.596	28.8703	4	4	2	1	239	26.5	7.81	10.27	4
FALSE	High	Master Protein	A8MXP9	Matrin-3 OS=Homo sapiens OX=9606 GN=MATR3 PE=1 SV=1	0	9.535	6.48045	2	2	2	1	895	99.9	6.04	8.86	2
FALSE	High	Master Protein	Q9Y3B7	39S ribosomal protein L11, mitochondrial OS=Homo sapiens OX=9606 GN=MRPL11 PE=1 SV=1	0	9.532	10.9375	1	2	1	1	192	20.7	9.91	8.44	1
FALSE	High	Master Protein	E7EVA0	Microtubule-associated protein OS=Homo sapiens OX=9606 GN=MAP4 PE=1 SV=1	0	9.438	2.74271	4	4	4	1	2297	245.3	6.23	13.25	4
FALSE	High	Master Protein	P13674	Prolyl 4-hydroxylase subunit alpha-1 OS=Homo sapiens OX=9606 GN=P4HA1 PE=1 SV=2	0	9.426	7.6779	3	3	3	1	534	61	6.01	8.88	3
FALSE	High	Master Protein	A0A087WYR3	Tumor protein D54 OS=Homo sapiens OX=9606 GN=TPD52L2 PE=1 SV=1	0	9.416	33.3333	3	3	3	1	222	23.8	6.55	10.43	3
FALSE	High	Master Protein	P48634	Protein PRRC2A OS=Homo sapiens OX=9606 GN=PRRC2A PE=1 SV=3	0	9.413	3.43069	4	4	4	1	2157	228.7	9.45	12.3	4
FALSE	High	Master Protein	Q5SQP8	C-terminal-binding protein 2 OS=Homo sapiens OX=9606 GN=CTBP2 PE=1 SV=1	0	9.413	6.43275	2	3	2	1	513	56.1	6.96	10.37	2
FALSE	High	Master Protein	P60866	40S ribosomal protein S20 OS=Homo sapiens OX=9606 GN=RPS20 PE=1 SV=1	0	9.376	49.5798	4	4	4	1	119	13.4	9.94	12.32	4
FALSE	High	Master Protein	Q99613	Eukaryotic translation initiation factor 3 subunit C OS=Homo sapiens OX=9606 GN=EIF3C PE=1 SV=1	0	9.358	7.33844	5	5	5	1	913	105.3	5.68	5.07	5
FALSE	High	Master Protein	P48506	Glutamate--cysteine ligase catalytic subunit OS=Homo sapiens OX=9606 GN=GCLC PE=1 SV=2	0	9.321	9.41915	4	4	4	1	637	72.7	6.09	12.01	4
FALSE	High	Master Protein	Q9NP61	ADP-ribosylation factor GTPase-activating protein 3 OS=Homo sapiens OX=9606 GN=ARFGAP3 PE=1 SV=1	0	9.312	9.30233	2	4	2	1	516	56.9	7.36	14.63	2
FALSE	High	Master Protein	Q9UHB9	Signal recognition particle subunit SRP68 OS=Homo sapiens OX=9606 GN=SRP68 PE=1 SV=2	0	9.249	3.50877	2	2	2	1	627	70.7	8.56	7.98	2
FALSE	High	Master Protein	P46778	60S ribosomal protein L21 OS=Homo sapiens OX=9606 GN=RPL21 PE=1 SV=2	0	9.246	25.625	5	5	5	1	160	18.6	10.49	14.73	5
FALSE	High	Master Protein	P15880	40S ribosomal protein S2 OS=Homo sapiens OX=9606 GN=RPS2 PE=1 SV=2	0	9.213	10.2389	3	4	3	1	293	31.3	10.24	12.86	3
FALSE	High	Master Protein	P62424	60S ribosomal protein L7a OS=Homo sapiens OX=9606 GN=RPL7A PE=1 SV=2	0	9.156	17.2932	4	4	4	1	266	30	10.61	10.24	4
FALSE	High	Master Protein	P35232	Prohibitin OS=Homo sapiens OX=9606 GN=PHB PE=1 SV=1	0	9.154	23.5294	3	3	3	1	272	29.8	5.76	10.56	3
FALSE	High	Master Protein	P34897	Serine hydroxymethyltransferase, mitochondrial OS=Homo sapiens OX=9606 GN=SHMT2 PE=1 SV=3	0	9.122	9.72222	3	4	3	1	504	56	8.53	6.54	3
FALSE	High	Master Protein	Q9Y5K6	CD2-associated protein OS=Homo sapiens OX=9606 GN=CD2AP PE=1 SV=1	0	9.08	7.51174	4	4	4	1	639	71.4	6.4	11.61	4
FALSE	High	Master Protein	P32119	Peroxiredoxin-2 OS=Homo sapiens OX=9606 GN=PRDX2 PE=1 SV=5	0	9.064	29.2929	3	3	3	1	198	21.9	5.97	9.95	3
FALSE	High	Master Protein	E7EX17	Eukaryotic translation initiation factor 4B OS=Homo sapiens OX=9606 GN=EIF4B PE=1 SV=1	0	9.02	6.16883	3	4	3	1	616	69.7	5.67	9.03	3
FALSE	High	Master Protein	A0A0A0MT64	NADPH:adrenodoxin oxidoreductase, mitochondrial OS=Homo sapiens OX=9606 GN=FDXR PE=1 SV=1	0	8.958	7.1161	3	3	3	1	534	58.2	7.87	11.56	3
FALSE	High	Master Protein	O14737	Programmed cell death protein 5 OS=Homo sapiens OX=9606 GN=PDCD5 PE=1 SV=3	0	8.943	31.2	3	5	3	1	125	14.3	6.04	11.36	3
FALSE	High	Master Protein	Q9NZN4	EH domain-containing protein 2 OS=Homo sapiens OX=9606 GN=EHD2 PE=1 SV=2	0	8.914	7.73481	3	3	3	1	543	61.1	6.46	3.42	3
FALSE	High	Master Protein	P39023	60S ribosomal protein L3 OS=Homo sapiens OX=9606 GN=RPL3 PE=1 SV=2	0	8.914	7.44417	2	3	2	1	403	46.1	10.18	9.18	2
FALSE	High	Master Protein	Q7Z417	Nuclear fragile X mental retardation-interacting protein 2 OS=Homo sapiens OX=9606 GN=NUFIP2 PE=1 SV=1	0	8.908	9.64029	2	2	2	1	695	76.1	8.7	7.73	2
FALSE	High	Master Protein	Q15365	Poly(rC)-binding protein 1 OS=Homo sapiens OX=9606 GN=PCBP1 PE=1 SV=2	0	8.901	22.191	3	3	3	1	356	37.5	7.09	10.4	3
FALSE	High	Master Protein	Q01518	Adenylyl cyclase-associated protein 1 OS=Homo sapiens OX=9606 GN=CAP1 PE=1 SV=5	0	8.872	3.78947	1	2	1	1	475	51.9	8.06	8.81	1
FALSE	High	Master Protein	E5KLJ9	Dynamin-like 120 kDa protein, mitochondrial OS=Homo sapiens OX=9606 GN=OPA1 PE=1 SV=1	0	8.853	6.23085	3	3	3	1	979	113.6	7.88	6.47	3
FALSE	High	Master Protein	P37802	Transgelin-2 OS=Homo sapiens OX=9606 GN=TAGLN2 PE=1 SV=3	0	8.809	20.1005	3	3	3	1	199	22.4	8.25	9.24	3
FALSE	High	Master Protein	P78344	Eukaryotic translation initiation factor 4 gamma 2 OS=Homo sapiens OX=9606 GN=EIF4G2 PE=1 SV=1	0	8.8	5.18192	3	3	3	1	907	102.3	7.14	8.65	3
FALSE	High	Master Protein	Q9C035	Tripartite motif-containing protein 5 OS=Homo sapiens OX=9606 GN=TRIM5 PE=1 SV=1	0	8.789	10.142	2	2	2	1	493	56.3	6.05	5.65	2
FALSE	High	Master Protein	Q5VZK9	F-actin-uncapping protein LRRC16A OS=Homo sapiens OX=9606 GN=CARMIL1 PE=1 SV=1	0	8.753	5.47046	3	4	3	1	1371	151.5	7.85	13.69	3
FALSE	High	Master Protein	P67809	Nuclease-sensitive element-binding protein 1 OS=Homo sapiens OX=9606 GN=YBX1 PE=1 SV=3	0	8.735	13.8889	3	3	2	1	324	35.9	9.88	8.53	3
FALSE	High	Master Protein	Q6IPX4	40S ribosomal protein S16 OS=Homo sapiens OX=9606 GN=RPS16 PE=1 SV=1	0	8.732	28.9474	3	5	3	1	152	17.1	10.96	12.69	3
FALSE	High	Master Protein	Q96IJ6	Mannose-1-phosphate guanyltransferase alpha OS=Homo sapiens OX=9606 GN=GMPPA PE=1 SV=1	0	8.732	9.04762	2	2	2	1	420	46.3	7.21	8.46	2
FALSE	High	Master Protein	P46783	40S ribosomal protein S10 OS=Homo sapiens OX=9606 GN=RPS10 PE=1 SV=1	0	8.722	14.5455	1	6	1	1	165	18.9	10.15	18.05	1
FALSE	High	Master Protein	P46776	60S ribosomal protein L27a OS=Homo sapiens OX=9606 GN=RPL27A PE=1 SV=2	0	8.677	27.027	4	4	4	1	148	16.6	11	13.22	4
FALSE	High	Master Protein	Q92499	ATP-dependent RNA helicase DDX1 OS=Homo sapiens OX=9606 GN=DDX1 PE=1 SV=2	0	8.651	12.1622	4	5	4	1	740	82.4	7.23	15.95	4
FALSE	High	Master Protein	Q15370	Elongin-B OS=Homo sapiens OX=9606 GN=ELOB PE=1 SV=1	0	8.638	24.5763	4	8	4	1	118	13.1	4.88	19.89	4
FALSE	High	Master Protein	Q13148	TAR DNA-binding protein 43 OS=Homo sapiens OX=9606 GN=TARDBP PE=1 SV=1	0	8.626	5.07246	2	2	2	1	414	44.7	6.19	6.46	2
FALSE	High	Master Protein	B7Z4C8	60S ribosomal protein L31 OS=Homo sapiens OX=9606 GN=RPL31 PE=1 SV=1	0	8.598	23.0769	2	3	2	1	130	15.1	10.37	11.49	2
FALSE	High	Master Protein	Q15019	Septin-2 OS=Homo sapiens OX=9606 GN=SEPT2 PE=1 SV=1	0	8.573	6.37119	2	3	2	1	361	41.5	6.6	10.79	2
FALSE	High	Master Protein	O15355	Protein phosphatase 1G OS=Homo sapiens OX=9606 GN=PPM1G PE=1 SV=1	0	8.571	14.2857	2	2	2	1	546	59.2	4.36	9.66	2
FALSE	High	Master Protein	Q9UHV9	Prefoldin subunit 2 OS=Homo sapiens OX=9606 GN=PFDN2 PE=1 SV=1	0	8.569	35.0649	3	4	3	1	154	16.6	6.58	15.51	3
FALSE	High	Master Protein	O60749	Sorting nexin-2 OS=Homo sapiens OX=9606 GN=SNX2 PE=1 SV=2	0	8.504	9.82659	3	3	3	1	519	58.4	5.12	9.75	3
FALSE	High	Master Protein	Q86UE4	Protein LYRIC OS=Homo sapiens OX=9606 GN=MTDH PE=1 SV=2	0	8.473	7.90378	2	3	2	1	582	63.8	9.32	8.73	2
FALSE	High	Master Protein	P52292	Importin subunit alpha-1 OS=Homo sapiens OX=9606 GN=KPNA2 PE=1 SV=1	0	8.451	5.29301	3	3	3	1	529	57.8	5.4	9.51	3
FALSE	High	Master Protein	Q07820	Induced myeloid leukemia cell differentiation protein Mcl-1 OS=Homo sapiens OX=9606 GN=MCL1 PE=1 SV=3	0	8.411	16.2857	3	3	3	1	350	37.3	5.66	8.41	3
FALSE	High	Master Protein	P21281	V-type proton ATPase subunit B, brain isoform OS=Homo sapiens OX=9606 GN=ATP6V1B2 PE=1 SV=3	0	8.359	13.3072	3	3	3	1	511	56.5	5.81	9.66	3
FALSE	High	Master Protein	A0A0G2JH68	Protein diaphanous homolog 1 OS=Homo sapiens OX=9606 GN=DIAPH1 PE=1 SV=1	0	8.33	1.57233	2	2	2	1	1272	141.3	5.39	6.53	2
FALSE	High	Master Protein	Q01970	1-phosphatidylinositol 4,5-bisphosphate phosphodiesterase beta-3 OS=Homo sapiens OX=9606 GN=PLCB3 PE=1 SV=2	0	8.314	2.35008	3	3	3	1	1234	138.7	5.9	9.86	3
FALSE	High	Master Protein	P50479	PDZ and LIM domain protein 4 OS=Homo sapiens OX=9606 GN=PDLIM4 PE=1 SV=2	0	8.31	16.9697	3	4	3	1	330	35.4	7.91	13.23	3
FALSE	High	Master Protein	Q5T9A4	ATPase family AAA domain-containing protein 3B OS=Homo sapiens OX=9606 GN=ATAD3B PE=1 SV=1	0	8.247	6.17284	3	4	1	1	648	72.5	9.2	6.9	3
FALSE	High	Master Protein	O95757	Heat shock 70 kDa protein 4L OS=Homo sapiens OX=9606 GN=HSPA4L PE=1 SV=3	0	8.166	5.95948	4	4	4	1	839	94.5	5.88	10.37	4
FALSE	High	Master Protein	P52597	Heterogeneous nuclear ribonucleoprotein F OS=Homo sapiens OX=9606 GN=HNRNPF PE=1 SV=3	0	8.163	3.13253	2	4	2	1	415	45.6	5.58	11.46	2
FALSE	High	Master Protein	P62906	60S ribosomal protein L10a OS=Homo sapiens OX=9606 GN=RPL10A PE=1 SV=2	0	8.116	7.8341	1	2	1	1	217	24.8	9.94	7.93	1
FALSE	High	Master Protein	Q15056	Eukaryotic translation initiation factor 4H OS=Homo sapiens OX=9606 GN=EIF4H PE=1 SV=5	0	8.111	27.8226	3	4	3	1	248	27.4	7.23	10.05	3
FALSE	High	Master Protein	P40937	Replication factor C subunit 5 OS=Homo sapiens OX=9606 GN=RFC5 PE=1 SV=1	0	8.094	5.29412	2	2	2	1	340	38.5	7.2	7.98	2
FALSE	High	Master Protein	Q92804	TATA-binding protein-associated factor 2N OS=Homo sapiens OX=9606 GN=TAF15 PE=1 SV=1	0	8.066	4.05405	4	5	4	1	592	61.8	8.02	9.16	4
FALSE	High	Master Protein	P62979	Ubiquitin-40S ribosomal protein S27a OS=Homo sapiens OX=9606 GN=RPS27A PE=1 SV=2	0	8.016	23.7179	2	3	2	1	156	18	9.64	8.9	2
FALSE	High	Master Protein	Q14204	Cytoplasmic dynein 1 heavy chain 1 OS=Homo sapiens OX=9606 GN=DYNC1H1 PE=1 SV=5	0	8.004	1.24839	3	3	3	1	4646	532.1	6.4	5.3	3
FALSE	High	Master Protein	B0QZ18	Copine-1 OS=Homo sapiens OX=9606 GN=CPNE1 PE=1 SV=1	0	7.989	12.1771	4	4	4	1	542	59.7	6.04	13.88	4
FALSE	High	Master Protein	P29401	Transketolase OS=Homo sapiens OX=9606 GN=TKT PE=1 SV=3	0	7.986	11.236	3	3	3	1	623	67.8	7.66	10.69	3
FALSE	High	Master Protein	P04843	Dolichyl-diphosphooligosaccharide--protein glycosyltransferase subunit 1 OS=Homo sapiens OX=9606 GN=RPN1 PE=1 SV=1	0	7.924	3.13015	2	4	2	1	607	68.5	6.38	12.74	2
FALSE	High	Master Protein	Q9UPT8	Zinc finger CCCH domain-containing protein 4 OS=Homo sapiens OX=9606 GN=ZC3H4 PE=1 SV=3	0	7.887	6.52341	3	3	3	1	1303	140.2	6.27	5.87	3
FALSE	High	Master Protein	P62266	40S ribosomal protein S23 OS=Homo sapiens OX=9606 GN=RPS23 PE=1 SV=3	0	7.865	50.3497	4	5	4	1	143	15.8	10.49	15.64	4
FALSE	High	Master Protein	P04183	Thymidine kinase, cytosolic OS=Homo sapiens OX=9606 GN=TK1 PE=1 SV=2	0	7.853	26.9231	3	3	3	1	234	25.5	8.51	6.6	3
FALSE	High	Master Protein	Q7KZF4	Staphylococcal nuclease domain-containing protein 1 OS=Homo sapiens OX=9606 GN=SND1 PE=1 SV=1	0	7.841	4.50549	2	2	2	1	910	101.9	7.17	6.15	2
FALSE	High	Master Protein	P12236	ADP/ATP translocase 3 OS=Homo sapiens OX=9606 GN=SLC25A6 PE=1 SV=4	0	7.835	16.443	2	2	2	1	298	32.8	9.74	8.67	2
FALSE	High	Master Protein	P34932	Heat shock 70 kDa protein 4 OS=Homo sapiens OX=9606 GN=HSPA4 PE=1 SV=4	0	7.815	5.11905	3	3	3	1	840	94.3	5.19	8.66	3
FALSE	High	Master Protein	Q71RC2	La-related protein 4 OS=Homo sapiens OX=9606 GN=LARP4 PE=1 SV=3	0	7.805	13.5359	4	4	4	1	724	80.5	6.61	9.94	4
FALSE	High	Master Protein	Q8WUF5	RelA-associated inhibitor OS=Homo sapiens OX=9606 GN=PPP1R13L PE=1 SV=4	0	7.771	7.85024	3	3	3	1	828	89	6.81	10.51	3
FALSE	High	Master Protein	Q7Z460	CLIP-associating protein 1 OS=Homo sapiens OX=9606 GN=CLASP1 PE=1 SV=1	0	7.746	1.43043	2	2	2	1	1538	169.3	9.03	6.25	2
FALSE	High	Master Protein	O43837	Isocitrate dehydrogenase [NAD] subunit beta, mitochondrial OS=Homo sapiens OX=9606 GN=IDH3B PE=1 SV=2	0	7.681	9.35065	2	2	2	1	385	42.2	8.46	6.74	2
FALSE	High	Master Protein	P13010	X-ray repair cross-complementing protein 5 OS=Homo sapiens OX=9606 GN=XRCC5 PE=1 SV=3	0	7.674	9.15301	3	3	3	1	732	82.7	5.81	11.22	3
FALSE	High	Master Protein	P21291	Cysteine and glycine-rich protein 1 OS=Homo sapiens OX=9606 GN=CSRP1 PE=1 SV=3	0	7.656	20.7254	3	3	3	1	193	20.6	8.57	7.5	3
FALSE	High	Master Protein	A0A0C4DG17	40S ribosomal protein SA OS=Homo sapiens OX=9606 GN=RPSA PE=1 SV=1	0	7.591	29	4	4	4	1	300	33.3	4.87	13.77	4
FALSE	High	Master Protein	Q1MX18	Protein inscuteable homolog OS=Homo sapiens OX=9606 GN=INSC PE=1 SV=1	0	7.586	12.4352	3	4	3	1	579	63.4	5.52	9.32	3
FALSE	High	Master Protein	Q6P1J9	Parafibromin OS=Homo sapiens OX=9606 GN=CDC73 PE=1 SV=1	0	7.583	3.20151	1	2	1	1	531	60.5	9.61	6.73	1
FALSE	High	Master Protein	B1AKR6	Dynein light chain roadblock-type 1 OS=Homo sapiens OX=9606 GN=DYNLRB1 PE=1 SV=1	0	7.573	13.5135	3	3	3	1	148	16.2	7.02	6.53	3
FALSE	High	Master Protein	P30405	Peptidyl-prolyl cis-trans isomerase F, mitochondrial OS=Homo sapiens OX=9606 GN=PPIF PE=1 SV=1	0	7.523	17.3913	2	2	2	1	207	22	9.38	6.12	2
FALSE	High	Master Protein	Q96CT7	Coiled-coil domain-containing protein 124 OS=Homo sapiens OX=9606 GN=CCDC124 PE=1 SV=1	0	7.514	20.1794	3	5	3	1	223	25.8	9.54	6.37	3
FALSE	High	Master Protein	P05386	60S acidic ribosomal protein P1 OS=Homo sapiens OX=9606 GN=RPLP1 PE=1 SV=1	0	7.447	56.1404	2	2	2	1	114	11.5	4.32	7.86	2
FALSE	High	Master Protein	Q06787	Synaptic functional regulator FMR1 OS=Homo sapiens OX=9606 GN=FMR1 PE=1 SV=1	0	7.442	2.21519	1	2	1	1	632	71.1	7.42	7.19	1
FALSE	High	Master Protein	Q14126	Desmoglein-2 OS=Homo sapiens OX=9606 GN=DSG2 PE=1 SV=2	0	7.413	7.8712	4	4	4	1	1118	122.2	5.24	10.58	4
FALSE	High	Master Protein	P41250	Glycine--tRNA ligase OS=Homo sapiens OX=9606 GN=GARS PE=1 SV=3	0	7.384	5.81867	2	2	2	1	739	83.1	7.03	6.75	2
FALSE	High	Master Protein	Q02878	60S ribosomal protein L6 OS=Homo sapiens OX=9606 GN=RPL6 PE=1 SV=3	0	7.368	12.8472	3	4	3	1	288	32.7	10.58	10.73	3
FALSE	High	Master Protein	Q8N4V1	Membrane magnesium transporter 1 OS=Homo sapiens OX=9606 GN=MMGT1 PE=1 SV=1	0	7.36	19.8473	1	2	1	1	131	14.7	9.16	8.11	1
FALSE	High	Master Protein	H3BNX8	Cytochrome c oxidase subunit 5A, mitochondrial OS=Homo sapiens OX=9606 GN=COX5A PE=1 SV=1	0	7.287	27.451	3	3	3	1	153	17.2	6	9.22	3
FALSE	High	Master Protein	Q9UJZ1	Stomatin-like protein 2, mitochondrial OS=Homo sapiens OX=9606 GN=STOML2 PE=1 SV=1	0	7.285	18.8202	3	3	3	1	356	38.5	7.39	6.66	3
FALSE	High	Master Protein	Q92890	Ubiquitin recognition factor in ER-associated degradation protein 1 OS=Homo sapiens OX=9606 GN=UFD1 PE=1 SV=3	0	7.282	9.44625	2	2	2	1	307	34.5	6.7	6.62	2
FALSE	High	Master Protein	Q15459	Splicing factor 3A subunit 1 OS=Homo sapiens OX=9606 GN=SF3A1 PE=1 SV=1	0	7.261	4.53972	3	3	3	1	793	88.8	5.22	5.96	3
FALSE	High	Master Protein	Q13085	Acetyl-CoA carboxylase 1 OS=Homo sapiens OX=9606 GN=ACACA PE=1 SV=2	0	7.257	0.767263	1	2	1	1	2346	265.4	6.37	6.07	1
FALSE	High	Master Protein	P33993	DNA replication licensing factor MCM7 OS=Homo sapiens OX=9606 GN=MCM7 PE=1 SV=4	0	7.229	6.39777	3	3	3	1	719	81.3	6.46	9.08	3
FALSE	High	Master Protein	Q93052	Lipoma-preferred partner OS=Homo sapiens OX=9606 GN=LPP PE=1 SV=1	0	7.191	8.49673	2	2	2	1	612	65.7	7.37	8.57	2
FALSE	High	Master Protein	P16401	Histone H1.5 OS=Homo sapiens OX=9606 GN=HIST1H1B PE=1 SV=3	0	7.156	17.2566	4	4	2	1	226	22.6	10.92	5.81	4
FALSE	High	Master Protein	P11177	Pyruvate dehydrogenase E1 component subunit beta, mitochondrial OS=Homo sapiens OX=9606 GN=PDHB PE=1 SV=3	0	7.141	13.0919	2	2	2	1	359	39.2	6.65	7.07	2
FALSE	High	Master Protein	P07814	Bifunctional glutamate/proline--tRNA ligase OS=Homo sapiens OX=9606 GN=EPRS PE=1 SV=5	0	7.1	3.1746	3	4	3	1	1512	170.5	7.33	11.17	3
FALSE	High	Master Protein	Q6UN15	Pre-mRNA 3'-end-processing factor FIP1 OS=Homo sapiens OX=9606 GN=FIP1L1 PE=1 SV=1	0	7.039	9.93266	3	3	3	1	594	66.5	5.59	8.44	3
FALSE	High	Master Protein	A0A0C4DGQ5	Calpain small subunit 1 OS=Homo sapiens OX=9606 GN=CAPNS1 PE=1 SV=1	0	7.031	18.6335	2	2	2	1	322	33.8	6.23	7.39	2
FALSE	High	Master Protein	P09496	Clathrin light chain A OS=Homo sapiens OX=9606 GN=CLTA PE=1 SV=1	0	7.014	6.04839	2	4	2	1	248	27.1	4.51	12.09	2
FALSE	High	Master Protein	Q9Y230	RuvB-like 2 OS=Homo sapiens OX=9606 GN=RUVBL2 PE=1 SV=3	0	6.962	8.85529	3	3	3	1	463	51.1	5.64	8.47	3
FALSE	High	Master Protein	Q9H936	Mitochondrial glutamate carrier 1 OS=Homo sapiens OX=9606 GN=SLC25A22 PE=1 SV=1	0	6.941	10.5263	2	2	2	1	323	34.4	9.29	8.64	2
FALSE	High	Master Protein	Q9NR33	DNA polymerase epsilon subunit 4 OS=Homo sapiens OX=9606 GN=POLE4 PE=1 SV=2	0	6.93	20.5128	2	2	2	1	117	12.2	4.92	8.11	2
FALSE	High	Master Protein	P62701	40S ribosomal protein S4, X isoform OS=Homo sapiens OX=9606 GN=RPS4X PE=1 SV=2	0	6.912	7.22433	1	2	1	1	263	29.6	10.15	7.71	1
FALSE	High	Master Protein	E9PEB5	Far upstream element-binding protein 1 OS=Homo sapiens OX=9606 GN=FUBP1 PE=1 SV=1	0	6.867	4.73282	2	2	1	1	655	68.9	7.93	6.41	2
FALSE	High	Master Protein	Q3BDU5	Prelamin-A/C OS=Homo sapiens OX=9606 GN=LMNA PE=1 SV=1	0	6.844	13.347	3	3	1	1	487	55.6	6.65	5.98	3
FALSE	High	Master Protein	P04264	Keratin, type II cytoskeletal 1 OS=Homo sapiens OX=9606 GN=KRT1 PE=1 SV=6	0	6.834	6.8323	2	3	2	1	644	66	8.12	9.59	2
FALSE	High	Master Protein	P27797	Calreticulin OS=Homo sapiens OX=9606 GN=CALR PE=1 SV=1	0	6.796	7.91367	2	2	2	1	417	48.1	4.44	7.2	2
FALSE	High	Master Protein	P33316	Deoxyuridine 5'-triphosphate nucleotidohydrolase, mitochondrial OS=Homo sapiens OX=9606 GN=DUT PE=1 SV=4	0	6.771	18.254	2	3	2	1	252	26.5	9.36	8.65	2
FALSE	High	Master Protein	P57772	Selenocysteine-specific elongation factor OS=Homo sapiens OX=9606 GN=EEFSEC PE=1 SV=4	0	6.75	6.54362	2	2	2	1	596	65.3	8.35	6.36	2
FALSE	High	Master Protein	Q12931	Heat shock protein 75 kDa, mitochondrial OS=Homo sapiens OX=9606 GN=TRAP1 PE=1 SV=3	0	6.749	4.40341	3	4	3	1	704	80.1	8.21	13.14	3
FALSE	High	Master Protein	Q71DI3	Histone H3.2 OS=Homo sapiens OX=9606 GN=HIST2H3A PE=1 SV=3	0	6.716	33.0882	3	3	1	1	136	15.4	11.27	9.85	3
FALSE	High	Master Protein	Q15847	Adipogenesis regulatory factor OS=Homo sapiens OX=9606 GN=ADIRF PE=1 SV=1	0	6.712	30.2632	1	2	1	1	76	7.9	5.31	6.49	1
FALSE	High	Master Protein	Q5TCU3	Tropomyosin beta chain OS=Homo sapiens OX=9606 GN=TPM2 PE=1 SV=1	0	6.643	16.9014	3	4	1	1	284	32.8	4.68	10.22	3
FALSE	High	Master Protein	P47914	60S ribosomal protein L29 OS=Homo sapiens OX=9606 GN=RPL29 PE=1 SV=2	0	6.622	17.6101	2	3	2	1	159	17.7	11.66	6.12	2
FALSE	High	Master Protein	P53634	Dipeptidyl peptidase 1 OS=Homo sapiens OX=9606 GN=CTSC PE=1 SV=2	0	6.617	11.4471	3	3	3	1	463	51.8	6.99	10.31	3
FALSE	High	Master Protein	P30085	UMP-CMP kinase OS=Homo sapiens OX=9606 GN=CMPK1 PE=1 SV=3	0	6.59	22.449	2	3	2	1	196	22.2	5.57	10.74	2
FALSE	High	Master Protein	P19012	Keratin, type I cytoskeletal 15 OS=Homo sapiens OX=9606 GN=KRT15 PE=1 SV=3	0	6.537	14.2544	3	4	2	1	456	49.2	4.77	13.01	3
FALSE	High	Master Protein	Q8NDV7	Trinucleotide repeat-containing gene 6A protein OS=Homo sapiens OX=9606 GN=TNRC6A PE=1 SV=2	0	6.525	1.42712	1	5	1	1	1962	210.2	7.01	7.43	1
FALSE	High	Master Protein	Q01813	ATP-dependent 6-phosphofructokinase, platelet type OS=Homo sapiens OX=9606 GN=PFKP PE=1 SV=2	0	6.502	5.86735	3	3	3	1	784	85.5	7.55	7.87	3
FALSE	High	Master Protein	Q14764	Major vault protein OS=Homo sapiens OX=9606 GN=MVP PE=1 SV=4	0	6.485	3.69541	2	2	2	1	893	99.3	5.48	7.49	2
FALSE	High	Master Protein	O75607	Nucleoplasmin-3 OS=Homo sapiens OX=9606 GN=NPM3 PE=1 SV=3	0	6.476	25.8427	3	3	3	1	178	19.3	4.63	11.4	3
FALSE	High	Master Protein	P98179	RNA-binding protein 3 OS=Homo sapiens OX=9606 GN=RBM3 PE=1 SV=1	0	6.469	12.7389	2	2	2	1	157	17.2	8.91	7.07	2
FALSE	High	Master Protein	A6NMY6	Putative annexin A2-like protein OS=Homo sapiens OX=9606 GN=ANXA2P2 PE=5 SV=2	0	6.462	10.0295	2	3	2	1	339	38.6	6.95	8.93	2
FALSE	High	Master Protein	Q15181	Inorganic pyrophosphatase OS=Homo sapiens OX=9606 GN=PPA1 PE=1 SV=2	0	6.438	15.2249	2	4	2	1	289	32.6	5.86	6.64	2
FALSE	High	Master Protein	Q5SW79	Centrosomal protein of 170 kDa OS=Homo sapiens OX=9606 GN=CEP170 PE=1 SV=1	0	6.42	4.54545	3	3	3	1	1584	175.2	7.11	6.23	3
FALSE	High	Master Protein	Q9NPA8	Transcription and mRNA export factor ENY2 OS=Homo sapiens OX=9606 GN=ENY2 PE=1 SV=1	0	6.375	13.8614	1	2	1	1	101	11.5	9.33	5.37	1
FALSE	High	Master Protein	P08708	40S ribosomal protein S17 OS=Homo sapiens OX=9606 GN=RPS17 PE=1 SV=2	0	6.372	31.1111	3	4	3	1	135	15.5	9.85	10.36	3
FALSE	High	Master Protein	Q32MZ4	Leucine-rich repeat flightless-interacting protein 1 OS=Homo sapiens OX=9606 GN=LRRFIP1 PE=1 SV=2	0	6.368	4.08416	2	2	2	1	808	89.2	4.65	5.33	2
FALSE	High	Master Protein	Q66PJ3	ADP-ribosylation factor-like protein 6-interacting protein 4 OS=Homo sapiens OX=9606 GN=ARL6IP4 PE=1 SV=2	0	6.34	4.038	1	6	1	1	421	44.9	10.93	21.33	1
FALSE	High	Master Protein	O95248	Myotubularin-related protein 5 OS=Homo sapiens OX=9606 GN=SBF1 PE=1 SV=4	0	6.335	1.49893	3	3	3	1	1868	208.3	6.9	9.13	3
FALSE	High	Master Protein	P18124	60S ribosomal protein L7 OS=Homo sapiens OX=9606 GN=RPL7 PE=1 SV=1	0	6.329	18.1452	2	3	2	1	248	29.2	10.65	8.72	2
FALSE	High	Master Protein	P09758	Tumor-associated calcium signal transducer 2 OS=Homo sapiens OX=9606 GN=TACSTD2 PE=1 SV=3	0	6.328	7.12074	2	2	2	1	323	35.7	8.87	5.82	2
FALSE	High	Master Protein	H7C0C1	Uncharacterized protein (Fragment) OS=Homo sapiens OX=9606 PE=4 SV=2	0	6.299	10.7438	3	3	3	1	242	26.8	9.45	9.22	3
FALSE	High	Master Protein	P16070	CD44 antigen OS=Homo sapiens OX=9606 GN=CD44 PE=1 SV=3	0	6.269	2.96496	2	2	2	1	742	81.5	5.33	5.55	2
FALSE	High	Master Protein	Q14566	DNA replication licensing factor MCM6 OS=Homo sapiens OX=9606 GN=MCM6 PE=1 SV=1	0	6.253	5.48112	4	4	4	1	821	92.8	5.41	9.72	4
FALSE	High	Master Protein	Q02539	Histone H1.1 OS=Homo sapiens OX=9606 GN=HIST1H1A PE=1 SV=3	0	6.168	25.5814	4	4	1	1	215	21.8	10.99	5.23	4
FALSE	High	Master Protein	P00367	Glutamate dehydrogenase 1, mitochondrial OS=Homo sapiens OX=9606 GN=GLUD1 PE=1 SV=2	0	6.149	9.49821	2	3	2	1	558	61.4	7.8	9.74	2
FALSE	High	Master Protein	O95139	NADH dehydrogenase [ubiquinone] 1 beta subcomplex subunit 6 OS=Homo sapiens OX=9606 GN=NDUFB6 PE=1 SV=3	0	6.12	21.0938	1	2	1	1	128	15.5	9.63	4.23	1
FALSE	High	Master Protein	Q96B97	SH3 domain-containing kinase-binding protein 1 OS=Homo sapiens OX=9606 GN=SH3KBP1 PE=1 SV=2	0	6.097	2.25564	1	2	1	1	665	73.1	6.62	6.24	1
FALSE	High	Master Protein	A0A0G2JQH2	40S ribosomal protein S18 OS=Homo sapiens OX=9606 GN=RPS18 PE=1 SV=1	0	6.061	66.6667	2	2	2	1	33	3.8	11	5.89	2
FALSE	High	Master Protein	Q96K17	Transcription factor BTF3 homolog 4 OS=Homo sapiens OX=9606 GN=BTF3L4 PE=1 SV=1	0	6.061	8.86076	1	2	1	1	158	17.3	6.35	6.21	1
FALSE	High	Master Protein	P78386	Keratin, type II cuticular Hb5 OS=Homo sapiens OX=9606 GN=KRT85 PE=1 SV=1	0	6.06	8.87574	3	5	2	1	507	55.8	6.55	10.69	3
FALSE	High	Master Protein	Q9H0D6	5'-3' exoribonuclease 2 OS=Homo sapiens OX=9606 GN=XRN2 PE=1 SV=1	0	6.051	6.63158	3	4	3	1	950	108.5	7.47	8.31	3
FALSE	High	Master Protein	Q9H0U4	Ras-related protein Rab-1B OS=Homo sapiens OX=9606 GN=RAB1B PE=1 SV=1	0	6.033	22.8856	2	2	2	1	201	22.2	5.73	7.38	2
FALSE	High	Master Protein	P61981	14-3-3 protein gamma OS=Homo sapiens OX=9606 GN=YWHAG PE=1 SV=2	0	6.028	10.5263	2	2	1	1	247	28.3	4.89	7.12	2
FALSE	High	Master Protein	P10606	Cytochrome c oxidase subunit 5B, mitochondrial OS=Homo sapiens OX=9606 GN=COX5B PE=1 SV=2	0	6.018	41.8605	3	3	3	1	129	13.7	8.81	9.7	3
FALSE	High	Master Protein	O95817	BAG family molecular chaperone regulator 3 OS=Homo sapiens OX=9606 GN=BAG3 PE=1 SV=3	0	6.005	8.86957	2	2	2	1	575	61.6	6.95	6.08	2
FALSE	High	Master Protein	A0A0U1RQE4	SH3 domain-containing protein 19 OS=Homo sapiens OX=9606 GN=SH3D19 PE=1 SV=1	0	5.99	2.29226	1	2	1	1	1047	114.7	8.53	7.41	1
FALSE	High	Master Protein	H3BMD8	cAMP-regulated phosphoprotein 19 OS=Homo sapiens OX=9606 GN=ARPP19 PE=1 SV=1	0	5.987	25.9542	3	3	2	1	131	14.5	8.31	9.61	3
FALSE	High	Master Protein	Q96HQ2	CDKN2AIP N-terminal-like protein OS=Homo sapiens OX=9606 GN=CDKN2AIPNL PE=1 SV=1	0	5.974	15.5172	1	1	1	1	116	13.2	5	5.05	1
FALSE	High	Master Protein	P14866	Heterogeneous nuclear ribonucleoprotein L OS=Homo sapiens OX=9606 GN=HNRNPL PE=1 SV=2	0	5.965	5.43294	1	1	1	1	589	64.1	8.22	5.04	1
FALSE	High	Master Protein	Q9H2U2	Inorganic pyrophosphatase 2, mitochondrial OS=Homo sapiens OX=9606 GN=PPA2 PE=1 SV=2	0	5.953	14.6707	2	2	2	1	334	37.9	7.39	5	2
FALSE	High	Master Protein	J3KTD8	Core-binding factor subunit beta (Fragment) OS=Homo sapiens OX=9606 GN=CBFB PE=1 SV=1	0	5.939	33.3333	1	1	1	1	60	7	9.6	4.48	1
FALSE	High	Master Protein	P62829	60S ribosomal protein L23 OS=Homo sapiens OX=9606 GN=RPL23 PE=1 SV=1	0	5.937	41.4286	3	3	3	1	140	14.9	10.51	5.45	3
FALSE	High	Master Protein	O43678	NADH dehydrogenase [ubiquinone] 1 alpha subcomplex subunit 2 OS=Homo sapiens OX=9606 GN=NDUFA2 PE=1 SV=3	0	5.922	31.3131	2	4	2	1	99	10.9	9.57	11.79	2
FALSE	High	Master Protein	P21796	Voltage-dependent anion-selective channel protein 1 OS=Homo sapiens OX=9606 GN=VDAC1 PE=1 SV=2	0	5.922	13.0742	2	2	2	1	283	30.8	8.54	6.05	2
FALSE	High	Master Protein	P46013	Proliferation marker protein Ki-67 OS=Homo sapiens OX=9606 GN=MKI67 PE=1 SV=2	0	5.92	1.50491	2	2	2	1	3256	358.5	9.45	6.2	2
FALSE	High	Master Protein	P02786	Transferrin receptor protein 1 OS=Homo sapiens OX=9606 GN=TFRC PE=1 SV=2	0	5.902	6.84211	4	4	4	1	760	84.8	6.61	11.44	4
FALSE	High	Master Protein	Q9H223	EH domain-containing protein 4 OS=Homo sapiens OX=9606 GN=EHD4 PE=1 SV=1	0	5.899	8.13309	3	3	3	1	541	61.1	6.76	6.79	3
FALSE	High	Master Protein	Q92598	Heat shock protein 105 kDa OS=Homo sapiens OX=9606 GN=HSPH1 PE=1 SV=1	0	5.886	3.14685	1	2	1	1	858	96.8	5.39	6.59	1
FALSE	High	Master Protein	Q13895	Bystin OS=Homo sapiens OX=9606 GN=BYSL PE=1 SV=3	0	5.862	5.03432	1	2	1	1	437	49.6	8.12	7.56	1
FALSE	High	Master Protein	P18583	Protein SON OS=Homo sapiens OX=9606 GN=SON PE=1 SV=4	0	5.837	2.55565	2	2	2	1	2426	263.7	5.64	6.86	2
FALSE	High	Master Protein	O15371	Eukaryotic translation initiation factor 3 subunit D OS=Homo sapiens OX=9606 GN=EIF3D PE=1 SV=1	0	5.832	11.6788	4	4	4	1	548	63.9	6.05	11	4
FALSE	High	Master Protein	O43790	Keratin, type II cuticular Hb6 OS=Homo sapiens OX=9606 GN=KRT86 PE=1 SV=1	0	5.792	6.58436	2	5	1	1	486	53.5	5.66	9.39	2
FALSE	High	Master Protein	Q16643	Drebrin OS=Homo sapiens OX=9606 GN=DBN1 PE=1 SV=4	0	5.761	8.47458	2	2	2	1	649	71.4	4.45	6.01	2
FALSE	High	Master Protein	Q96EN8	Molybdenum cofactor sulfurase OS=Homo sapiens OX=9606 GN=MOCOS PE=1 SV=2	0	5.733	5.40541	3	3	3	1	888	98.1	6.7	8.12	3
FALSE	High	Master Protein	P00374	Dihydrofolate reductase OS=Homo sapiens OX=9606 GN=DHFR PE=1 SV=2	0	5.673	11.2299	2	3	2	1	187	21.4	7.42	9.05	2
FALSE	High	Master Protein	P31948	Stress-induced-phosphoprotein 1 OS=Homo sapiens OX=9606 GN=STIP1 PE=1 SV=1	0	5.671	7.55064	2	2	2	1	543	62.6	6.8	7.92	2
FALSE	High	Master Protein	Q13643	Four and a half LIM domains protein 3 OS=Homo sapiens OX=9606 GN=FHL3 PE=1 SV=4	0	5.665	7.85714	1	2	1	1	280	31.2	6.2	6.76	1
FALSE	High	Master Protein	Q9NSE4	Isoleucine--tRNA ligase, mitochondrial OS=Homo sapiens OX=9606 GN=IARS2 PE=1 SV=2	0	5.654	3.55731	2	2	2	1	1012	113.7	7.2	5.57	2
FALSE	High	Master Protein	M0QYS1	60S ribosomal protein L13a (Fragment) OS=Homo sapiens OX=9606 GN=RPL13A PE=1 SV=2	0	5.643	5.2381	1	4	1	1	210	24.2	10.86	11.08	1
FALSE	High	Master Protein	Q96C19	EF-hand domain-containing protein D2 OS=Homo sapiens OX=9606 GN=EFHD2 PE=1 SV=1	0	5.642	13.3333	3	3	3	1	240	26.7	5.2	7.96	3
FALSE	High	Master Protein	Q9H307	Pinin OS=Homo sapiens OX=9606 GN=PNN PE=1 SV=5	0	5.612	5.29986	2	3	2	1	717	81.6	7.14	5.69	2
FALSE	High	Master Protein	Q04837	Single-stranded DNA-binding protein, mitochondrial OS=Homo sapiens OX=9606 GN=SSBP1 PE=1 SV=1	0	5.607	25.6757	2	2	2	1	148	17.2	9.6	3.29	2
FALSE	High	Master Protein	K7ELL7	Glucosidase 2 subunit beta OS=Homo sapiens OX=9606 GN=PRKCSH PE=1 SV=1	0	5.593	5.79439	3	3	3	1	535	60.2	4.41	8.81	3
FALSE	High	Master Protein	A0A087WW40	Endophilin-B1 OS=Homo sapiens OX=9606 GN=SH3GLB1 PE=1 SV=1	0	5.588	5.32995	1	2	1	1	394	44.2	6.44	7.14	1
FALSE	High	Master Protein	A0A1B0GVY1	E3 ubiquitin-protein ligase NEDD4-like OS=Homo sapiens OX=9606 GN=NEDD4L PE=1 SV=1	0	5.574	3.74801	2	2	2	1	1254	140.7	6.46	5.73	2
FALSE	High	Master Protein	Q93008	Probable ubiquitin carboxyl-terminal hydrolase FAF-X OS=Homo sapiens OX=9606 GN=USP9X PE=1 SV=3	0	5.57	0.894942	2	2	2	1	2570	292.1	5.8	6.26	2
FALSE	High	Master Protein	Q7Z6Z7	E3 ubiquitin-protein ligase HUWE1 OS=Homo sapiens OX=9606 GN=HUWE1 PE=1 SV=3	0	5.566	0.502972	1	1	1	1	4374	481.6	5.22	5.34	1
FALSE	High	Master Protein	Q16775	Hydroxyacylglutathione hydrolase, mitochondrial OS=Homo sapiens OX=9606 GN=HAGH PE=1 SV=2	0	5.563	6.49351	1	2	1	1	308	33.8	8.12	5.51	1
FALSE	High	Master Protein	P37268	Squalene synthase OS=Homo sapiens OX=9606 GN=FDFT1 PE=1 SV=1	0	5.55	4.79616	2	2	2	1	417	48.1	6.54	6.86	2
FALSE	High	Master Protein	Q96B36	Proline-rich AKT1 substrate 1 OS=Homo sapiens OX=9606 GN=AKT1S1 PE=1 SV=1	0	5.548	13.6719	2	2	2	1	256	27.4	4.75	5.03	2
FALSE	High	Master Protein	P42166	Lamina-associated polypeptide 2, isoform alpha OS=Homo sapiens OX=9606 GN=TMPO PE=1 SV=2	0	5.546	8.35735	2	3	1	1	694	75.4	7.66	10.28	2
FALSE	High	Master Protein	P61160	Actin-related protein 2 OS=Homo sapiens OX=9606 GN=ACTR2 PE=1 SV=1	0	5.538	8.37563	2	2	2	1	394	44.7	6.74	5.97	2
FALSE	High	Master Protein	Q9NRY4	Rho GTPase-activating protein 35 OS=Homo sapiens OX=9606 GN=ARHGAP35 PE=1 SV=3	0	5.531	2.4016	2	2	2	1	1499	170.4	6.64	5.13	2
FALSE	High	Master Protein	P82909	28S ribosomal protein S36, mitochondrial OS=Homo sapiens OX=9606 GN=MRPS36 PE=1 SV=2	0	5.523	16.5049	1	3	1	1	103	11.5	9.99	10.91	1
FALSE	High	Master Protein	J3KQJ1	Sulfatase-modifying factor 2 OS=Homo sapiens OX=9606 GN=SUMF2 PE=1 SV=1	0	5.481	9.6875	1	2	1	1	320	35.9	9.19	6.52	1
FALSE	High	Master Protein	Q9Y3D9	28S ribosomal protein S23, mitochondrial OS=Homo sapiens OX=9606 GN=MRPS23 PE=1 SV=2	0	5.478	15.2632	1	1	1	1	190	21.8	8.9	4.38	1
FALSE	High	Master Protein	Q5VWC4	26S proteasome non-ATPase regulatory subunit 4 OS=Homo sapiens OX=9606 GN=PSMD4 PE=1 SV=1	0	5.445	21.8421	3	3	3	1	380	41.1	4.81	8.9	3
FALSE	High	Master Protein	G3V2S9	SRA stem-loop-interacting RNA-binding protein, mitochondrial OS=Homo sapiens OX=9606 GN=SLIRP PE=1 SV=1	0	5.438	26.6129	3	4	3	1	124	13.9	11.09	6.65	3
FALSE	High	Master Protein	P09622	Dihydrolipoyl dehydrogenase, mitochondrial OS=Homo sapiens OX=9606 GN=DLD PE=1 SV=2	0	5.436	6.4833	1	1	1	1	509	54.1	7.85	5.6	1
FALSE	High	Master Protein	P46940	Ras GTPase-activating-like protein IQGAP1 OS=Homo sapiens OX=9606 GN=IQGAP1 PE=1 SV=1	0	5.407	1.6898	2	2	2	1	1657	189.1	6.48	5.76	2
FALSE	High	Master Protein	H3BPE7	RNA-binding protein FUS OS=Homo sapiens OX=9606 GN=FUS PE=1 SV=1	0	5.397	4.36433	1	2	1	1	527	53.5	9.36	6.04	1
FALSE	High	Master Protein	Q07065	Cytoskeleton-associated protein 4 OS=Homo sapiens OX=9606 GN=CKAP4 PE=1 SV=2	0	5.382	9.80066	3	4	3	1	602	66	5.92	11.84	3
FALSE	High	Master Protein	P06756	Integrin alpha-V OS=Homo sapiens OX=9606 GN=ITGAV PE=1 SV=2	0	5.376	3.24427	2	2	2	1	1048	116	5.68	7.26	2
FALSE	High	Master Protein	U3KQK0	Histone H2B OS=Homo sapiens OX=9606 GN=HIST1H2BN PE=1 SV=1	0	5.369	26.506	3	3	3	1	166	18.8	10.54	8.34	3
FALSE	High	Master Protein	O95182	NADH dehydrogenase [ubiquinone] 1 alpha subcomplex subunit 7 OS=Homo sapiens OX=9606 GN=NDUFA7 PE=1 SV=3	0	5.356	15.0442	2	2	2	1	113	12.5	10.18	3.17	2
FALSE	High	Master Protein	Q9NYL9	Tropomodulin-3 OS=Homo sapiens OX=9606 GN=TMOD3 PE=1 SV=1	0	5.336	9.375	2	2	2	1	352	39.6	5.19	4.06	2
FALSE	High	Master Protein	Q96C36	Pyrroline-5-carboxylate reductase 2 OS=Homo sapiens OX=9606 GN=PYCR2 PE=1 SV=1	0	5.307	6.875	1	1	1	1	320	33.6	7.77	4.14	1
FALSE	High	Master Protein	A0A087WT44	Heme oxygenase 2 OS=Homo sapiens OX=9606 GN=HMOX2 PE=1 SV=1	0	5.259	11.6216	2	2	2	1	370	41.6	5.44	7.2	2
FALSE	High	Master Protein	Q07812	Apoptosis regulator BAX OS=Homo sapiens OX=9606 GN=BAX PE=1 SV=1	0	5.231	17.7083	1	2	1	1	192	21.2	5.22	6.64	1
FALSE	High	Master Protein	P12268	Inosine-5'-monophosphate dehydrogenase 2 OS=Homo sapiens OX=9606 GN=IMPDH2 PE=1 SV=2	0	5.219	6.03113	2	2	2	1	514	55.8	6.9	6.32	2
FALSE	High	Master Protein	Q15020	Squamous cell carcinoma antigen recognized by T-cells 3 OS=Homo sapiens OX=9606 GN=SART3 PE=1 SV=1	0	5.186	4.98442	2	2	2	1	963	109.9	5.57	5.61	2
FALSE	High	Master Protein	Q12846	Syntaxin-4 OS=Homo sapiens OX=9606 GN=STX4 PE=1 SV=2	0	5.15	4.3771	1	2	1	1	297	34.2	6.28	5.43	1
FALSE	High	Master Protein	O43809	Cleavage and polyadenylation specificity factor subunit 5 OS=Homo sapiens OX=9606 GN=NUDT21 PE=1 SV=1	0	5.139	21.1454	2	2	2	1	227	26.2	8.82	6.4	2
FALSE	High	Master Protein	Q96EL3	39S ribosomal protein L53, mitochondrial OS=Homo sapiens OX=9606 GN=MRPL53 PE=1 SV=1	0	5.138	16.0714	1	1	1	1	112	12.1	8.76	5.08	1
FALSE	High	Master Protein	G3V3A4	SNW domain-containing protein 1 OS=Homo sapiens OX=9606 GN=SNW1 PE=1 SV=1	0	5.13	8.58144	3	3	3	1	571	65.4	9.67	8.72	3
FALSE	High	Master Protein	O95391	Pre-mRNA-splicing factor SLU7 OS=Homo sapiens OX=9606 GN=SLU7 PE=1 SV=2	0	5.068	4.09556	2	3	2	1	586	68.3	7.14	7.87	2
FALSE	High	Master Protein	O43768	Alpha-endosulfine OS=Homo sapiens OX=9606 GN=ENSA PE=1 SV=1	0	5.063	41.3223	3	3	2	1	121	13.4	7.24	9.58	3
FALSE	High	Master Protein	P22314	Ubiquitin-like modifier-activating enzyme 1 OS=Homo sapiens OX=9606 GN=UBA1 PE=1 SV=3	0	5.048	5.19849	2	3	2	1	1058	117.8	5.76	6.33	2
FALSE	High	Master Protein	Q8TF72	Protein Shroom3 OS=Homo sapiens OX=9606 GN=SHROOM3 PE=1 SV=2	0	5.036	2.70541	2	2	2	1	1996	216.7	7.8	6.94	2
FALSE	High	Master Protein	Q8IZW8	Tensin-4 OS=Homo sapiens OX=9606 GN=TNS4 PE=1 SV=3	0	5.024	6.29371	3	3	3	1	715	76.7	7.34	5.53	3
FALSE	High	Master Protein	P56385	ATP synthase subunit e, mitochondrial OS=Homo sapiens OX=9606 GN=ATP5I PE=1 SV=2	0	5.022	40.5797	2	2	2	1	69	7.9	9.35	6.13	2
FALSE	High	Master Protein	O00154	Cytosolic acyl coenzyme A thioester hydrolase OS=Homo sapiens OX=9606 GN=ACOT7 PE=1 SV=3	0	5.007	8.42105	1	1	1	1	380	41.8	8.54	4.95	1
FALSE	High	Master Protein	P19971	Thymidine phosphorylase OS=Homo sapiens OX=9606 GN=TYMP PE=1 SV=2	0	5	9.12863	2	2	2	1	482	49.9	5.53	7.32	2
FALSE	High	Master Protein	P45985	Dual specificity mitogen-activated protein kinase kinase 4 OS=Homo sapiens OX=9606 GN=MAP2K4 PE=1 SV=1	0	4.994	8.27068	2	2	2	1	399	44.3	8.07	5.97	2
FALSE	High	Master Protein	O43390	Heterogeneous nuclear ribonucleoprotein R OS=Homo sapiens OX=9606 GN=HNRNPR PE=1 SV=1	0	4.994	3.63349	1	1	1	1	633	70.9	8.13	3.12	1
FALSE	High	Master Protein	P49711	Transcriptional repressor CTCF OS=Homo sapiens OX=9606 GN=CTCF PE=1 SV=1	0	4.973	3.02613	1	1	1	1	727	82.7	6.96	3.85	1
FALSE	High	Master Protein	Q15485	Ficolin-2 OS=Homo sapiens OX=9606 GN=FCN2 PE=1 SV=2	0	4.968	4.47284	1	1	1	1	313	34	6.77	3.4	1
FALSE	High	Master Protein	P50990	T-complex protein 1 subunit theta OS=Homo sapiens OX=9606 GN=CCT8 PE=1 SV=4	0	4.964	10.219	3	3	3	1	548	59.6	5.6	2.55	3
FALSE	High	Master Protein	Q16543	Hsp90 co-chaperone Cdc37 OS=Homo sapiens OX=9606 GN=CDC37 PE=1 SV=1	0	4.941	8.46561	2	4	2	1	378	44.4	5.25	14.51	2
FALSE	High	Master Protein	Q9BW04	Specifically androgen-regulated gene protein OS=Homo sapiens OX=9606 GN=SARG PE=1 SV=2	0	4.936	13.9767	3	3	3	1	601	63.9	8.62	11.15	3
FALSE	High	Master Protein	P46060	Ran GTPase-activating protein 1 OS=Homo sapiens OX=9606 GN=RANGAP1 PE=1 SV=1	0	4.932	5.79216	2	2	2	1	587	63.5	4.68	6.28	2
FALSE	High	Master Protein	Q13123	Protein Red OS=Homo sapiens OX=9606 GN=IK PE=1 SV=3	0	4.908	9.15619	3	3	3	1	557	65.6	6.64	8	3
FALSE	High	Master Protein	Q02543	60S ribosomal protein L18a OS=Homo sapiens OX=9606 GN=RPL18A PE=1 SV=2	0	4.904	9.09091	1	2	1	1	176	20.7	10.71	3.16	1
FALSE	High	Master Protein	P14635	G2/mitotic-specific cyclin-B1 OS=Homo sapiens OX=9606 GN=CCNB1 PE=1 SV=1	0	4.853	3.9261	1	2	1	1	433	48.3	7.47	6.79	1
FALSE	High	Master Protein	Q8WX93	Palladin OS=Homo sapiens OX=9606 GN=PALLD PE=1 SV=3	0	4.839	2.09689	2	3	2	1	1383	150.5	7.09	8.14	2
FALSE	High	Master Protein	Q9H0L4	Cleavage stimulation factor subunit 2 tau variant OS=Homo sapiens OX=9606 GN=CSTF2T PE=1 SV=1	0	4.837	10.0649	2	2	2	1	616	64.4	7.25	6.28	2
FALSE	High	Master Protein	Q9H1E3	Nuclear ubiquitous casein and cyclin-dependent kinase substrate 1 OS=Homo sapiens OX=9606 GN=NUCKS1 PE=1 SV=1	0	4.836	11.5226	2	3	2	1	243	27.3	5.08	7.53	2
FALSE	High	Master Protein	Q9H3K6	BolA-like protein 2 OS=Homo sapiens OX=9606 GN=BOLA2 PE=1 SV=1	0	4.828	34.8837	2	2	2	1	86	10.1	6.52	5.31	2
FALSE	High	Master Protein	O75534	Cold shock domain-containing protein E1 OS=Homo sapiens OX=9606 GN=CSDE1 PE=1 SV=2	0	4.81	1.62907	2	2	2	1	798	88.8	6.25	6.11	2
FALSE	High	Master Protein	Q15398	Disks large-associated protein 5 OS=Homo sapiens OX=9606 GN=DLGAP5 PE=1 SV=2	0	4.805	2.60047	1	1	1	1	846	95.1	9	4.2	1
FALSE	High	Master Protein	J3KNE7	Tumor protein D53 OS=Homo sapiens OX=9606 GN=TPD52L1 PE=1 SV=1	0	4.804	15.311	1	1	1	1	209	23	6.01	3.19	1
FALSE	High	Master Protein	F8VZX2	Poly(rC)-binding protein 2 OS=Homo sapiens OX=9606 GN=PCBP2 PE=1 SV=1	0	4.773	19.3146	2	3	2	1	321	33.8	8.24	8.25	2
FALSE	High	Master Protein	Q9H4M9	EH domain-containing protein 1 OS=Homo sapiens OX=9606 GN=EHD1 PE=1 SV=2	0	4.765	2.05993	2	2	2	1	534	60.6	6.83	4.97	2
FALSE	High	Master Protein	O95149	Snurportin-1 OS=Homo sapiens OX=9606 GN=SNUPN PE=1 SV=1	0	4.751	7.5	1	2	1	1	360	41.1	6.64	6.8	1
FALSE	High	Master Protein	Q9Y3E2	BolA-like protein 1 OS=Homo sapiens OX=9606 GN=BOLA1 PE=1 SV=1	0	4.75	16.0584	1	1	1	1	137	14.3	7.96	3.85	1
FALSE	High	Master Protein	Q92665	28S ribosomal protein S31, mitochondrial OS=Homo sapiens OX=9606 GN=MRPS31 PE=1 SV=3	0	4.725	3.5443	1	1	1	1	395	45.3	9.29	4.58	1
FALSE	High	Master Protein	J3KPP4	Cisplatin resistance-associated overexpressed protein, isoform CRA_b OS=Homo sapiens OX=9606 GN=LUC7L3 PE=1 SV=1	0	4.72	2.86299	1	1	1	1	489	58.2	9.92	4.18	1
FALSE	High	Master Protein	O95810	Caveolae-associated protein 2 OS=Homo sapiens OX=9606 GN=CAVIN2 PE=1 SV=3	0	4.693	4.23529	2	2	2	1	425	47.1	5.21	6.14	2
FALSE	High	Master Protein	P05556	Integrin beta-1 OS=Homo sapiens OX=9606 GN=ITGB1 PE=1 SV=2	0	4.656	4.7619	2	3	2	1	798	88.4	5.39	6.86	2
FALSE	High	Master Protein	P09661	U2 small nuclear ribonucleoprotein A' OS=Homo sapiens OX=9606 GN=SNRPA1 PE=1 SV=2	0	4.632	5.88235	2	2	2	1	255	28.4	8.62	5.36	2
FALSE	High	Master Protein	Q96AX9	E3 ubiquitin-protein ligase MIB2 OS=Homo sapiens OX=9606 GN=MIB2 PE=1 SV=3	0	4.595	4.93583	3	3	3	1	1013	109.9	8.44	5.58	3
FALSE	High	Master Protein	Q9BUJ2	Heterogeneous nuclear ribonucleoprotein U-like protein 1 OS=Homo sapiens OX=9606 GN=HNRNPUL1 PE=1 SV=2	0	4.573	5.14019	3	3	3	1	856	95.7	6.92	3.19	3
FALSE	High	Master Protein	A0A096LPC5	WASH complex subunit 2C OS=Homo sapiens OX=9606 GN=WASHC2C PE=1 SV=1	0	4.567	1.86428	1	1	1	1	1341	147.1	4.81	3.11	1
FALSE	High	Master Protein	O95758	Polypyrimidine tract-binding protein 3 OS=Homo sapiens OX=9606 GN=PTBP3 PE=1 SV=2	0	4.559	4.34783	1	2	1	1	552	59.7	9.04	0	1
FALSE	High	Master Protein	Q9H9A6	Leucine-rich repeat-containing protein 40 OS=Homo sapiens OX=9606 GN=LRRC40 PE=1 SV=1	0	4.555	5.98007	2	2	2	1	602	68.2	6.43	6.36	2
FALSE	High	Master Protein	P51149	Ras-related protein Rab-7a OS=Homo sapiens OX=9606 GN=RAB7A PE=1 SV=1	0	4.552	15.942	2	2	2	1	207	23.5	6.7	6.33	2
FALSE	High	Master Protein	Q9NVT9	Armadillo repeat-containing protein 1 OS=Homo sapiens OX=9606 GN=ARMC1 PE=1 SV=1	0	4.55	7.44681	1	1	1	1	282	31.3	5.74	2.94	1
FALSE	High	Master Protein	B4DUT8	Calponin OS=Homo sapiens OX=9606 GN=CNN2 PE=1 SV=1	0	4.537	16.3636	2	2	2	1	330	35.9	7.3	7.52	2
FALSE	High	Master Protein	O00116	Alkyldihydroxyacetonephosphate synthase, peroxisomal OS=Homo sapiens OX=9606 GN=AGPS PE=1 SV=1	0	4.53	5.77508	2	2	2	1	658	72.9	7.34	6.67	2
FALSE	High	Master Protein	Q96AG4	Leucine-rich repeat-containing protein 59 OS=Homo sapiens OX=9606 GN=LRRC59 PE=1 SV=1	0	4.511	14.0065	2	2	2	1	307	34.9	9.57	6.46	2
FALSE	High	Master Protein	F8W727	60S ribosomal protein L32 OS=Homo sapiens OX=9606 GN=RPL32 PE=1 SV=1	0	4.508	12.4183	2	2	2	1	153	18	10.59	5.39	2
FALSE	High	Master Protein	Q16718	NADH dehydrogenase [ubiquinone] 1 alpha subcomplex subunit 5 OS=Homo sapiens OX=9606 GN=NDUFA5 PE=1 SV=3	0	4.502	15.5172	2	2	2	1	116	13.5	5.99	6.25	2
FALSE	High	Master Protein	P26232	Catenin alpha-2 OS=Homo sapiens OX=9606 GN=CTNNA2 PE=1 SV=5	0	4.483	1.78384	1	1	1	1	953	105.2	5.71	3.98	1
FALSE	High	Master Protein	A0A0D9SF60	Plakophilin-4 OS=Homo sapiens OX=9606 GN=PKP4 PE=1 SV=1	0	4.455	4.80132	3	3	3	1	1208	133.9	9.09	7.89	3
FALSE	High	Master Protein	Q9UMD9	Collagen alpha-1(XVII) chain OS=Homo sapiens OX=9606 GN=COL17A1 PE=1 SV=3	0	4.431	3.47361	2	2	2	1	1497	150.3	8.79	5.75	2
FALSE	High	Master Protein	Q9UHB6	LIM domain and actin-binding protein 1 OS=Homo sapiens OX=9606 GN=LIMA1 PE=1 SV=1	0	4.426	2.50329	1	2	1	1	759	85.2	6.84	5.84	1
FALSE	High	Master Protein	C9J6P4	Zinc finger CCCH-type antiviral protein 1 OS=Homo sapiens OX=9606 GN=ZC3HAV1 PE=1 SV=1	0	4.408	2.53906	2	2	2	1	1024	114	8.56	5.56	2
FALSE	High	Master Protein	P04083	Annexin A1 OS=Homo sapiens OX=9606 GN=ANXA1 PE=1 SV=2	0	4.392	12.1387	2	2	2	1	346	38.7	7.02	6.72	2
FALSE	High	Master Protein	P26640	Valine--tRNA ligase OS=Homo sapiens OX=9606 GN=VARS PE=1 SV=4	0	4.389	1.74051	1	1	1	1	1264	140.4	7.59	4.96	1
FALSE	High	Master Protein	Q8NHG8	E3 ubiquitin-protein ligase ZNRF2 OS=Homo sapiens OX=9606 GN=ZNRF2 PE=1 SV=1	0	4.387	15.2893	1	1	1	1	242	24.1	7.09	3.74	1
FALSE	High	Master Protein	O75874	Isocitrate dehydrogenase [NADP] cytoplasmic OS=Homo sapiens OX=9606 GN=IDH1 PE=1 SV=2	0	4.369	7.97101	2	2	2	1	414	46.6	7.01	2.89	2
FALSE	High	Master Protein	G3V0E4	Mitochondrial-processing peptidase subunit beta OS=Homo sapiens OX=9606 GN=PMPCB PE=1 SV=1	0	4.351	3.26531	1	1	1	1	490	54.2	6.83	3.07	1
FALSE	High	Master Protein	Q01105	Protein SET OS=Homo sapiens OX=9606 GN=SET PE=1 SV=3	0	4.346	11.0345	1	1	1	1	290	33.5	4.32	3.52	1
FALSE	High	Master Protein	Q5SYE7	NHS-like protein 1 OS=Homo sapiens OX=9606 GN=NHSL1 PE=1 SV=2	0	4.345	1.42857	2	2	2	1	1610	170.6	6.96	4.73	2
FALSE	High	Master Protein	P30038	Delta-1-pyrroline-5-carboxylate dehydrogenase, mitochondrial OS=Homo sapiens OX=9606 GN=ALDH4A1 PE=1 SV=3	0	4.341	9.05861	2	2	2	1	563	61.7	8.07	7.32	2
FALSE	High	Master Protein	Q9GZU8	Protein FAM192A OS=Homo sapiens OX=9606 GN=FAM192A PE=1 SV=1	0	4.338	5.51181	1	1	1	1	254	28.9	5.45	3.69	1
FALSE	High	Master Protein	P16615	Sarcoplasmic/endoplasmic reticulum calcium ATPase 2 OS=Homo sapiens OX=9606 GN=ATP2A2 PE=1 SV=1	0	4.325	5.18234	2	2	2	1	1042	114.7	5.34	6.4	2
FALSE	High	Master Protein	Q8N6H7	ADP-ribosylation factor GTPase-activating protein 2 OS=Homo sapiens OX=9606 GN=ARFGAP2 PE=1 SV=1	0	4.311	4.9904	2	2	2	1	521	56.7	7.99	7.95	2
FALSE	High	Master Protein	P62195	26S proteasome regulatory subunit 8 OS=Homo sapiens OX=9606 GN=PSMC5 PE=1 SV=1	0	4.28	11.0837	3	3	3	1	406	45.6	7.55	8.56	3
FALSE	High	Master Protein	Q13015	Protein AF1q OS=Homo sapiens OX=9606 GN=MLLT11 PE=1 SV=1	0	4.265	15.5556	1	1	1	1	90	10.1	4.54	4.08	1
FALSE	High	Master Protein	Q8TAP9	M-phase-specific PLK1-interacting protein OS=Homo sapiens OX=9606 GN=MPLKIP PE=1 SV=1	0	4.255	13.9665	1	1	1	1	179	19.1	10.23	4.9	1
FALSE	High	Master Protein	F8VY04	Adenylate kinase 2, mitochondrial OS=Homo sapiens OX=9606 GN=AK2 PE=1 SV=1	0	4.241	33.1579	3	3	1	1	190	21.2	6.95	6.14	3
FALSE	High	Master Protein	Q9UG63	ATP-binding cassette sub-family F member 2 OS=Homo sapiens OX=9606 GN=ABCF2 PE=1 SV=2	0	4.238	2.72873	1	1	1	1	623	71.2	7.37	3.96	1
FALSE	High	Master Protein	Q14694	Ubiquitin carboxyl-terminal hydrolase 10 OS=Homo sapiens OX=9606 GN=USP10 PE=1 SV=2	0	4.215	6.76692	2	2	2	1	798	87.1	5.31	7.89	2
FALSE	High	Master Protein	P14735	Insulin-degrading enzyme OS=Homo sapiens OX=9606 GN=IDE PE=1 SV=4	0	4.212	1.86457	1	2	1	1	1019	117.9	6.61	2.72	1
FALSE	High	Master Protein	P22681	E3 ubiquitin-protein ligase CBL OS=Homo sapiens OX=9606 GN=CBL PE=1 SV=2	0	4.209	4.63576	1	1	1	1	906	99.6	6.54	4.7	1
FALSE	High	Master Protein	Q00534	Cyclin-dependent kinase 6 OS=Homo sapiens OX=9606 GN=CDK6 PE=1 SV=1	0	4.157	6.74847	1	1	1	1	326	36.9	6.46	4.05	1
FALSE	High	Master Protein	Q9P2B4	CTTNBP2 N-terminal-like protein OS=Homo sapiens OX=9606 GN=CTTNBP2NL PE=1 SV=2	0	4.154	4.22535	1	1	1	1	639	70.1	8.06	0	1
FALSE	High	Master Protein	Q3ZCQ8	Mitochondrial import inner membrane translocase subunit TIM50 OS=Homo sapiens OX=9606 GN=TIMM50 PE=1 SV=2	0	4.152	5.09915	1	1	1	1	353	39.6	8.37	2.68	1
FALSE	High	Master Protein	Q15126	Phosphomevalonate kinase OS=Homo sapiens OX=9606 GN=PMVK PE=1 SV=3	0	4.151	13.5417	2	2	2	1	192	22	5.73	3.43	2
FALSE	High	Master Protein	Q8WXF1	Paraspeckle component 1 OS=Homo sapiens OX=9606 GN=PSPC1 PE=1 SV=1	0	4.15	7.26577	2	2	2	1	523	58.7	6.67	5.79	2
FALSE	High	Master Protein	Q14574	Desmocollin-3 OS=Homo sapiens OX=9606 GN=DSC3 PE=1 SV=3	0	4.137	2.67857	1	1	1	1	896	99.9	6.1	3.83	1
FALSE	High	Master Protein	Q9Y5L4	Mitochondrial import inner membrane translocase subunit Tim13 OS=Homo sapiens OX=9606 GN=TIMM13 PE=1 SV=1	0	4.12	43.1579	1	1	1	1	95	10.5	8.18	4.14	1
FALSE	High	Master Protein	P20700	Lamin-B1 OS=Homo sapiens OX=9606 GN=LMNB1 PE=1 SV=2	0	4.115	3.07167	2	2	2	1	586	66.4	5.16	6.65	2
FALSE	High	Master Protein	J3KPS3	Fructose-bisphosphate aldolase OS=Homo sapiens OX=9606 GN=ALDOA PE=1 SV=1	0	4.095	9.23913	2	2	2	1	368	39.8	8.09	6.84	2
FALSE	High	Master Protein	A6NEM2	Host cell factor 1 OS=Homo sapiens OX=9606 GN=HCFC1 PE=1 SV=2	0	4.095	1.29808	1	2	1	1	2080	213.3	7.33	7.71	1
FALSE	High	Master Protein	Q5JRA6	Transport and Golgi organization protein 1 homolog OS=Homo sapiens OX=9606 GN=MIA3 PE=1 SV=1	0	4.083	1.04877	1	1	1	1	1907	213.6	4.84	2.97	1
FALSE	High	Master Protein	Q9Y265	RuvB-like 1 OS=Homo sapiens OX=9606 GN=RUVBL1 PE=1 SV=1	0	4.072	3.28947	1	1	1	1	456	50.2	6.42	3.61	1
FALSE	High	Master Protein	Q9P258	Protein RCC2 OS=Homo sapiens OX=9606 GN=RCC2 PE=1 SV=2	0	4.06	8.23755	2	2	2	1	522	56	8.78	3.96	2
FALSE	High	Master Protein	P62820	Ras-related protein Rab-1A OS=Homo sapiens OX=9606 GN=RAB1A PE=1 SV=3	0	4.054	9.26829	1	1	1	1	205	22.7	6.21	3.95	1
FALSE	High	Master Protein	Q709C8	Vacuolar protein sorting-associated protein 13C OS=Homo sapiens OX=9606 GN=VPS13C PE=1 SV=1	0	4.053	0.426326	1	1	1	1	3753	422.1	6.83	3.74	1
FALSE	High	Master Protein	Q9BU89	Deoxyhypusine hydroxylase OS=Homo sapiens OX=9606 GN=DOHH PE=1 SV=1	0	4.05	7.94702	1	1	1	1	302	32.9	4.83	3.49	1
FALSE	High	Master Protein	Q13155	Aminoacyl tRNA synthase complex-interacting multifunctional protein 2 OS=Homo sapiens OX=9606 GN=AIMP2 PE=1 SV=2	0	4.038	5	1	1	1	1	320	35.3	8.22	3.05	1
FALSE	High	Master Protein	Q9NW64	Pre-mRNA-splicing factor RBM22 OS=Homo sapiens OX=9606 GN=RBM22 PE=1 SV=1	0	4.023	3.09524	1	1	1	1	420	46.9	8.54	3.88	1
FALSE	High	Master Protein	O60563	Cyclin-T1 OS=Homo sapiens OX=9606 GN=CCNT1 PE=1 SV=1	0	4.022	3.44353	1	2	1	1	726	80.6	8.78	6.98	1
FALSE	High	Master Protein	O00159	Unconventional myosin-Ic OS=Homo sapiens OX=9606 GN=MYO1C PE=1 SV=4	0	4.02	3.95108	2	2	2	1	1063	121.6	9.41	6.06	2
FALSE	High	Master Protein	P49321	Nuclear autoantigenic sperm protein OS=Homo sapiens OX=9606 GN=NASP PE=1 SV=2	0	4.011	2.53807	1	1	1	1	788	85.2	4.3	2.86	1
FALSE	High	Master Protein	P09110	3-ketoacyl-CoA thiolase, peroxisomal OS=Homo sapiens OX=9606 GN=ACAA1 PE=1 SV=2	0	3.99	13.2075	2	2	2	1	424	44.3	8.44	7.18	2
FALSE	High	Master Protein	Q9H3Q1	Cdc42 effector protein 4 OS=Homo sapiens OX=9606 GN=CDC42EP4 PE=1 SV=1	0	3.988	16.573	2	2	2	1	356	38	5.19	7.04	2
FALSE	High	Master Protein	Q9UBP6	tRNA (guanine-N(7)-)-methyltransferase OS=Homo sapiens OX=9606 GN=METTL1 PE=1 SV=1	0	3.967	6.52174	1	1	1	1	276	31.5	7.64	3.59	1
FALSE	High	Master Protein	P07858	Cathepsin B OS=Homo sapiens OX=9606 GN=CTSB PE=1 SV=3	0	3.964	11.5044	2	2	2	1	339	37.8	6.3	5.4	2
FALSE	High	Master Protein	Q14669	E3 ubiquitin-protein ligase TRIP12 OS=Homo sapiens OX=9606 GN=TRIP12 PE=1 SV=1	0	3.95	1.15462	1	1	1	1	1992	220.3	8.48	2.69	1
FALSE	High	Master Protein	Q9BWF3	RNA-binding protein 4 OS=Homo sapiens OX=9606 GN=RBM4 PE=1 SV=1	0	3.948	7.69231	1	1	1	1	364	40.3	7.08	4.21	1
FALSE	High	Master Protein	P52895	Aldo-keto reductase family 1 member C2 OS=Homo sapiens OX=9606 GN=AKR1C2 PE=1 SV=3	0	3.943	19.8142	2	2	1	1	323	36.7	7.49	7.14	2
FALSE	High	Master Protein	Q9NT62	Ubiquitin-like-conjugating enzyme ATG3 OS=Homo sapiens OX=9606 GN=ATG3 PE=1 SV=1	0	3.94	7.00637	2	2	2	1	314	35.8	4.74	4.54	2
FALSE	High	Master Protein	Q9UN37	Vacuolar protein sorting-associated protein 4A OS=Homo sapiens OX=9606 GN=VPS4A PE=1 SV=1	0	3.932	4.34783	2	2	2	1	437	48.9	7.8	4.98	2
FALSE	High	Master Protein	Q13428	Treacle protein OS=Homo sapiens OX=9606 GN=TCOF1 PE=1 SV=3	0	3.923	2.62097	2	2	2	1	1488	152	9.04	5.35	2
FALSE	High	Master Protein	Q6P587	Acylpyruvase FAHD1, mitochondrial OS=Homo sapiens OX=9606 GN=FAHD1 PE=1 SV=2	0	3.907	20.5357	2	2	2	1	224	24.8	7.39	3.8	2
FALSE	High	Master Protein	P42285	Exosome RNA helicase MTR4 OS=Homo sapiens OX=9606 GN=MTREX PE=1 SV=3	0	3.897	2.87908	1	2	1	1	1042	117.7	6.52	3.56	1
FALSE	High	Master Protein	P13073	Cytochrome c oxidase subunit 4 isoform 1, mitochondrial OS=Homo sapiens OX=9606 GN=COX4I1 PE=1 SV=1	0	3.892	11.8343	1	2	1	1	169	19.6	9.51	6.79	1
FALSE	High	Master Protein	O95210	Starch-binding domain-containing protein 1 OS=Homo sapiens OX=9606 GN=STBD1 PE=1 SV=1	0	3.864	5.02793	1	1	1	1	358	39	5.73	3.76	1
FALSE	High	Master Protein	Q8NFW8	N-acylneuraminate cytidylyltransferase OS=Homo sapiens OX=9606 GN=CMAS PE=1 SV=2	0	3.846	3.68664	1	1	1	1	434	48.3	7.93	3.32	1
FALSE	High	Master Protein	Q9C0E8	Endoplasmic reticulum junction formation protein lunapark OS=Homo sapiens OX=9606 GN=LNPK PE=1 SV=2	0	3.818	11.4486	1	1	1	1	428	47.7	5.11	3.3	1
FALSE	High	Master Protein	P62310	U6 snRNA-associated Sm-like protein LSm3 OS=Homo sapiens OX=9606 GN=LSM3 PE=1 SV=2	0	3.812	21.5686	2	2	2	1	102	11.8	4.7	5.1	2
FALSE	High	Master Protein	O00193	Small acidic protein OS=Homo sapiens OX=9606 GN=SMAP PE=1 SV=1	0	3.805	14.2077	2	2	2	1	183	20.3	4.72	5.89	2
FALSE	High	Master Protein	P40926	Malate dehydrogenase, mitochondrial OS=Homo sapiens OX=9606 GN=MDH2 PE=1 SV=3	0	3.803	6.50888	1	1	1	1	338	35.5	8.68	3.54	1
FALSE	High	Master Protein	P55265	Double-stranded RNA-specific adenosine deaminase OS=Homo sapiens OX=9606 GN=ADAR PE=1 SV=4	0	3.795	2.20228	2	2	2	1	1226	136	8.65	5.55	2
FALSE	High	Master Protein	Q5RKV6	Exosome complex component MTR3 OS=Homo sapiens OX=9606 GN=EXOSC6 PE=1 SV=1	0	3.781	20.5882	2	2	2	1	272	28.2	6.28	8.12	2
FALSE	High	Master Protein	Q8TEW0	Partitioning defective 3 homolog OS=Homo sapiens OX=9606 GN=PARD3 PE=1 SV=2	0	3.774	1.84366	1	1	1	1	1356	151.3	7.68	3.77	1
FALSE	High	Master Protein	Q96KR1	Zinc finger RNA-binding protein OS=Homo sapiens OX=9606 GN=ZFR PE=1 SV=2	0	3.765	1.58287	1	1	1	1	1074	116.9	9.04	3.63	1
FALSE	High	Master Protein	Q8NB16	Mixed lineage kinase domain-like protein OS=Homo sapiens OX=9606 GN=MLKL PE=1 SV=1	0	3.754	3.60934	1	1	1	1	471	54.4	8.82	3.44	1
FALSE	High	Master Protein	Q29RF7	Sister chromatid cohesion protein PDS5 homolog A OS=Homo sapiens OX=9606 GN=PDS5A PE=1 SV=1	0	3.748	3.9641	2	2	2	1	1337	150.7	7.91	3.38	2
FALSE	High	Master Protein	O43252	Bifunctional 3'-phosphoadenosine 5'-phosphosulfate synthase 1 OS=Homo sapiens OX=9606 GN=PAPSS1 PE=1 SV=2	0	3.747	3.84615	2	2	2	1	624	70.8	6.86	4.83	2
FALSE	High	Master Protein	P38117	Electron transfer flavoprotein subunit beta OS=Homo sapiens OX=9606 GN=ETFB PE=1 SV=3	0	3.742	7.84314	2	2	2	1	255	27.8	8.1	2.43	2
FALSE	High	Master Protein	Q9UEW8	STE20/SPS1-related proline-alanine-rich protein kinase OS=Homo sapiens OX=9606 GN=STK39 PE=1 SV=3	0	3.734	5.13761	1	1	1	1	545	59.4	6.29	3.53	1
FALSE	High	Master Protein	Q9Y4L1	Hypoxia up-regulated protein 1 OS=Homo sapiens OX=9606 GN=HYOU1 PE=1 SV=1	0	3.724	3.003	1	1	1	1	999	111.3	5.22	3.95	1
FALSE	High	Master Protein	O14828	Secretory carrier-associated membrane protein 3 OS=Homo sapiens OX=9606 GN=SCAMP3 PE=1 SV=3	0	3.721	5.18732	1	2	1	1	347	38.3	7.64	6.2	1
FALSE	High	Master Protein	O43660	Pleiotropic regulator 1 OS=Homo sapiens OX=9606 GN=PLRG1 PE=1 SV=1	0	3.713	3.11284	1	1	1	1	514	57.2	9.17	2.92	1
FALSE	High	Master Protein	Q13409	Cytoplasmic dynein 1 intermediate chain 2 OS=Homo sapiens OX=9606 GN=DYNC1I2 PE=1 SV=3	0	3.71	3.29154	1	1	1	1	638	71.4	5.2	3.18	1
FALSE	High	Master Protein	Q9NWB6	Arginine and glutamate-rich protein 1 OS=Homo sapiens OX=9606 GN=ARGLU1 PE=1 SV=1	0	3.693	4.7619	2	4	2	1	273	33.2	10.35	10.23	2
FALSE	High	Master Protein	A0A0C4DFM7	Terminal uridylyltransferase 4 OS=Homo sapiens OX=9606 GN=ZCCHC11 PE=1 SV=1	0	3.685	1.39818	2	2	2	1	1645	185.1	7.97	5.11	2
FALSE	High	Master Protein	Q14289	Protein-tyrosine kinase 2-beta OS=Homo sapiens OX=9606 GN=PTK2B PE=1 SV=2	0	3.676	1.78394	1	1	1	1	1009	115.8	6.25	0	1
FALSE	High	Master Protein	Q2TBE0	CWF19-like protein 2 OS=Homo sapiens OX=9606 GN=CWF19L2 PE=1 SV=4	0	3.676	1.90157	2	2	2	1	894	103.7	8.65	7.1	2
FALSE	High	Master Protein	O76070	Gamma-synuclein OS=Homo sapiens OX=9606 GN=SNCG PE=1 SV=2	0	3.675	16.5354	2	2	2	1	127	13.3	4.86	5.28	2
FALSE	High	Master Protein	P05388	60S acidic ribosomal protein P0 OS=Homo sapiens OX=9606 GN=RPLP0 PE=1 SV=1	0	3.667	11.6719	2	2	2	1	317	34.3	5.97	6.43	2
FALSE	High	Master Protein	Q9H2C2	Protein ARV1 OS=Homo sapiens OX=9606 GN=ARV1 PE=1 SV=1	0	3.649	9.9631	1	1	1	1	271	31	8.28	4.06	1
FALSE	High	Master Protein	C9JJ19	28S ribosomal protein S34, mitochondrial OS=Homo sapiens OX=9606 GN=MRPS34 PE=1 SV=2	0	3.645	10.6667	1	2	1	1	225	26.3	9.89	5.66	1
FALSE	High	Master Protein	Q14C86	GTPase-activating protein and VPS9 domain-containing protein 1 OS=Homo sapiens OX=9606 GN=GAPVD1 PE=1 SV=2	0	3.64	1.08254	1	1	1	1	1478	164.9	5.22	3.55	1
FALSE	High	Master Protein	Q8WUM4	Programmed cell death 6-interacting protein OS=Homo sapiens OX=9606 GN=PDCD6IP PE=1 SV=1	0	3.618	2.76498	1	1	1	1	868	96	6.52	3.37	1
FALSE	High	Master Protein	Q96DH6	RNA-binding protein Musashi homolog 2 OS=Homo sapiens OX=9606 GN=MSI2 PE=1 SV=1	0	3.61	10.061	1	1	1	1	328	35.2	8.48	3.93	1
FALSE	High	Master Protein	Q13283	Ras GTPase-activating protein-binding protein 1 OS=Homo sapiens OX=9606 GN=G3BP1 PE=1 SV=1	0	3.595	6.65236	1	1	1	1	466	52.1	5.52	3.65	1
FALSE	High	Master Protein	P60059	Protein transport protein Sec61 subunit gamma OS=Homo sapiens OX=9606 GN=SEC61G PE=1 SV=1	0	3.591	29.4118	1	1	1	1	68	7.7	9.99	3.39	1
FALSE	High	Master Protein	Q12965	Unconventional myosin-Ie OS=Homo sapiens OX=9606 GN=MYO1E PE=1 SV=2	0	3.589	3.06859	2	2	2	1	1108	127	8.92	6.41	2
FALSE	High	Master Protein	H7C0N4	Splicing factor 1 (Fragment) OS=Homo sapiens OX=9606 GN=SF1 PE=1 SV=1	0	3.582	20	2	2	2	1	180	18.7	9.57	6.36	2
FALSE	High	Master Protein	O43572	A-kinase anchor protein 10, mitochondrial OS=Homo sapiens OX=9606 GN=AKAP10 PE=1 SV=2	0	3.58	3.32326	1	1	1	1	662	73.8	6.39	3.68	1
FALSE	High	Master Protein	P27144	Adenylate kinase 4, mitochondrial OS=Homo sapiens OX=9606 GN=AK4 PE=1 SV=1	0	3.572	7.62332	1	1	1	1	223	25.3	8.4	4.21	1
FALSE	High	Master Protein	Q9Y4W6	AFG3-like protein 2 OS=Homo sapiens OX=9606 GN=AFG3L2 PE=1 SV=2	0	3.565	2.00753	1	1	1	1	797	88.5	8.66	3.51	1
FALSE	High	Master Protein	Q9BZL4	Protein phosphatase 1 regulatory subunit 12C OS=Homo sapiens OX=9606 GN=PPP1R12C PE=1 SV=1	0	3.558	2.30179	1	1	1	1	782	84.8	5.57	3.59	1
FALSE	High	Master Protein	O75533	Splicing factor 3B subunit 1 OS=Homo sapiens OX=9606 GN=SF3B1 PE=1 SV=3	0	3.557	1.15031	1	1	1	1	1304	145.7	7.09	4.16	1
FALSE	High	Master Protein	Q8IZP0	Abl interactor 1 OS=Homo sapiens OX=9606 GN=ABI1 PE=1 SV=4	0	3.545	4.92126	1	1	1	1	508	55	7.06	2.53	1
FALSE	High	Master Protein	Q9Y6D9	Mitotic spindle assembly checkpoint protein MAD1 OS=Homo sapiens OX=9606 GN=MAD1L1 PE=1 SV=2	0	3.539	2.08914	1	1	1	1	718	83	5.92	3.26	1
FALSE	High	Master Protein	P30837	Aldehyde dehydrogenase X, mitochondrial OS=Homo sapiens OX=9606 GN=ALDH1B1 PE=1 SV=3	0	3.537	4.44874	1	1	1	1	517	57.2	6.8	4.84	1
FALSE	High	Master Protein	E9PB61	THO complex subunit 4 OS=Homo sapiens OX=9606 GN=ALYREF PE=1 SV=1	0	3.531	7.95455	1	1	1	1	264	27.5	11.05	3.44	1
FALSE	High	Master Protein	Q04828	Aldo-keto reductase family 1 member C1 OS=Homo sapiens OX=9606 GN=AKR1C1 PE=1 SV=1	0	3.52	13.9319	2	2	1	1	323	36.8	7.88	6.74	2
FALSE	High	Master Protein	Q9P2N5	RNA-binding protein 27 OS=Homo sapiens OX=9606 GN=RBM27 PE=1 SV=2	0	3.515	1.98113	1	1	1	1	1060	118.6	9.19	4.22	1
FALSE	High	Master Protein	P12004	Proliferating cell nuclear antigen OS=Homo sapiens OX=9606 GN=PCNA PE=1 SV=1	0	3.509	8.42912	1	1	1	1	261	28.8	4.69	2.87	1
FALSE	High	Master Protein	F6WQW2	Ran-specific GTPase-activating protein OS=Homo sapiens OX=9606 GN=RANBP1 PE=1 SV=1	0	3.503	5.7554	2	2	2	1	278	31.9	8.75	4.98	2
FALSE	High	Master Protein	P29466	Caspase-1 OS=Homo sapiens OX=9606 GN=CASP1 PE=1 SV=1	0	3.469	4.45545	1	1	1	1	404	45.1	5.91	3.21	1
FALSE	High	Master Protein	P07954	Fumarate hydratase, mitochondrial OS=Homo sapiens OX=9606 GN=FH PE=1 SV=3	0	3.465	6.27451	2	2	2	1	510	54.6	8.76	4.83	2
FALSE	High	Master Protein	Q16626	Male-enhanced antigen 1 OS=Homo sapiens OX=9606 GN=MEA1 PE=1 SV=2	0	3.458	18.9189	1	1	1	1	185	19.9	4.22	4.53	1
FALSE	High	Master Protein	P35556	Fibrillin-2 OS=Homo sapiens OX=9606 GN=FBN2 PE=1 SV=3	0	3.448	0.858516	1	1	1	1	2912	314.6	4.86	3.81	1
FALSE	High	Master Protein	Q9Y2Y9	Krueppel-like factor 13 OS=Homo sapiens OX=9606 GN=KLF13 PE=1 SV=1	0	3.434	8.33333	1	1	1	1	288	31.2	9.54	3.2	1
FALSE	High	Master Protein	P36776	Lon protease homolog, mitochondrial OS=Homo sapiens OX=9606 GN=LONP1 PE=1 SV=2	0	3.43	2.29406	1	1	1	1	959	106.4	6.39	2.6	1
FALSE	High	Master Protein	Q96K21	Abscission/NoCut checkpoint regulator OS=Homo sapiens OX=9606 GN=ZFYVE19 PE=1 SV=3	0	3.425	9.97877	2	2	2	1	471	51.5	5.73	5.2	2
FALSE	High	Master Protein	O75208	Ubiquinone biosynthesis protein COQ9, mitochondrial OS=Homo sapiens OX=9606 GN=COQ9 PE=1 SV=1	0	3.419	8.49057	1	1	1	1	318	35.5	5.94	2.57	1
FALSE	High	Master Protein	Q9UGI8	Testin OS=Homo sapiens OX=9606 GN=TES PE=1 SV=1	0	3.415	7.36342	2	2	2	1	421	48	7.68	5.6	2
FALSE	High	Master Protein	Q16787	Laminin subunit alpha-3 OS=Homo sapiens OX=9606 GN=LAMA3 PE=1 SV=2	0	3.39	0.420042	1	1	1	1	3333	366.4	7.24	3.04	1
FALSE	High	Master Protein	Q14157	Ubiquitin-associated protein 2-like OS=Homo sapiens OX=9606 GN=UBAP2L PE=1 SV=2	0	3.389	2.3919	1	1	1	1	1087	114.5	7.11	0	1
FALSE	High	Master Protein	P29372	DNA-3-methyladenine glycosylase OS=Homo sapiens OX=9606 GN=MPG PE=1 SV=3	0	3.386	11.4094	2	2	2	1	298	32.8	9.57	4.83	2
FALSE	High	Master Protein	Q00325	Phosphate carrier protein, mitochondrial OS=Homo sapiens OX=9606 GN=SLC25A3 PE=1 SV=2	0	3.383	11.8785	2	2	2	1	362	40.1	9.38	7	2
FALSE	High	Master Protein	Q15014	Mortality factor 4-like protein 2 OS=Homo sapiens OX=9606 GN=MORF4L2 PE=1 SV=1	0	3.374	6.94444	2	2	2	1	288	32.3	9.72	2.11	2
FALSE	High	Master Protein	P29353	SHC-transforming protein 1 OS=Homo sapiens OX=9606 GN=SHC1 PE=1 SV=4	0	3.373	7.03259	2	2	2	1	583	62.8	6.44	2.9	2
FALSE	High	Master Protein	F8W930	Insulin-like growth factor 2 mRNA-binding protein 2 OS=Homo sapiens OX=9606 GN=IGF2BP2 PE=1 SV=1	0	3.365	2.80992	1	1	1	1	605	66.7	8.46	2.47	1
FALSE	High	Master Protein	Q5SSJ5	Heterochromatin protein 1-binding protein 3 OS=Homo sapiens OX=9606 GN=HP1BP3 PE=1 SV=1	0	3.354	3.9783	1	1	1	1	553	61.2	9.67	3.28	1
FALSE	High	Master Protein	Q9BUH6	Protein PAXX OS=Homo sapiens OX=9606 GN=PAXX PE=1 SV=2	0	3.345	6.86275	2	2	2	1	204	21.6	5.48	4.52	2
FALSE	High	Master Protein	P35998	26S proteasome regulatory subunit 7 OS=Homo sapiens OX=9606 GN=PSMC2 PE=1 SV=3	0	3.337	3.69515	1	1	1	1	433	48.6	5.95	3.11	1
FALSE	High	Master Protein	Q9C0J8	pre-mRNA 3' end processing protein WDR33 OS=Homo sapiens OX=9606 GN=WDR33 PE=1 SV=2	0	3.333	2.61976	1	1	1	1	1336	145.8	9.17	3.05	1
FALSE	High	Master Protein	Q9UKM9	RNA-binding protein Raly OS=Homo sapiens OX=9606 GN=RALY PE=1 SV=1	0	3.33	3.92157	2	2	2	1	306	32.4	9.17	4.71	2
FALSE	High	Master Protein	P23229	Integrin alpha-6 OS=Homo sapiens OX=9606 GN=ITGA6 PE=1 SV=5	0	3.326	1.41593	1	1	1	1	1130	126.5	6.61	3.81	1
FALSE	High	Master Protein	P18615	Negative elongation factor E OS=Homo sapiens OX=9606 GN=NELFE PE=1 SV=3	0	3.321	5.78947	2	2	2	1	380	43.2	9.33	5.7	2
FALSE	High	Master Protein	P11940	Polyadenylate-binding protein 1 OS=Homo sapiens OX=9606 GN=PABPC1 PE=1 SV=2	0	3.321	3.93082	1	1	1	1	636	70.6	9.5	3.39	1
FALSE	High	Master Protein	Q8NHV4	Protein NEDD1 OS=Homo sapiens OX=9606 GN=NEDD1 PE=1 SV=1	0	3.319	3.18182	1	1	1	1	660	71.9	7.97	3.42	1
FALSE	High	Master Protein	Q05209	Tyrosine-protein phosphatase non-receptor type 12 OS=Homo sapiens OX=9606 GN=PTPN12 PE=1 SV=3	0	3.316	1.66667	2	2	2	1	780	88.1	5.62	4.67	2
FALSE	High	Master Protein	Q02809	Procollagen-lysine,2-oxoglutarate 5-dioxygenase 1 OS=Homo sapiens OX=9606 GN=PLOD1 PE=1 SV=2	0	3.314	3.02613	1	1	1	1	727	83.5	6.95	3.05	1
FALSE	High	Master Protein	Q9BZE1	39S ribosomal protein L37, mitochondrial OS=Homo sapiens OX=9606 GN=MRPL37 PE=1 SV=2	0	3.31	4.25532	1	1	1	1	423	48.1	8.59	3.16	1
FALSE	High	Master Protein	P12081	Histidine--tRNA ligase, cytoplasmic OS=Homo sapiens OX=9606 GN=HARS PE=1 SV=2	0	3.31	2.94695	1	1	1	1	509	57.4	5.88	3.23	1
FALSE	High	Master Protein	Q15642	Cdc42-interacting protein 4 OS=Homo sapiens OX=9606 GN=TRIP10 PE=1 SV=3	0	3.296	3.1614	1	1	1	1	601	68.3	5.73	2.67	1
FALSE	High	Master Protein	P41567	Eukaryotic translation initiation factor 1 OS=Homo sapiens OX=9606 GN=EIF1 PE=1 SV=1	0	3.278	19.469	1	1	1	1	113	12.7	7.44	3.05	1
FALSE	High	Master Protein	P26639	Threonine--tRNA ligase, cytoplasmic OS=Homo sapiens OX=9606 GN=TARS PE=1 SV=3	0	3.278	3.73444	2	2	2	1	723	83.4	6.67	5.23	2
FALSE	High	Master Protein	P31930	Cytochrome b-c1 complex subunit 1, mitochondrial OS=Homo sapiens OX=9606 GN=UQCRC1 PE=1 SV=3	0	3.276	8.54167	2	2	2	1	480	52.6	6.37	6.34	2
FALSE	High	Master Protein	P07237	Protein disulfide-isomerase OS=Homo sapiens OX=9606 GN=P4HB PE=1 SV=3	0	3.275	3.93701	1	1	1	1	508	57.1	4.87	3.56	1
FALSE	High	Master Protein	P13861	cAMP-dependent protein kinase type II-alpha regulatory subunit OS=Homo sapiens OX=9606 GN=PRKAR2A PE=1 SV=2	0	3.269	9.65347	2	2	2	1	404	45.5	5.07	6.28	2
FALSE	High	Master Protein	Q9H3S7	Tyrosine-protein phosphatase non-receptor type 23 OS=Homo sapiens OX=9606 GN=PTPN23 PE=1 SV=1	0	3.265	1.28362	1	1	1	1	1636	178.9	6.92	3.53	1
FALSE	High	Master Protein	A0A087WWK8	IQ motif and SEC7 domain-containing protein 1 OS=Homo sapiens OX=9606 GN=IQSEC1 PE=1 SV=1	0	3.247	1.3465	1	1	1	1	1114	124.4	8.41	3.87	1
FALSE	High	Master Protein	H3BVG0	Nuclear pore complex protein Nup93 OS=Homo sapiens OX=9606 GN=NUP93 PE=1 SV=1	0	3.246	5.90909	2	2	2	1	880	99.5	5.73	5.08	2
FALSE	High	Master Protein	Q96EE3	Nucleoporin SEH1 OS=Homo sapiens OX=9606 GN=SEH1L PE=1 SV=3	0	3.243	5.83333	1	1	1	1	360	39.6	8.09	0	1
FALSE	High	Master Protein	Q9NWH9	SAFB-like transcription modulator OS=Homo sapiens OX=9606 GN=SLTM PE=1 SV=2	0	3.24	1.35397	1	1	1	1	1034	117.1	7.87	2.73	1
FALSE	High	Master Protein	Q9HD42	Charged multivesicular body protein 1a OS=Homo sapiens OX=9606 GN=CHMP1A PE=1 SV=1	0	3.214	6.63265	2	2	2	1	196	21.7	8.06	5.12	2
FALSE	High	Master Protein	A0A0A0MQR2	Replication termination factor 2 OS=Homo sapiens OX=9606 GN=RTF2 PE=1 SV=1	0	3.208	6.84524	1	2	1	1	336	37.5	8.44	2.81	1
FALSE	High	Master Protein	O95218	Zinc finger Ran-binding domain-containing protein 2 OS=Homo sapiens OX=9606 GN=ZRANB2 PE=1 SV=2	0	3.208	6.06061	1	1	1	1	330	37.4	10.01	2.95	1
FALSE	High	Master Protein	O75351	Vacuolar protein sorting-associated protein 4B OS=Homo sapiens OX=9606 GN=VPS4B PE=1 SV=2	0	3.199	6.75676	2	2	2	1	444	49.3	7.23	0	2
FALSE	High	Master Protein	Q9HD15	Steroid receptor RNA activator 1 OS=Homo sapiens OX=9606 GN=SRA1 PE=1 SV=1	0	3.198	14.4068	1	1	1	1	236	25.7	7.03	0	1
FALSE	High	Master Protein	P52306	Rap1 GTPase-GDP dissociation stimulator 1 OS=Homo sapiens OX=9606 GN=RAP1GDS1 PE=1 SV=3	0	3.186	1.97694	1	1	1	1	607	66.3	5.31	2.69	1
FALSE	High	Master Protein	Q86WR7	Proline and serine-rich protein 2 OS=Homo sapiens OX=9606 GN=PROSER2 PE=1 SV=2	0	3.18	6.66667	2	2	2	1	435	45.8	7.2	4.47	2
FALSE	High	Master Protein	P09012	U1 small nuclear ribonucleoprotein A OS=Homo sapiens OX=9606 GN=SNRPA PE=1 SV=3	0	3.165	10.6383	1	4	1	1	282	31.3	9.83	12.96	1
FALSE	High	Master Protein	E7ESA6	Focal adhesion kinase 1 OS=Homo sapiens OX=9606 GN=PTK2 PE=1 SV=1	0	3.162	2.55474	1	1	1	1	1096	124	6.62	2.6	1
FALSE	High	Master Protein	P14209	CD99 antigen OS=Homo sapiens OX=9606 GN=CD99 PE=1 SV=1	0	3.158	15.1351	1	1	1	1	185	18.8	4.75	3.12	1
FALSE	High	Master Protein	Q5JRX3	Presequence protease, mitochondrial OS=Homo sapiens OX=9606 GN=PITRM1 PE=1 SV=3	0	3.135	1.63934	1	1	1	1	1037	117.3	6.92	2.8	1
FALSE	High	Master Protein	Q17RY0	Cytoplasmic polyadenylation element-binding protein 4 OS=Homo sapiens OX=9606 GN=CPEB4 PE=1 SV=1	0	3.129	2.05761	1	1	1	1	729	80.1	7.18	3.21	1
FALSE	High	Master Protein	Q16719	Kynureninase OS=Homo sapiens OX=9606 GN=KYNU PE=1 SV=1	0	3.128	11.1828	2	2	2	1	465	52.3	7.03	5.88	2
FALSE	High	Master Protein	P14923	Junction plakoglobin OS=Homo sapiens OX=9606 GN=JUP PE=1 SV=3	0	3.125	4.16107	1	1	1	1	745	81.7	6.14	3.16	1
FALSE	High	Master Protein	P19367	Hexokinase-1 OS=Homo sapiens OX=9606 GN=HK1 PE=1 SV=3	0	3.115	1.96292	1	1	1	1	917	102.4	6.8	4.11	1
FALSE	High	Master Protein	P53621	Coatomer subunit alpha OS=Homo sapiens OX=9606 GN=COPA PE=1 SV=2	0	3.113	1.79739	2	2	2	1	1224	138.3	7.66	4.43	2
FALSE	High	Master Protein	P14854	Cytochrome c oxidase subunit 6B1 OS=Homo sapiens OX=9606 GN=COX6B1 PE=1 SV=2	0	3.097	16.2791	2	2	2	1	86	10.2	7.05	2.12	2
FALSE	High	Master Protein	P31949	Protein S100-A11 OS=Homo sapiens OX=9606 GN=S100A11 PE=1 SV=2	0	3.094	30.4762	1	1	1	1	105	11.7	7.12	3.92	1
FALSE	High	Master Protein	D6REE5	Receptor of-activated protein C kinase 1 (Fragment) OS=Homo sapiens OX=9606 GN=RACK1 PE=1 SV=1	0	3.092	4.98442	2	2	2	1	321	34.9	6.83	4.98	2
FALSE	High	Master Protein	Q99816	Tumor susceptibility gene 101 protein OS=Homo sapiens OX=9606 GN=TSG101 PE=1 SV=2	0	3.08	3.07692	1	1	1	1	390	43.9	6.46	3.49	1
FALSE	High	Master Protein	O43291	Kunitz-type protease inhibitor 2 OS=Homo sapiens OX=9606 GN=SPINT2 PE=1 SV=2	0	3.076	5.55556	1	1	1	1	252	28.2	8.29	3.34	1
FALSE	High	Master Protein	P23526	Adenosylhomocysteinase OS=Homo sapiens OX=9606 GN=AHCY PE=1 SV=4	0	3.069	3.47222	2	2	2	1	432	47.7	6.34	6.87	2
FALSE	High	Master Protein	Q01433	AMP deaminase 2 OS=Homo sapiens OX=9606 GN=AMPD2 PE=1 SV=2	0	3.069	1.93402	1	1	1	1	879	100.6	6.93	2.57	1
FALSE	High	Master Protein	Q7L2E3	Putative ATP-dependent RNA helicase DHX30 OS=Homo sapiens OX=9606 GN=DHX30 PE=1 SV=1	0	3.067	2.17755	2	2	2	1	1194	133.9	8.78	1.97	2
FALSE	High	Master Protein	B0QY95	Mitochondrial dynamics protein MID51 OS=Homo sapiens OX=9606 GN=MIEF1 PE=1 SV=1	0	3.063	5.64854	1	1	1	1	478	53.3	9.16	2.58	1
FALSE	High	Master Protein	O43143	Pre-mRNA-splicing factor ATP-dependent RNA helicase DHX15 OS=Homo sapiens OX=9606 GN=DHX15 PE=1 SV=2	0	3.052	2.38994	1	1	1	1	795	90.9	7.46	3.48	1
FALSE	High	Master Protein	P11216	Glycogen phosphorylase, brain form OS=Homo sapiens OX=9606 GN=PYGB PE=1 SV=5	0	3.052	1.54211	1	1	1	1	843	96.6	6.86	3.2	1
FALSE	High	Master Protein	A0A0A6YYL6	Protein RPL17-C18orf32 OS=Homo sapiens OX=9606 GN=RPL17-C18orf32 PE=3 SV=1	0	3.052	12.2807	1	1	1	1	228	26.4	10.1	4.16	1
FALSE	High	Master Protein	A1X283	SH3 and PX domain-containing protein 2B OS=Homo sapiens OX=9606 GN=SH3PXD2B PE=1 SV=3	0	3.047	3.29308	1	1	1	1	911	101.5	8.69	4.29	1
FALSE	High	Master Protein	P15954	Cytochrome c oxidase subunit 7C, mitochondrial OS=Homo sapiens OX=9606 GN=COX7C PE=1 SV=1	0	3.031	38.0952	1	2	1	1	63	7.2	10.27	6.44	1
FALSE	High	Master Protein	Q9P0J7	E3 ubiquitin-protein ligase KCMF1 OS=Homo sapiens OX=9606 GN=KCMF1 PE=1 SV=2	0	3.03	8.92388	1	1	1	1	381	41.9	5.66	3.55	1
FALSE	High	Master Protein	P18887	DNA repair protein XRCC1 OS=Homo sapiens OX=9606 GN=XRCC1 PE=1 SV=2	0	3.006	5.6872	1	1	1	1	633	69.4	6.39	4.52	1
FALSE	High	Master Protein	A0A0U1RRE5	Negative regulator of P-body association OS=Homo sapiens OX=9606 GN=NBDY PE=1 SV=1	0	3.002	60.2941	2	2	2	1	68	7	9.42	4.95	2
FALSE	High	Master Protein	P30040	Endoplasmic reticulum resident protein 29 OS=Homo sapiens OX=9606 GN=ERP29 PE=1 SV=4	0	2.999	5.74713	1	1	1	1	261	29	7.31	3.17	1
FALSE	High	Master Protein	P23193	Transcription elongation factor A protein 1 OS=Homo sapiens OX=9606 GN=TCEA1 PE=1 SV=2	0	2.996	14.6179	2	2	2	1	301	33.9	8.38	5.79	2
FALSE	High	Master Protein	P01591	Immunoglobulin J chain OS=Homo sapiens OX=9606 GN=JCHAIN PE=1 SV=4	0	2.993	6.91824	2	2	2	1	159	18.1	5.24	2.26	2
FALSE	High	Master Protein	Q14203	Dynactin subunit 1 OS=Homo sapiens OX=9606 GN=DCTN1 PE=1 SV=3	0	2.991	1.09546	1	1	1	1	1278	141.6	5.81	3.41	1
FALSE	High	Master Protein	Q13356	Peptidyl-prolyl cis-trans isomerase-like 2 OS=Homo sapiens OX=9606 GN=PPIL2 PE=1 SV=1	0	2.989	3.07692	1	1	1	1	520	58.8	8.78	3.31	1
FALSE	High	Master Protein	E9PIE3	Caveolae-associated protein 3 OS=Homo sapiens OX=9606 GN=CAVIN3 PE=1 SV=1	0	2.988	6.14334	1	1	1	1	293	31.1	6.81	3.19	1
FALSE	High	Master Protein	P46734	Dual specificity mitogen-activated protein kinase kinase 3 OS=Homo sapiens OX=9606 GN=MAP2K3 PE=1 SV=2	0	2.987	5.18732	1	1	1	1	347	39.3	7.43	3.26	1
FALSE	High	Master Protein	A0A087WXK8	Chromosome 20 open reading frame 129 OS=Homo sapiens OX=9606 GN=FAM83D PE=1 SV=1	0	2.983	4.39024	1	1	1	1	615	67.6	6.95	3.46	1
FALSE	High	Master Protein	G5E9Y3	Arf-GAP with Rho-GAP domain, ANK repeat and PH domain-containing protein 3 OS=Homo sapiens OX=9606 GN=ARAP3 PE=1 SV=1	0	2.978	1.52727	1	1	1	1	1375	151.1	6.86	2.76	1
FALSE	High	Master Protein	Q8TEQ6	Gem-associated protein 5 OS=Homo sapiens OX=9606 GN=GEMIN5 PE=1 SV=3	0	2.971	0.795756	1	1	1	1	1508	168.5	6.62	3.26	1
FALSE	High	Master Protein	P19525	Interferon-induced, double-stranded RNA-activated protein kinase OS=Homo sapiens OX=9606 GN=EIF2AK2 PE=1 SV=2	0	2.961	2.90381	1	1	1	1	551	62.1	8.4	3.3	1
FALSE	High	Master Protein	O76061	Stanniocalcin-2 OS=Homo sapiens OX=9606 GN=STC2 PE=1 SV=1	0	2.948	9.60265	1	1	1	1	302	33.2	7.3	3.34	1
FALSE	High	Master Protein	A0A140TA86	MICOS complex subunit MIC13 OS=Homo sapiens OX=9606 GN=C19orf70 PE=1 SV=1	0	2.939	9.28571	1	1	1	1	140	15.4	9.03	3.06	1
FALSE	High	Master Protein	A0A0U1RRH7	Histone H2A OS=Homo sapiens OX=9606 PE=3 SV=1	0	2.93	16.4706	2	2	2	1	170	18.5	11.52	5.7	2
FALSE	High	Master Protein	O00330	Pyruvate dehydrogenase protein X component, mitochondrial OS=Homo sapiens OX=9606 GN=PDHX PE=1 SV=3	0	2.927	3.79242	1	1	1	1	501	54.1	8.66	4.17	1
FALSE	High	Master Protein	Q9HCN8	Stromal cell-derived factor 2-like protein 1 OS=Homo sapiens OX=9606 GN=SDF2L1 PE=1 SV=2	0	2.915	14.9321	1	1	1	1	221	23.6	7.03	4.41	1
FALSE	High	Master Protein	O60493	Sorting nexin-3 OS=Homo sapiens OX=9606 GN=SNX3 PE=1 SV=3	0	2.914	29.0123	2	2	2	1	162	18.8	8.66	3.27	2
FALSE	High	Master Protein	Q969M7	NEDD8-conjugating enzyme UBE2F OS=Homo sapiens OX=9606 GN=UBE2F PE=1 SV=1	0	2.908	5.40541	1	1	1	1	185	21.1	6.79	2.97	1
FALSE	High	Master Protein	Q96S44	EKC/KEOPS complex subunit TP53RK OS=Homo sapiens OX=9606 GN=TP53RK PE=1 SV=2	0	2.904	9.09091	1	1	1	1	253	28.1	9.54	2.09	1
FALSE	High	Master Protein	Q9NXV6	CDKN2A-interacting protein OS=Homo sapiens OX=9606 GN=CDKN2AIP PE=1 SV=3	0	2.893	4.31034	1	1	1	1	580	61.1	9.01	2.87	1
FALSE	High	Master Protein	P61313	60S ribosomal protein L15 OS=Homo sapiens OX=9606 GN=RPL15 PE=1 SV=2	0	2.887	9.31373	1	1	1	1	204	24.1	11.62	3.94	1
FALSE	High	Master Protein	Q8WWM7	Ataxin-2-like protein OS=Homo sapiens OX=9606 GN=ATXN2L PE=1 SV=2	0	2.881	4.18605	2	3	2	1	1075	113.3	8.59	10.04	2
FALSE	High	Master Protein	P37840	Alpha-synuclein OS=Homo sapiens OX=9606 GN=SNCA PE=1 SV=1	0	2.868	8.57143	1	1	1	1	140	14.5	4.7	3.08	1
FALSE	High	Master Protein	P49674	Casein kinase I isoform epsilon OS=Homo sapiens OX=9606 GN=CSNK1E PE=1 SV=1	0	2.85	8.17308	1	1	1	1	416	47.3	9.66	0	1
FALSE	High	Master Protein	F6VRR5	Polymerase delta-interacting protein 3 OS=Homo sapiens OX=9606 GN=POLDIP3 PE=1 SV=1	0	2.837	5.02283	1	1	1	1	438	48.1	9.92	3.31	1
FALSE	High	Master Protein	O95997	Securin OS=Homo sapiens OX=9606 GN=PTTG1 PE=1 SV=1	0	2.836	7.92079	1	1	1	1	202	22	6.6	3.7	1
FALSE	High	Master Protein	Q9BRT2	Ubiquinol-cytochrome-c reductase complex assembly factor 2 OS=Homo sapiens OX=9606 GN=UQCC2 PE=1 SV=1	0	2.828	22.2222	1	1	1	1	126	14.9	7.37	3.66	1
FALSE	High	Master Protein	Q13501	Sequestosome-1 OS=Homo sapiens OX=9606 GN=SQSTM1 PE=1 SV=1	0	2.816	10.6818	1	1	1	1	440	47.7	5.22	4.12	1
FALSE	High	Master Protein	Q14974	Importin subunit beta-1 OS=Homo sapiens OX=9606 GN=KPNB1 PE=1 SV=2	0	2.816	1.25571	1	2	1	1	876	97.1	4.78	4.88	1
FALSE	High	Master Protein	P18669	Phosphoglycerate mutase 1 OS=Homo sapiens OX=9606 GN=PGAM1 PE=1 SV=2	0	2.812	7.08661	1	1	1	1	254	28.8	7.18	2.47	1
FALSE	High	Master Protein	Q9H6Z4	Ran-binding protein 3 OS=Homo sapiens OX=9606 GN=RANBP3 PE=1 SV=1	0	2.802	7.05467	2	2	2	1	567	60.2	4.78	6.09	2
FALSE	High	Master Protein	I3L3D5	Profilin (Fragment) OS=Homo sapiens OX=9606 GN=PFN1 PE=1 SV=1	0	2.788	8.48485	1	1	1	1	165	17.5	11.4	2.72	1
FALSE	High	Master Protein	Q12996	Cleavage stimulation factor subunit 3 OS=Homo sapiens OX=9606 GN=CSTF3 PE=1 SV=1	0	2.788	3.76569	1	1	1	1	717	82.9	8.12	3.49	1
FALSE	High	Master Protein	Q9Y383	Putative RNA-binding protein Luc7-like 2 OS=Homo sapiens OX=9606 GN=LUC7L2 PE=1 SV=2	0	2.736	4.84694	1	1	1	1	392	46.5	10.01	2.73	1
FALSE	High	Master Protein	P36543	V-type proton ATPase subunit E 1 OS=Homo sapiens OX=9606 GN=ATP6V1E1 PE=1 SV=1	0	2.735	7.07965	1	1	1	1	226	26.1	8	3.17	1
FALSE	High	Master Protein	Q04323	UBX domain-containing protein 1 OS=Homo sapiens OX=9606 GN=UBXN1 PE=1 SV=2	0	2.728	9.09091	1	1	1	1	297	33.3	5.25	2.93	1
FALSE	High	Master Protein	P28799	Granulins OS=Homo sapiens OX=9606 GN=GRN PE=1 SV=2	0	2.724	2.86678	1	1	1	1	593	63.5	6.83	3.33	1
FALSE	High	Master Protein	Q99622	Protein C10 OS=Homo sapiens OX=9606 GN=C12orf57 PE=1 SV=1	0	2.721	15.873	1	1	1	1	126	13.2	5.14	3.65	1
FALSE	High	Master Protein	P0C7P0	CDGSH iron-sulfur domain-containing protein 3, mitochondrial OS=Homo sapiens OX=9606 GN=CISD3 PE=1 SV=1	0	2.719	11.0236	1	1	1	1	127	14.2	10.55	3.03	1
FALSE	High	Master Protein	O00273	DNA fragmentation factor subunit alpha OS=Homo sapiens OX=9606 GN=DFFA PE=1 SV=1	0	2.704	7.55287	1	1	1	1	331	36.5	4.79	3.04	1
FALSE	High	Master Protein	Q8WUW1	Protein BRICK1 OS=Homo sapiens OX=9606 GN=BRK1 PE=1 SV=1	0	2.702	17.3333	1	1	1	1	75	8.7	5.45	3.87	1
FALSE	High	Master Protein	Q92734	Protein TFG OS=Homo sapiens OX=9606 GN=TFG PE=1 SV=2	0	2.696	4.25	1	2	1	1	400	43.4	5.1	6.34	1
FALSE	High	Master Protein	Q9BUN8	Derlin-1 OS=Homo sapiens OX=9606 GN=DERL1 PE=1 SV=1	0	2.693	8.76494	1	2	1	1	251	28.8	9.51	6.42	1
FALSE	High	Master Protein	Q6XQN6	Nicotinate phosphoribosyltransferase OS=Homo sapiens OX=9606 GN=NAPRT PE=1 SV=2	0	2.671	5.20446	1	1	1	1	538	57.5	5.68	4.48	1
FALSE	High	Master Protein	P11802	Cyclin-dependent kinase 4 OS=Homo sapiens OX=9606 GN=CDK4 PE=1 SV=2	0	2.668	8.58086	1	1	1	1	303	33.7	7.01	3.51	1
FALSE	High	Master Protein	Q6PJ69	Tripartite motif-containing protein 65 OS=Homo sapiens OX=9606 GN=TRIM65 PE=1 SV=3	0	2.65	4.44874	1	1	1	1	517	57.3	6.7	3.57	1
FALSE	High	Master Protein	C9J6U3	Protein diaphanous homolog 2 OS=Homo sapiens OX=9606 GN=DIAPH2 PE=1 SV=3	0	2.65	2.35721	1	1	1	1	1103	125.5	6.51	0	1
FALSE	High	Master Protein	Q9NRS6	Sorting nexin-15 OS=Homo sapiens OX=9606 GN=SNX15 PE=1 SV=1	0	2.647	2.92398	2	2	2	1	342	38.3	5.19	5.27	2
FALSE	High	Master Protein	P23396	40S ribosomal protein S3 OS=Homo sapiens OX=9606 GN=RPS3 PE=1 SV=2	0	2.637	6.99588	1	1	1	1	243	26.7	9.66	2.86	1
FALSE	High	Master Protein	O15042	U2 snRNP-associated SURP motif-containing protein OS=Homo sapiens OX=9606 GN=U2SURP PE=1 SV=2	0	2.62	2.62391	1	1	1	1	1029	118.2	8.47	3.69	1
FALSE	High	Master Protein	J3QQJ0	SAP30-binding protein (Fragment) OS=Homo sapiens OX=9606 GN=SAP30BP PE=1 SV=1	0	2.614	4	1	1	1	1	325	35.9	4.98	2.51	1
FALSE	High	Master Protein	Q53GS9	U4/U6.U5 tri-snRNP-associated protein 2 OS=Homo sapiens OX=9606 GN=USP39 PE=1 SV=2	0	2.612	3.36283	2	2	2	1	565	65.3	8.91	4.95	2
FALSE	High	Master Protein	Q8N4P3	Guanosine-3',5'-bis(diphosphate) 3'-pyrophosphohydrolase MESH1 OS=Homo sapiens OX=9606 GN=HDDC3 PE=1 SV=3	0	2.609	10.0559	1	1	1	1	179	20.3	6.74	4.07	1
FALSE	High	Master Protein	P62854	40S ribosomal protein S26 OS=Homo sapiens OX=9606 GN=RPS26 PE=1 SV=3	0	2.597	33.913	2	2	2	1	115	13	11	5.89	2
FALSE	High	Master Protein	Q13045	Protein flightless-1 homolog OS=Homo sapiens OX=9606 GN=FLII PE=1 SV=2	0	2.592	1.02443	1	1	1	1	1269	144.7	6.05	3.5	1
FALSE	High	Master Protein	J3KN01	Afadin OS=Homo sapiens OX=9606 GN=AFDN PE=1 SV=1	0	2.592	0.65538	2	2	2	1	1831	207.5	6.37	4.69	2
FALSE	High	Master Protein	Q5U5Q3	RNA-binding E3 ubiquitin-protein ligase MEX3C OS=Homo sapiens OX=9606 GN=MEX3C PE=1 SV=3	0	2.581	4.85584	1	1	1	1	659	69.3	5	2.66	1
FALSE	High	Master Protein	Q9H6T3	RNA polymerase II-associated protein 3 OS=Homo sapiens OX=9606 GN=RPAP3 PE=1 SV=2	0	2.571	2.25564	1	1	1	1	665	75.7	6.84	3.21	1
FALSE	High	Master Protein	Q86WV7	CCDC43 protein OS=Homo sapiens OX=9606 GN=CCDC43 PE=1 SV=1	0	2.557	4.84581	1	1	1	1	227	25.5	4.92	2.77	1
FALSE	High	Master Protein	P61244	Protein max OS=Homo sapiens OX=9606 GN=MAX PE=1 SV=1	0	2.549	9.375	1	1	1	1	160	18.3	6.3	2.74	1
FALSE	High	Master Protein	Q9Y5U2	Protein TSSC4 OS=Homo sapiens OX=9606 GN=TSSC4 PE=1 SV=3	0	2.546	3.95137	1	1	1	1	329	34.3	5.19	3.03	1
FALSE	High	Master Protein	P49757	Protein numb homolog OS=Homo sapiens OX=9606 GN=NUMB PE=1 SV=2	0	2.542	2.61137	1	1	1	1	651	70.8	8.51	3.39	1
FALSE	High	Master Protein	Q5EBL4	RILP-like protein 1 OS=Homo sapiens OX=9606 GN=RILPL1 PE=1 SV=1	0	2.539	9.18114	1	1	1	1	403	47.1	5.21	3.47	1
FALSE	High	Master Protein	P52907	F-actin-capping protein subunit alpha-1 OS=Homo sapiens OX=9606 GN=CAPZA1 PE=1 SV=3	0	2.537	6.29371	1	1	1	1	286	32.9	5.69	2.82	1
FALSE	High	Master Protein	Q9GZP8	Immortalization up-regulated protein OS=Homo sapiens OX=9606 GN=IMUP PE=1 SV=1	0	2.523	33.9623	1	1	1	1	106	10.9	9.73	3.49	1
FALSE	High	Master Protein	C9J7I0	UBAP1-MVB12-associated (UMA)-domain containing protein 1 OS=Homo sapiens OX=9606 GN=UMAD1 PE=2 SV=2	0	2.511	24.0876	1	1	1	1	137	15.2	4.48	3.55	1
FALSE	High	Master Protein	E9PH57	Transcription factor 4 OS=Homo sapiens OX=9606 GN=TCF4 PE=1 SV=2	0	2.505	1.42303	1	1	1	1	773	83.4	7.47	2.8	1
FALSE	High	Master Protein	O75179	Ankyrin repeat domain-containing protein 17 OS=Homo sapiens OX=9606 GN=ANKRD17 PE=1 SV=3	0	2.483	0.69151	1	1	1	1	2603	274.1	6.52	2.35	1
FALSE	High	Master Protein	Q8IVM0	Coiled-coil domain-containing protein 50 OS=Homo sapiens OX=9606 GN=CCDC50 PE=1 SV=1	0	2.467	5.22876	1	1	1	1	306	35.8	6.65	2.78	1
FALSE	High	Master Protein	Q9HAV7	GrpE protein homolog 1, mitochondrial OS=Homo sapiens OX=9606 GN=GRPEL1 PE=1 SV=2	0	2.451	5.99078	1	1	1	1	217	24.3	8.12	3.03	1
FALSE	High	Master Protein	Q99633	Pre-mRNA-splicing factor 18 OS=Homo sapiens OX=9606 GN=PRPF18 PE=1 SV=1	0	2.45	2.92398	1	1	1	1	342	39.8	8.15	2.68	1
FALSE	High	Master Protein	Q14677	Clathrin interactor 1 OS=Homo sapiens OX=9606 GN=CLINT1 PE=1 SV=1	0	2.449	1.92	1	1	1	1	625	68.2	6.42	3	1
FALSE	High	Master Protein	Q86UU0	B-cell CLL/lymphoma 9-like protein OS=Homo sapiens OX=9606 GN=BCL9L PE=1 SV=1	0	2.447	1.2008	1	1	1	1	1499	157	8.63	0	1
FALSE	High	Master Protein	P50395	Rab GDP dissociation inhibitor beta OS=Homo sapiens OX=9606 GN=GDI2 PE=1 SV=2	0	2.443	4.7191	1	1	1	1	445	50.6	6.47	3.45	1
FALSE	High	Master Protein	Q02252	Methylmalonate-semialdehyde dehydrogenase [acylating], mitochondrial OS=Homo sapiens OX=9606 GN=ALDH6A1 PE=1 SV=2	0	2.425	3.92523	1	1	1	1	535	57.8	8.5	3.36	1
FALSE	High	Master Protein	Q9NXA8	NAD-dependent protein deacylase sirtuin-5, mitochondrial OS=Homo sapiens OX=9606 GN=SIRT5 PE=1 SV=2	0	2.424	6.12903	2	2	2	1	310	33.9	8.47	4.58	2
FALSE	High	Master Protein	F5H7W8	Chromosome 12 open reading frame 43, isoform CRA_a OS=Homo sapiens OX=9606 GN=C12orf43 PE=1 SV=2	0	2.423	5.46075	1	1	1	1	293	31.7	9.32	3.13	1
FALSE	High	Master Protein	Q9BSF4	Mitochondrial import inner membrane translocase subunit Tim29 OS=Homo sapiens OX=9606 GN=TIMM29 PE=1 SV=2	0	2.421	6.15385	1	1	1	1	260	29.2	8.09	2.9	1
FALSE	High	Master Protein	Q9BV40	Vesicle-associated membrane protein 8 OS=Homo sapiens OX=9606 GN=VAMP8 PE=1 SV=1	0	2.42	19	1	1	1	1	100	11.4	7.34	2.75	1
FALSE	High	Master Protein	Q5VTR2	E3 ubiquitin-protein ligase BRE1A OS=Homo sapiens OX=9606 GN=RNF20 PE=1 SV=2	0	2.419	1.4359	1	1	1	1	975	113.6	5.94	3.33	1
FALSE	High	Master Protein	Q99661	Kinesin-like protein KIF2C OS=Homo sapiens OX=9606 GN=KIF2C PE=1 SV=2	0	2.418	1.51724	1	1	1	1	725	81.3	7.83	2.83	1
FALSE	High	Master Protein	Q9HAU0	Pleckstrin homology domain-containing family A member 5 OS=Homo sapiens OX=9606 GN=PLEKHA5 PE=1 SV=1	0	2.416	1.70251	1	1	1	1	1116	127.4	7.53	3.21	1
FALSE	High	Master Protein	P51531	Probable global transcription activator SNF2L2 OS=Homo sapiens OX=9606 GN=SMARCA2 PE=1 SV=2	0	2.415	1.00629	1	1	1	1	1590	181.2	7.2	3.54	1
FALSE	High	Master Protein	A0A1P0AYU5	Sideroflexin OS=Homo sapiens OX=9606 GN=SFXN3 PE=1 SV=1	0	2.41	8.30769	1	1	1	1	325	36	9.09	2.69	1
FALSE	High	Master Protein	O75592	E3 ubiquitin-protein ligase MYCBP2 OS=Homo sapiens OX=9606 GN=MYCBP2 PE=1 SV=3	0	2.406	0.452586	1	1	1	1	4640	509.8	7.03	2.73	1
FALSE	High	Master Protein	O60784	Target of Myb protein 1 OS=Homo sapiens OX=9606 GN=TOM1 PE=1 SV=2	0	2.405	5.28455	1	1	1	1	492	53.8	4.7	3.94	1
FALSE	High	Master Protein	P49458	Signal recognition particle 9 kDa protein OS=Homo sapiens OX=9606 GN=SRP9 PE=1 SV=2	0	2.402	16.2791	1	1	1	1	86	10.1	7.97	2.47	1
FALSE	High	Master Protein	J3KNF8	Cytochrome b5 type B OS=Homo sapiens OX=9606 GN=CYB5B PE=1 SV=1	0	2.398	8.66667	1	1	1	1	150	16.7	4.97	2.97	1
FALSE	High	Master Protein	Q8WUA7	TBC1 domain family member 22A OS=Homo sapiens OX=9606 GN=TBC1D22A PE=1 SV=2	0	2.397	4.25532	1	1	1	1	517	59.1	5.97	2.77	1
FALSE	High	Master Protein	P80723	Brain acid soluble protein 1 OS=Homo sapiens OX=9606 GN=BASP1 PE=1 SV=2	0	2.389	12.7753	1	1	1	1	227	22.7	4.63	3.87	1
FALSE	High	Master Protein	E9PR30	40S ribosomal protein S30 OS=Homo sapiens OX=9606 GN=FAU PE=1 SV=1	0	2.385	11.2245	2	2	2	1	98	10.9	11.56	4.68	2
FALSE	High	Master Protein	G5EA03	LIM and calponin homology domains-containing protein 1 OS=Homo sapiens OX=9606 GN=LIMCH1 PE=1 SV=1	0	2.379	1.36333	1	1	1	1	1467	164.3	6.35	3.08	1
FALSE	High	Master Protein	P25325	3-mercaptopyruvate sulfurtransferase OS=Homo sapiens OX=9606 GN=MPST PE=1 SV=3	0	2.378	6.39731	1	1	1	1	297	33.2	6.6	3.52	1
FALSE	High	Master Protein	Q9NR19	Acetyl-coenzyme A synthetase, cytoplasmic OS=Homo sapiens OX=9606 GN=ACSS2 PE=1 SV=1	0	2.377	3.85164	1	1	1	1	701	78.5	6.46	3.44	1
FALSE	High	Master Protein	Q9Y2U8	Inner nuclear membrane protein Man1 OS=Homo sapiens OX=9606 GN=LEMD3 PE=1 SV=2	0	2.373	5.59824	2	2	2	1	911	99.9	7.55	6.45	2
FALSE	High	Master Protein	Q9UHD9	Ubiquilin-2 OS=Homo sapiens OX=9606 GN=UBQLN2 PE=1 SV=2	0	2.371	3.36538	1	1	1	1	624	65.7	5.22	2.83	1
FALSE	High	Master Protein	P09211	Glutathione S-transferase P OS=Homo sapiens OX=9606 GN=GSTP1 PE=1 SV=2	0	2.356	6.66667	1	1	1	1	210	23.3	5.64	3.43	1
FALSE	High	Master Protein	Q15021	Condensin complex subunit 1 OS=Homo sapiens OX=9606 GN=NCAPD2 PE=1 SV=3	0	2.355	1.35617	1	1	1	1	1401	157.1	6.61	2.95	1
FALSE	High	Master Protein	Q9NRR5	Ubiquilin-4 OS=Homo sapiens OX=9606 GN=UBQLN4 PE=1 SV=2	0	2.352	2.82862	1	1	1	1	601	63.8	5.22	2.97	1
FALSE	High	Master Protein	Q99584	Protein S100-A13 OS=Homo sapiens OX=9606 GN=S100A13 PE=1 SV=1	0	2.349	10.2041	1	1	1	1	98	11.5	6.16	2.88	1
FALSE	High	Master Protein	P49959	Double-strand break repair protein MRE11 OS=Homo sapiens OX=9606 GN=MRE11 PE=1 SV=3	0	2.342	1.69492	1	1	1	1	708	80.5	5.9	2.13	1
FALSE	High	Master Protein	Q9NR12	PDZ and LIM domain protein 7 OS=Homo sapiens OX=9606 GN=PDLIM7 PE=1 SV=1	0	2.335	5.47046	1	1	1	1	457	49.8	8.41	2.58	1
FALSE	High	Master Protein	Q9Y5X3	Sorting nexin-5 OS=Homo sapiens OX=9606 GN=SNX5 PE=1 SV=1	0	2.326	3.46535	1	1	1	1	404	46.8	6.76	2.38	1
FALSE	High	Master Protein	P19623	Spermidine synthase OS=Homo sapiens OX=9606 GN=SRM PE=1 SV=1	0	2.326	3.64238	1	1	1	1	302	33.8	5.49	0	1
FALSE	High	Master Protein	Q96NW4	Ankyrin repeat domain-containing protein 27 OS=Homo sapiens OX=9606 GN=ANKRD27 PE=1 SV=2	0	2.323	2.7619	1	1	1	1	1050	116.9	6.87	3.74	1
FALSE	High	Master Protein	Q9C029	E3 ubiquitin-protein ligase TRIM7 OS=Homo sapiens OX=9606 GN=TRIM7 PE=1 SV=2	0	2.312	3.91389	1	1	1	1	511	56.6	7.65	4.24	1
FALSE	High	Master Protein	Q96I25	Splicing factor 45 OS=Homo sapiens OX=9606 GN=RBM17 PE=1 SV=1	0	2.306	3.74065	1	1	1	1	401	44.9	5.97	0	1
FALSE	High	Master Protein	P50750	Cyclin-dependent kinase 9 OS=Homo sapiens OX=9606 GN=CDK9 PE=1 SV=3	0	2.303	3.49462	1	1	1	1	372	42.8	8.79	2.19	1
FALSE	High	Master Protein	M0QXB5	Persulfide dioxygenase ETHE1, mitochondrial OS=Homo sapiens OX=9606 GN=ETHE1 PE=1 SV=1	0	2.297	12.3077	2	2	2	1	260	28.4	6.52	4.92	2
FALSE	High	Master Protein	P17980	26S proteasome regulatory subunit 6A OS=Homo sapiens OX=9606 GN=PSMC3 PE=1 SV=3	0	2.295	7.0615	2	2	2	1	439	49.2	5.24	5.59	2
FALSE	High	Master Protein	Q15637	Splicing factor 1 OS=Homo sapiens OX=9606 GN=SF1 PE=1 SV=4	0	2.294	3.91236	1	1	1	1	639	68.3	8.98	4.08	1
FALSE	High	Master Protein	Q9UMX5	Neudesin OS=Homo sapiens OX=9606 GN=NENF PE=1 SV=1	0	2.292	15.1163	1	1	1	1	172	18.8	5.69	3.39	1
FALSE	High	Master Protein	A0A1B0GUS7	Protein unc-13 homolog B OS=Homo sapiens OX=9606 GN=UNC13B PE=1 SV=1	0	2.291	0.345622	1	1	1	1	4340	483.8	5.16	3.44	1
FALSE	High	Master Protein	P42766	60S ribosomal protein L35 OS=Homo sapiens OX=9606 GN=RPL35 PE=1 SV=2	0	2.277	11.3821	1	1	1	1	123	14.5	11.05	2.76	1
FALSE	High	Master Protein	P31150	Rab GDP dissociation inhibitor alpha OS=Homo sapiens OX=9606 GN=GDI1 PE=1 SV=2	0	2.277	6.4877	1	1	1	1	447	50.6	5.14	3.07	1
FALSE	High	Master Protein	A0A087X0R6	Sorting nexin-12 OS=Homo sapiens OX=9606 GN=SNX12 PE=1 SV=1	0	2.272	27.3256	2	2	2	1	172	19.8	7.78	5.84	2
FALSE	High	Master Protein	Q14152	Eukaryotic translation initiation factor 3 subunit A OS=Homo sapiens OX=9606 GN=EIF3A PE=1 SV=1	0	2.271	1.5919	2	2	2	1	1382	166.5	6.79	5.07	2
FALSE	High	Master Protein	Q8NC51	Plasminogen activator inhibitor 1 RNA-binding protein OS=Homo sapiens OX=9606 GN=SERBP1 PE=1 SV=2	0	2.269	7.10784	1	1	1	1	408	44.9	8.65	3.85	1
FALSE	High	Master Protein	Q5JTD0	Tight junction-associated protein 1 OS=Homo sapiens OX=9606 GN=TJAP1 PE=1 SV=1	0	2.267	2.33393	1	1	1	1	557	61.8	5.97	2.74	1
FALSE	High	Master Protein	P22087	rRNA 2'-O-methyltransferase fibrillarin OS=Homo sapiens OX=9606 GN=FBL PE=1 SV=2	0	2.266	5.919	1	1	1	1	321	33.8	10.18	2.55	1
FALSE	High	Master Protein	P98175	RNA-binding protein 10 OS=Homo sapiens OX=9606 GN=RBM10 PE=1 SV=3	0	2.263	2.90323	1	1	1	1	930	103.5	5.97	3.48	1
FALSE	High	Master Protein	O94804	Serine/threonine-protein kinase 10 OS=Homo sapiens OX=9606 GN=STK10 PE=1 SV=1	0	2.26	2.27273	1	1	1	1	968	112.1	6.95	3.94	1
FALSE	High	Master Protein	E9PQD6	Serum amyloid A protein OS=Homo sapiens OX=9606 GN=SAA1 PE=1 SV=1	0	2.256	13.9344	1	1	1	1	122	13.5	6.79	3.04	1
FALSE	High	Master Protein	P05023	Sodium/potassium-transporting ATPase subunit alpha-1 OS=Homo sapiens OX=9606 GN=ATP1A1 PE=1 SV=1	0	2.25	2.8348	2	2	2	1	1023	112.8	5.49	2.84	2
FALSE	High	Master Protein	Q6ZXV5	Transmembrane and TPR repeat-containing protein 3 OS=Homo sapiens OX=9606 GN=TMTC3 PE=1 SV=2	0	2.245	1.63934	1	1	1	1	915	103.9	8.87	0	1
FALSE	High	Master Protein	O15143	Actin-related protein 2/3 complex subunit 1B OS=Homo sapiens OX=9606 GN=ARPC1B PE=1 SV=3	0	2.236	3.22581	1	1	1	1	372	40.9	8.35	2.65	1
FALSE	High	Master Protein	Q9H299	SH3 domain-binding glutamic acid-rich-like protein 3 OS=Homo sapiens OX=9606 GN=SH3BGRL3 PE=1 SV=1	0	2.229	37.6344	1	1	1	1	93	10.4	4.93	3.91	1
FALSE	High	Master Protein	Q8N5C8	TGF-beta-activated kinase 1 and MAP3K7-binding protein 3 OS=Homo sapiens OX=9606 GN=TAB3 PE=1 SV=3	0	2.227	2.10674	1	1	1	1	712	78.6	8.54	2.79	1
FALSE	High	Master Protein	Q12904	Aminoacyl tRNA synthase complex-interacting multifunctional protein 1 OS=Homo sapiens OX=9606 GN=AIMP1 PE=1 SV=2	0	2.219	6.73077	1	1	1	1	312	34.3	8.43	2.66	1
FALSE	High	Master Protein	Q12929	Epidermal growth factor receptor kinase substrate 8 OS=Homo sapiens OX=9606 GN=EPS8 PE=1 SV=1	0	2.217	2.31144	1	1	1	1	822	91.8	7.5	3.5	1
FALSE	High	Master Protein	Q96S15	GATOR complex protein WDR24 OS=Homo sapiens OX=9606 GN=WDR24 PE=1 SV=1	0	2.214	1.41304	1	1	1	1	920	101.9	6.58	3.02	1
FALSE	High	Master Protein	Q4KMP7	TBC1 domain family member 10B OS=Homo sapiens OX=9606 GN=TBC1D10B PE=1 SV=3	0	2.214	4.33168	1	1	1	1	808	87.1	9.19	0	1
FALSE	High	Master Protein	A0A0A0MSI8	Exocyst complex component 5 OS=Homo sapiens OX=9606 GN=EXOC5 PE=1 SV=1	0	2.214	1.82841	1	1	1	1	711	82.1	6.87	2.31	1
FALSE	High	Master Protein	O43776	Asparagine--tRNA ligase, cytoplasmic OS=Homo sapiens OX=9606 GN=NARS PE=1 SV=1	0	2.2	2.37226	1	1	1	1	548	62.9	6.25	3.29	1
FALSE	High	Master Protein	Q9GZM7	Tubulointerstitial nephritis antigen-like OS=Homo sapiens OX=9606 GN=TINAGL1 PE=1 SV=1	0	2.19	1.92719	1	1	1	1	467	52.4	6.99	2.23	1
FALSE	High	Master Protein	Q15785	Mitochondrial import receptor subunit TOM34 OS=Homo sapiens OX=9606 GN=TOMM34 PE=1 SV=2	0	2.186	7.44337	1	1	1	1	309	34.5	8.98	3.88	1
FALSE	High	Master Protein	P10644	cAMP-dependent protein kinase type I-alpha regulatory subunit OS=Homo sapiens OX=9606 GN=PRKAR1A PE=1 SV=1	0	2.175	2.88714	1	1	1	1	381	43	5.35	2.76	1
FALSE	High	Master Protein	E9PQY2	Prefoldin subunit 4 OS=Homo sapiens OX=9606 GN=PFDN4 PE=1 SV=1	0	2.169	15.4412	1	1	1	1	136	15.6	4.58	3.34	1
FALSE	High	Master Protein	Q9BRS2	Serine/threonine-protein kinase RIO1 OS=Homo sapiens OX=9606 GN=RIOK1 PE=1 SV=2	0	2.166	4.0493	1	1	1	1	568	65.5	6.19	3.1	1
FALSE	High	Master Protein	Q8NCD3	Holliday junction recognition protein OS=Homo sapiens OX=9606 GN=HJURP PE=1 SV=2	0	2.165	1.60428	1	1	1	1	748	83.5	9.31	2.17	1
FALSE	High	Master Protein	Q10713	Mitochondrial-processing peptidase subunit alpha OS=Homo sapiens OX=9606 GN=PMPCA PE=1 SV=2	0	2.16	6.28571	1	1	1	1	525	58.2	6.92	3.33	1
FALSE	High	Master Protein	A0A0U1RRM6	Protein enabled homolog OS=Homo sapiens OX=9606 GN=ENAH PE=1 SV=1	0	2.16	3.36658	1	1	1	1	802	87.3	7.77	3.02	1
FALSE	High	Master Protein	O60566	Mitotic checkpoint serine/threonine-protein kinase BUB1 beta OS=Homo sapiens OX=9606 GN=BUB1B PE=1 SV=3	0	2.154	1.42857	1	1	1	1	1050	119.5	5.27	2.99	1
FALSE	High	Master Protein	Q9Y3F4	Serine-threonine kinase receptor-associated protein OS=Homo sapiens OX=9606 GN=STRAP PE=1 SV=1	0	2.131	8.85714	1	2	1	1	350	38.4	5.12	6.36	1
FALSE	High	Master Protein	O75436	Vacuolar protein sorting-associated protein 26A OS=Homo sapiens OX=9606 GN=VPS26A PE=1 SV=2	0	2.128	6.42202	1	1	1	1	327	38.1	6.57	3.76	1
FALSE	High	Master Protein	Q92764	Keratin, type I cuticular Ha5 OS=Homo sapiens OX=9606 GN=KRT35 PE=1 SV=5	0	2.12	2.41758	1	1	1	1	455	50.3	4.91	2.49	1
FALSE	High	Master Protein	Q01844	RNA-binding protein EWS OS=Homo sapiens OX=9606 GN=EWSR1 PE=1 SV=1	0	2.117	3.35366	1	1	1	1	656	68.4	9.33	2.45	1
FALSE	High	Master Protein	E7EPK1	Septin-7 OS=Homo sapiens OX=9606 GN=SEPT7 PE=1 SV=2	0	2.113	5.26316	1	1	1	1	437	50.7	8.63	3.82	1
FALSE	High	Master Protein	P62304	Small nuclear ribonucleoprotein E OS=Homo sapiens OX=9606 GN=SNRPE PE=1 SV=1	0	2.109	27.1739	1	1	1	1	92	10.8	9.44	3.49	1
FALSE	High	Master Protein	Q8N0X7	Spartin OS=Homo sapiens OX=9606 GN=SPART PE=1 SV=1	0	2.108	2.4024	1	1	1	1	666	72.8	5.91	3.01	1
FALSE	High	Master Protein	Q9UK41	Vacuolar protein sorting-associated protein 28 homolog OS=Homo sapiens OX=9606 GN=VPS28 PE=1 SV=1	0	2.108	14.0271	1	1	1	1	221	25.4	5.54	0	1
FALSE	High	Master Protein	Q9NPA0	ER membrane protein complex subunit 7 OS=Homo sapiens OX=9606 GN=EMC7 PE=1 SV=1	0	2.106	6.61157	1	1	1	1	242	26.5	9.25	2.44	1
FALSE	High	Master Protein	Q5T4U5	Acyl-Coenzyme A dehydrogenase, C-4 to C-12 straight chain, isoform CRA_a OS=Homo sapiens OX=9606 GN=ACADM PE=1 SV=1	0	2.101	3.52423	1	1	1	1	454	50.2	7.8	3.26	1
FALSE	High	Master Protein	Q96C90	Protein phosphatase 1 regulatory subunit 14B OS=Homo sapiens OX=9606 GN=PPP1R14B PE=1 SV=3	0	2.097	17.0068	1	1	1	1	147	15.9	4.86	2.54	1
FALSE	High	Master Protein	B4DLN1	cDNA FLJ60124, highly similar to Mitochondrial dicarboxylate carrier OS=Homo sapiens OX=9606 PE=2 SV=1	0	2.093	8.1448	1	1	1	1	442	48.1	9.52	3.79	1
FALSE	High	Master Protein	Q9HCD5	Nuclear receptor coactivator 5 OS=Homo sapiens OX=9606 GN=NCOA5 PE=1 SV=2	0	2.088	6.73575	1	1	1	1	579	65.5	9.6	2.85	1
FALSE	High	Master Protein	O15056	Synaptojanin-2 OS=Homo sapiens OX=9606 GN=SYNJ2 PE=1 SV=3	0	2.087	0.868984	1	1	1	1	1496	165.4	7.34	2.82	1
FALSE	High	Master Protein	Q86V48	Leucine zipper protein 1 OS=Homo sapiens OX=9606 GN=LUZP1 PE=1 SV=2	0	2.086	1.95167	1	1	1	1	1076	120.2	8.5	0	1
FALSE	High	Master Protein	Q6P597	Kinesin light chain 3 OS=Homo sapiens OX=9606 GN=KLC3 PE=1 SV=2	0	2.085	5.75397	1	1	1	1	504	55.3	6.49	3.07	1
FALSE	High	Master Protein	P0C7P4	Putative cytochrome b-c1 complex subunit Rieske-like protein 1 OS=Homo sapiens OX=9606 GN=UQCRFS1P1 PE=5 SV=1	0	2.077	15.9011	2	2	2	1	283	30.8	8.87	6.39	2
FALSE	High	Master Protein	Q9BT92	Trichoplein keratin filament-binding protein OS=Homo sapiens OX=9606 GN=TCHP PE=1 SV=1	0	2.072	4.01606	1	1	1	1	498	61	6.54	2.59	1
FALSE	High	Master Protein	Q14318	Peptidyl-prolyl cis-trans isomerase FKBP8 OS=Homo sapiens OX=9606 GN=FKBP8 PE=1 SV=2	0	2.067	4.36893	1	1	1	1	412	44.5	4.84	2.99	1
FALSE	High	Master Protein	Q9H074	Polyadenylate-binding protein-interacting protein 1 OS=Homo sapiens OX=9606 GN=PAIP1 PE=1 SV=1	0	2.066	2.92276	1	1	1	1	479	53.5	4.81	2.57	1
FALSE	High	Master Protein	Q9UQN3	Charged multivesicular body protein 2b OS=Homo sapiens OX=9606 GN=CHMP2B PE=1 SV=1	0	2.066	10.3286	1	1	1	1	213	23.9	8.76	2.56	1
FALSE	High	Master Protein	Q9NX55	Huntingtin-interacting protein K OS=Homo sapiens OX=9606 GN=HYPK PE=1 SV=2	0	2.066	13.9535	1	2	1	1	129	14.7	4.93	6.21	1
FALSE	High	Master Protein	I1E4Y6	GRB10-interacting GYF protein 2 OS=Homo sapiens OX=9606 GN=GIGYF2 PE=1 SV=1	0	2.065	3.70931	2	2	2	1	1321	152.4	5.6	6.14	2
FALSE	High	Master Protein	O60925	Prefoldin subunit 1 OS=Homo sapiens OX=9606 GN=PFDN1 PE=1 SV=2	0	2.062	9.01639	1	1	1	1	122	14.2	6.81	2.61	1
FALSE	High	Master Protein	Q8N1G4	Leucine-rich repeat-containing protein 47 OS=Homo sapiens OX=9606 GN=LRRC47 PE=1 SV=1	0	2.058	5.1458	2	2	2	1	583	63.4	8.28	6.28	2
FALSE	High	Master Protein	O75146	Huntingtin-interacting protein 1-related protein OS=Homo sapiens OX=9606 GN=HIP1R PE=1 SV=2	0	2.055	0.93633	1	1	1	1	1068	119.3	6.67	2.81	1
FALSE	High	Master Protein	Q9H0C8	Integrin-linked kinase-associated serine/threonine phosphatase 2C OS=Homo sapiens OX=9606 GN=ILKAP PE=1 SV=1	0	2.043	4.59184	1	1	1	1	392	42.9	7.09	0	1
FALSE	High	Master Protein	Q92530	Proteasome inhibitor PI31 subunit OS=Homo sapiens OX=9606 GN=PSMF1 PE=1 SV=2	0	2.037	8.48708	1	1	1	1	271	29.8	5.74	2.07	1
FALSE	High	Master Protein	J3KNR0	Non-specific serine/threonine protein kinase OS=Homo sapiens OX=9606 GN=MARK3 PE=1 SV=2	0	2.036	3.22165	1	1	1	1	776	86.9	9.52	0	1
FALSE	High	Master Protein	P27824	Calnexin OS=Homo sapiens OX=9606 GN=CANX PE=1 SV=2	0	2.033	3.04054	1	1	1	1	592	67.5	4.6	0	1
FALSE	High	Master Protein	Q9C005	Protein dpy-30 homolog OS=Homo sapiens OX=9606 GN=DPY30 PE=1 SV=1	0	2.028	16.1616	1	1	1	1	99	11.2	4.88	2.9	1
FALSE	High	Master Protein	O75396	Vesicle-trafficking protein SEC22b OS=Homo sapiens OX=9606 GN=SEC22B PE=1 SV=4	0	2.019	6.51163	1	1	1	1	215	24.6	6.92	3.19	1
FALSE	High	Master Protein	K7EKI0	Envoplakin OS=Homo sapiens OX=9606 GN=EVPL PE=1 SV=1	0	2.012	0.583942	1	1	1	1	2055	233.7	7.25	1.84	1
FALSE	High	Master Protein	Q9Y5A9	YTH domain-containing family protein 2 OS=Homo sapiens OX=9606 GN=YTHDF2 PE=1 SV=2	0	2.008	6.56304	1	1	1	1	579	62.3	8.79	0	1
FALSE	High	Master Protein	Q6PJI9	GATOR complex protein WDR59 OS=Homo sapiens OX=9606 GN=WDR59 PE=1 SV=2	0	2.007	2.77207	1	1	1	1	974	109.7	7.91	3.79	1
FALSE	High	Master Protein	P24666	Low molecular weight phosphotyrosine protein phosphatase OS=Homo sapiens OX=9606 GN=ACP1 PE=1 SV=3	0	1.999	5.6962	1	1	1	1	158	18	6.74	2.51	1
FALSE	High	Master Protein	P26358	DNA (cytosine-5)-methyltransferase 1 OS=Homo sapiens OX=9606 GN=DNMT1 PE=1 SV=2	0	1.99	1.36139	1	1	1	1	1616	183.1	7.75	0	1
FALSE	High	Master Protein	P35658	Nuclear pore complex protein Nup214 OS=Homo sapiens OX=9606 GN=NUP214 PE=1 SV=2	0	1.978	1.10048	1	1	1	1	2090	213.5	7.47	3.03	1
FALSE	High	Master Protein	A0A0D9SG79	Ubiquitin-associated protein 1 (Fragment) OS=Homo sapiens OX=9606 GN=UBAP1 PE=1 SV=1	0	1.974	3.40909	1	1	1	1	528	57.8	5.57	3.18	1
FALSE	High	Master Protein	Q53GA4	Pleckstrin homology-like domain family A member 2 OS=Homo sapiens OX=9606 GN=PHLDA2 PE=1 SV=2	0	1.964	23.6842	1	1	1	1	152	17.1	9.17	3.15	1
FALSE	High	Master Protein	Q8NBJ5	Procollagen galactosyltransferase 1 OS=Homo sapiens OX=9606 GN=COLGALT1 PE=1 SV=1	0	1.962	5.62701	2	2	2	1	622	71.6	7.31	4.93	2
FALSE	High	Master Protein	Q8TEY7	Ubiquitin carboxyl-terminal hydrolase 33 OS=Homo sapiens OX=9606 GN=USP33 PE=1 SV=2	0	1.955	2.9724	1	1	1	1	942	106.7	6.02	3.16	1
FALSE	High	Master Protein	Q96G28	Cilia- and flagella-associated protein 36 OS=Homo sapiens OX=9606 GN=CFAP36 PE=1 SV=2	0	1.952	3.80117	1	1	1	1	342	39.4	4.97	2.39	1
FALSE	High	Master Protein	K7ENS6	E3 ubiquitin-protein ligase NEDD4-like (Fragment) OS=Homo sapiens OX=9606 GN=NEDD4L PE=1 SV=1	0	1.947	10	1	1	1	1	150	17.6	5.78	3.1	1
FALSE	High	Master Protein	Q7Z3Y9	Keratin, type I cytoskeletal 26 OS=Homo sapiens OX=9606 GN=KRT26 PE=1 SV=2	0	1.947	4.48718	1	1	1	1	468	51.9	4.92	2.6	1
FALSE	High	Master Protein	E9PMV1	Plectin (Fragment) OS=Homo sapiens OX=9606 GN=PLEC PE=1 SV=1	0	1.945	2.9872	1	1	1	1	703	80.7	6.77	3.21	1
FALSE	High	Master Protein	Q8TBA6	Golgin subfamily A member 5 OS=Homo sapiens OX=9606 GN=GOLGA5 PE=1 SV=3	0	1.945	3.28317	1	1	1	1	731	83	5.83	3.08	1
FALSE	High	Master Protein	J3QS41	Probable helicase with zinc finger domain OS=Homo sapiens OX=9606 GN=HELZ PE=1 SV=1	0	1.944	1.28667	1	1	1	1	1943	218.9	7.42	0	1
FALSE	High	Master Protein	P08134	Rho-related GTP-binding protein RhoC OS=Homo sapiens OX=9606 GN=RHOC PE=1 SV=1	0	1.944	6.21762	1	1	1	1	193	22	6.58	2.99	1
FALSE	High	Master Protein	Q8TAE6	Protein phosphatase 1 regulatory subunit 14C OS=Homo sapiens OX=9606 GN=PPP1R14C PE=1 SV=3	0	1.942	23.6364	1	1	1	1	165	17.8	5.16	0	1
FALSE	High	Master Protein	P26641	Elongation factor 1-gamma OS=Homo sapiens OX=9606 GN=EEF1G PE=1 SV=3	0	1.941	2.28833	1	1	1	1	437	50.1	6.67	2.76	1
FALSE	High	Master Protein	Q5TC82	Roquin-1 OS=Homo sapiens OX=9606 GN=RC3H1 PE=1 SV=1	0	1.937	1.76523	1	1	1	1	1133	125.7	7.27	2.99	1
FALSE	High	Master Protein	Q5T1Z8	Pumilio homolog 1 OS=Homo sapiens OX=9606 GN=PUM1 PE=1 SV=1	0	1.937	1.38889	1	1	1	1	1224	130	6.9	2.83	1
FALSE	High	Master Protein	P49593	Protein phosphatase 1F OS=Homo sapiens OX=9606 GN=PPM1F PE=1 SV=3	0	1.927	4.40529	1	1	1	1	454	49.8	5.1	3.26	1
FALSE	High	Master Protein	Q9Y4H2	Insulin receptor substrate 2 OS=Homo sapiens OX=9606 GN=IRS2 PE=1 SV=2	0	1.926	1.86846	1	1	1	1	1338	137.2	8.65	3.38	1
FALSE	High	Master Protein	Q9NUI1	Peroxisomal 2,4-dienoyl-CoA reductase OS=Homo sapiens OX=9606 GN=DECR2 PE=1 SV=1	0	1.922	6.50685	1	1	1	1	292	30.8	9.22	2.8	1
FALSE	High	Master Protein	P18858	DNA ligase 1 OS=Homo sapiens OX=9606 GN=LIG1 PE=1 SV=1	0	1.917	1.63221	1	1	1	1	919	101.7	5.62	0	1
FALSE	High	Master Protein	Q7Z4H7	HAUS augmin-like complex subunit 6 OS=Homo sapiens OX=9606 GN=HAUS6 PE=1 SV=2	0	1.912	1.46597	1	1	1	1	955	108.6	6.47	2.74	1
FALSE	High	Master Protein	Q9NRF9	DNA polymerase epsilon subunit 3 OS=Homo sapiens OX=9606 GN=POLE3 PE=1 SV=1	0	1.887	11.5646	1	1	1	1	147	16.8	4.74	2.61	1
FALSE	High	Master Protein	O75348	V-type proton ATPase subunit G 1 OS=Homo sapiens OX=9606 GN=ATP6V1G1 PE=1 SV=3	0	1.88	19.4915	1	1	1	1	118	13.7	8.79	0	1
FALSE	High	Master Protein	P33121	Long-chain-fatty-acid--CoA ligase 1 OS=Homo sapiens OX=9606 GN=ACSL1 PE=1 SV=1	0	1.868	1.7192	1	1	1	1	698	77.9	7.15	2.88	1
FALSE	High	Master Protein	A0A0C4DGB5	Calpastatin OS=Homo sapiens OX=9606 GN=CAST PE=1 SV=1	0	1.865	2.38727	1	1	1	1	754	81	5.1	3.59	1
FALSE	High	Master Protein	P55263	Adenosine kinase OS=Homo sapiens OX=9606 GN=ADK PE=1 SV=2	0	1.863	3.31492	1	1	1	1	362	40.5	6.7	2.77	1
FALSE	High	Master Protein	O95619	YEATS domain-containing protein 4 OS=Homo sapiens OX=9606 GN=YEATS4 PE=1 SV=1	0	1.853	4.84581	1	1	1	1	227	26.5	8.41	0	1
FALSE	High	Master Protein	Q9BYR7	Keratin-associated protein 3-2 OS=Homo sapiens OX=9606 GN=KRTAP3-2 PE=1 SV=1	0	1.846	20.4082	1	1	1	1	98	10.4	5.69	2.19	1
FALSE	High	Master Protein	Q7LBC6	Lysine-specific demethylase 3B OS=Homo sapiens OX=9606 GN=KDM3B PE=1 SV=2	0	1.839	1.41965	1	1	1	1	1761	191.5	7.18	3.75	1
FALSE	High	Master Protein	Q99733	Nucleosome assembly protein 1-like 4 OS=Homo sapiens OX=9606 GN=NAP1L4 PE=1 SV=1	0	1.834	2.66667	1	1	1	1	375	42.8	4.69	2.04	1
FALSE	High	Master Protein	Q96T37	Putative RNA-binding protein 15 OS=Homo sapiens OX=9606 GN=RBM15 PE=1 SV=2	0	1.83	1.94473	1	1	1	1	977	107.1	10.08	2.96	1
FALSE	High	Master Protein	A0A087WT20	DDB1- and CUL4-associated factor 13 OS=Homo sapiens OX=9606 GN=DCAF13 PE=1 SV=1	0	1.828	2.84757	1	1	1	1	597	67.5	9.29	0	1
FALSE	High	Master Protein	O95999	B-cell lymphoma/leukemia 10 OS=Homo sapiens OX=9606 GN=BCL10 PE=1 SV=1	0	1.821	3.86266	1	1	1	1	233	26.2	5.74	0	1
FALSE	High	Master Protein	Q9BWK5	Cell cycle regulator of non-homologous end joining OS=Homo sapiens OX=9606 GN=CYREN PE=1 SV=2	0	1.818	7.00637	1	1	1	1	157	16.8	5.19	2.51	1
FALSE	High	Master Protein	Q9GZM8	Nuclear distribution protein nudE-like 1 OS=Homo sapiens OX=9606 GN=NDEL1 PE=1 SV=1	0	1.814	3.47826	1	1	1	1	345	38.4	5.24	3.12	1
FALSE	High	Master Protein	Q9Y605	MORF4 family-associated protein 1 OS=Homo sapiens OX=9606 GN=MRFAP1 PE=1 SV=1	0	1.806	18.8976	1	1	1	1	127	14.6	4.7	2.83	1
FALSE	High	Master Protein	P54105	Methylosome subunit pICln OS=Homo sapiens OX=9606 GN=CLNS1A PE=1 SV=1	0	1.796	10.5485	1	1	1	1	237	26.2	4.11	3.04	1
FALSE	High	Master Protein	Q9Y5M8	Signal recognition particle receptor subunit beta OS=Homo sapiens OX=9606 GN=SRPRB PE=1 SV=3	0	1.786	6.27306	1	1	1	1	271	29.7	9.04	2.42	1
FALSE	High	Master Protein	O95428	Papilin OS=Homo sapiens OX=9606 GN=PAPLN PE=2 SV=4	0	1.785	1.56495	1	1	1	1	1278	137.6	6.89	3.01	1
FALSE	High	Master Protein	P59998	Actin-related protein 2/3 complex subunit 4 OS=Homo sapiens OX=9606 GN=ARPC4 PE=1 SV=3	0	1.784	7.14286	1	1	1	1	168	19.7	8.43	3.6	1
FALSE	High	Master Protein	A0A087WVQ6	Clathrin heavy chain OS=Homo sapiens OX=9606 GN=CLTC PE=1 SV=1	0	1.781	1.13163	1	1	1	1	1679	191.9	5.69	3.27	1
FALSE	High	Master Protein	Q16513	Serine/threonine-protein kinase N2 OS=Homo sapiens OX=9606 GN=PKN2 PE=1 SV=1	0	1.774	1.82927	1	1	1	1	984	112	6.3	2.9	1
FALSE	High	Master Protein	Q2M2I8	AP2-associated protein kinase 1 OS=Homo sapiens OX=9606 GN=AAK1 PE=1 SV=3	0	1.772	1.56087	1	1	1	1	961	103.8	6.6	2.8	1
FALSE	High	Master Protein	Q8N3F8	MICAL-like protein 1 OS=Homo sapiens OX=9606 GN=MICALL1 PE=1 SV=2	0	1.764	3.59212	1	1	1	1	863	93.4	7.25	3.22	1
FALSE	High	Master Protein	P17900	Ganglioside GM2 activator OS=Homo sapiens OX=9606 GN=GM2A PE=1 SV=4	0	1.763	5.69948	1	1	1	1	193	20.8	5.31	2.86	1
FALSE	High	Master Protein	Q13464	Rho-associated protein kinase 1 OS=Homo sapiens OX=9606 GN=ROCK1 PE=1 SV=1	0	1.762	1.4771	1	1	1	1	1354	158.1	5.9	3.31	1
FALSE	High	Master Protein	Q9NPD8	Ubiquitin-conjugating enzyme E2 T OS=Homo sapiens OX=9606 GN=UBE2T PE=1 SV=1	0	1.762	7.61421	1	1	1	1	197	22.5	7.99	2.61	1
FALSE	High	Master Protein	P33992	DNA replication licensing factor MCM5 OS=Homo sapiens OX=9606 GN=MCM5 PE=1 SV=5	0	1.752	3.40599	1	1	1	1	734	82.2	8.37	2.43	1
FALSE	High	Master Protein	Q9H3N1	Thioredoxin-related transmembrane protein 1 OS=Homo sapiens OX=9606 GN=TMX1 PE=1 SV=1	0	1.747	3.92857	1	1	1	1	280	31.8	4.98	2.56	1
FALSE	High	Master Protein	Q14166	Tubulin--tyrosine ligase-like protein 12 OS=Homo sapiens OX=9606 GN=TTLL12 PE=1 SV=2	0	1.727	2.32919	1	1	1	1	644	74.4	5.53	2.4	1
FALSE	High	Master Protein	O15446	DNA-directed RNA polymerase I subunit RPA34 OS=Homo sapiens OX=9606 GN=CD3EAP PE=1 SV=1	0	1.716	2.7451	1	1	1	1	510	55	8.51	3.05	1
FALSE	High	Master Protein	Q13572	Inositol-tetrakisphosphate 1-kinase OS=Homo sapiens OX=9606 GN=ITPK1 PE=1 SV=2	0	1.716	6.28019	1	1	1	1	414	45.6	6.16	2.09	1
FALSE	High	Master Protein	P30520	Adenylosuccinate synthetase isozyme 2 OS=Homo sapiens OX=9606 GN=ADSS PE=1 SV=3	0	1.715	3.07018	1	1	1	1	456	50.1	6.55	2.44	1
FALSE	High	Master Protein	Q5VT52	Regulation of nuclear pre-mRNA domain-containing protein 2 OS=Homo sapiens OX=9606 GN=RPRD2 PE=1 SV=1	0	1.712	2.12183	1	1	1	1	1461	155.9	7.42	4.59	1
FALSE	High	Master Protein	Q92609	TBC1 domain family member 5 OS=Homo sapiens OX=9606 GN=TBC1D5 PE=1 SV=1	0	1.711	2.26415	1	1	1	1	795	88.9	6.54	3.14	1
FALSE	High	Master Protein	Q9H9B4	Sideroflexin-1 OS=Homo sapiens OX=9606 GN=SFXN1 PE=1 SV=4	0	1.711	4.03727	1	1	1	1	322	35.6	9.07	2.87	1
FALSE	High	Master Protein	Q15007	Pre-mRNA-splicing regulator WTAP OS=Homo sapiens OX=9606 GN=WTAP PE=1 SV=2	0	1.71	3.0303	1	1	1	1	396	44.2	5.19	2.56	1
FALSE	High	Master Protein	P53350	Serine/threonine-protein kinase PLK1 OS=Homo sapiens OX=9606 GN=PLK1 PE=1 SV=1	0	1.706	5.97015	1	1	1	1	603	68.2	8.91	2.95	1
FALSE	High	Master Protein	P18754	Regulator of chromosome condensation OS=Homo sapiens OX=9606 GN=RCC1 PE=1 SV=1	0	1.7	6.4133	1	1	1	1	421	44.9	7.52	2.96	1
FALSE	High	Master Protein	Q9P1Y6	PHD and RING finger domain-containing protein 1 OS=Homo sapiens OX=9606 GN=PHRF1 PE=1 SV=3	0	1.699	1.57671	1	1	1	1	1649	178.6	8.95	2.27	1
FALSE	High	Master Protein	Q9NPD3	Exosome complex component RRP41 OS=Homo sapiens OX=9606 GN=EXOSC4 PE=1 SV=3	0	1.698	13.8776	1	1	1	1	245	26.4	6.52	3.94	1
FALSE	High	Master Protein	O14908	PDZ domain-containing protein GIPC1 OS=Homo sapiens OX=9606 GN=GIPC1 PE=1 SV=2	0	1.689	6.60661	1	1	1	1	333	36	6.28	0	1
FALSE	High	Master Protein	A0A1B0GW77	Alpha-aminoadipic semialdehyde dehydrogenase OS=Homo sapiens OX=9606 GN=ALDH7A1 PE=1 SV=1	0	1.687	3.61011	1	1	1	1	554	60	8.18	3.04	1
FALSE	High	Master Protein	O15127	Secretory carrier-associated membrane protein 2 OS=Homo sapiens OX=9606 GN=SCAMP2 PE=1 SV=2	0	1.684	5.16717	1	1	1	1	329	36.6	6.1	2.62	1
FALSE	High	Master Protein	P50548	ETS domain-containing transcription factor ERF OS=Homo sapiens OX=9606 GN=ERF PE=1 SV=2	0	1.683	3.64964	1	1	1	1	548	58.7	7.3	3.97	1
FALSE	High	Master Protein	P46777	60S ribosomal protein L5 OS=Homo sapiens OX=9606 GN=RPL5 PE=1 SV=3	0	1.674	8.75421	1	1	1	1	297	34.3	9.72	2.51	1
FALSE	High	Master Protein	Q86X29	Lipolysis-stimulated lipoprotein receptor OS=Homo sapiens OX=9606 GN=LSR PE=1 SV=4	0	1.671	2.46533	1	1	1	1	649	71.4	7.97	2.38	1
FALSE	High	Master Protein	A0A087X2I1	26S proteasome regulatory subunit 10B OS=Homo sapiens OX=9606 GN=PSMC6 PE=1 SV=1	0	1.67	5.95533	1	1	1	1	403	45.8	7.78	2.41	1
FALSE	High	Master Protein	A0A1B0GTU4	Paxillin OS=Homo sapiens OX=9606 GN=PXN PE=1 SV=1	0	1.667	1.57262	1	1	1	1	1081	115.8	5.64	2.85	1
FALSE	High	Master Protein	Q15075	Early endosome antigen 1 OS=Homo sapiens OX=9606 GN=EEA1 PE=1 SV=2	0	1.664	3.11836	1	1	1	1	1411	162.4	5.68	0	1
FALSE	High	Master Protein	Q9BXP2	Solute carrier family 12 member 9 OS=Homo sapiens OX=9606 GN=SLC12A9 PE=1 SV=1	0	1.657	2.407	1	1	1	1	914	96	8.07	3.24	1
FALSE	High	Master Protein	P50416	Carnitine O-palmitoyltransferase 1, liver isoform OS=Homo sapiens OX=9606 GN=CPT1A PE=1 SV=2	0	1.647	1.81113	1	1	1	1	773	88.3	8.65	2.68	1
FALSE	High	Master Protein	Q15758	Neutral amino acid transporter B(0) OS=Homo sapiens OX=9606 GN=SLC1A5 PE=1 SV=2	0	1.643	3.51201	1	1	1	1	541	56.6	5.48	2.98	1
FALSE	High	Master Protein	Q08752	Peptidyl-prolyl cis-trans isomerase D OS=Homo sapiens OX=9606 GN=PPID PE=1 SV=3	0	1.643	4.32432	1	1	1	1	370	40.7	7.21	2.72	1
FALSE	High	Master Protein	E9PHI4	SUN domain-containing protein 1 OS=Homo sapiens OX=9606 GN=SUN1 PE=1 SV=1	0	1.638	3.52798	1	1	1	1	822	91.1	7.18	3.04	1
FALSE	High	Master Protein	P62847	40S ribosomal protein S24 OS=Homo sapiens OX=9606 GN=RPS24 PE=1 SV=1	0	1.638	6.01504	1	2	1	1	133	15.4	10.78	4.21	1
FALSE	High	Master Protein	Q5T9B7	Adenylate kinase isoenzyme 1 OS=Homo sapiens OX=9606 GN=AK1 PE=1 SV=1	0	1.637	10.9524	1	1	1	1	210	23.4	8.6	3.4	1
FALSE	High	Master Protein	H7BYT1	Casein kinase I isoform delta OS=Homo sapiens OX=9606 GN=CSNK1D PE=1 SV=2	0	1.626	4.44965	1	1	1	1	427	49	9.94	0	1
FALSE	High	Master Protein	Q9UHR4	Brain-specific angiogenesis inhibitor 1-associated protein 2-like protein 1 OS=Homo sapiens OX=9606 GN=BAIAP2L1 PE=1 SV=2	0	1.623	2.93542	1	1	1	1	511	56.8	8.68	0	1
FALSE	High	Master Protein	Q86UY5	Protein FAM83A OS=Homo sapiens OX=9606 GN=FAM83A PE=1 SV=1	0	1.613	4.83871	1	1	1	1	434	47.4	8.82	3.59	1
FALSE	High	Master Protein	P17812	CTP synthase 1 OS=Homo sapiens OX=9606 GN=CTPS1 PE=1 SV=2	0	1.595	2.19966	1	1	1	1	591	66.6	6.46	2.74	1
FALSE	High	Master Protein	A0A0J9YWL0	Beta/gamma crystallin domain-containing protein 1 OS=Homo sapiens OX=9606 GN=CRYBG1 PE=1 SV=1	0	1.587	0.938527	1	1	1	1	2131	231.6	5.81	2.69	1
FALSE	High	Master Protein	O95721	Synaptosomal-associated protein 29 OS=Homo sapiens OX=9606 GN=SNAP29 PE=1 SV=1	0	1.586	4.26357	1	1	1	1	258	29	5.81	2.64	1
FALSE	High	Master Protein	Q01650	Large neutral amino acids transporter small subunit 1 OS=Homo sapiens OX=9606 GN=SLC7A5 PE=1 SV=2	0	1.585	3.5503	1	1	1	1	507	55	7.72	2.83	1
FALSE	High	Master Protein	O75569	Interferon-inducible double-stranded RNA-dependent protein kinase activator A OS=Homo sapiens OX=9606 GN=PRKRA PE=1 SV=1	0	1.575	6.38978	1	1	1	1	313	34.4	8.41	3.63	1
FALSE	High	Master Protein	P43490	Nicotinamide phosphoribosyltransferase OS=Homo sapiens OX=9606 GN=NAMPT PE=1 SV=1	0	1.571	4.48065	1	1	1	1	491	55.5	7.15	0	1
FALSE	High	Master Protein	Q9H6S3	Epidermal growth factor receptor kinase substrate 8-like protein 2 OS=Homo sapiens OX=9606 GN=EPS8L2 PE=1 SV=2	0	1.561	2.0979	1	1	1	1	715	80.6	6.84	2.71	1
FALSE	High	Master Protein	Q6ZSJ8	Uncharacterized protein C1orf122 OS=Homo sapiens OX=9606 GN=C1orf122 PE=4 SV=2	0	1.557	23.6364	1	1	1	1	110	11.5	6.73	0	1
FALSE	High	Master Protein	Q8N9Q2	Protein SREK1IP1 OS=Homo sapiens OX=9606 GN=SREK1IP1 PE=1 SV=1	0	1.553	7.74194	1	1	1	1	155	18.2	9.85	2.89	1
FALSE	High	Master Protein	Q13946	High affinity cAMP-specific 3',5'-cyclic phosphodiesterase 7A OS=Homo sapiens OX=9606 GN=PDE7A PE=1 SV=2	0	1.551	4.77178	1	1	1	1	482	55.5	7.5	3.05	1
FALSE	High	Master Protein	P11172	Uridine 5'-monophosphate synthase OS=Homo sapiens OX=9606 GN=UMPS PE=1 SV=1	0	1.549	5	1	1	1	1	480	52.2	7.24	3.1	1
FALSE	High	Master Protein	Q96P48	Arf-GAP with Rho-GAP domain, ANK repeat and PH domain-containing protein 1 OS=Homo sapiens OX=9606 GN=ARAP1 PE=1 SV=3	0	1.542	1.10345	1	1	1	1	1450	162.1	6.23	2.37	1
FALSE	High	Master Protein	O95544	NAD kinase OS=Homo sapiens OX=9606 GN=NADK PE=1 SV=1	0	1.538	3.58744	1	1	1	1	446	49.2	6.47	0	1
FALSE	High	Master Protein	P37108	Signal recognition particle 14 kDa protein OS=Homo sapiens OX=9606 GN=SRP14 PE=1 SV=2	0	1.535	21.3235	1	1	1	1	136	14.6	10.04	2.78	1
FALSE	High	Master Protein	Q9P2I0	Cleavage and polyadenylation specificity factor subunit 2 OS=Homo sapiens OX=9606 GN=CPSF2 PE=1 SV=2	0	1.534	1.6624	1	1	1	1	782	88.4	5.11	3.03	1
FALSE	High	Master Protein	Q9BV86	N-terminal Xaa-Pro-Lys N-methyltransferase 1 OS=Homo sapiens OX=9606 GN=NTMT1 PE=1 SV=3	0	1.534	7.62332	1	1	1	1	223	25.4	5.52	3.21	1
FALSE	High	Master Protein	A0A0D9SG04	Cordon-bleu protein-like 1 OS=Homo sapiens OX=9606 GN=COBLL1 PE=1 SV=2	0	1.532	1.86537	1	1	1	1	1233	134.8	6.71	2.54	1
FALSE	High	Master Protein	Q6QNY0	Biogenesis of lysosome-related organelles complex 1 subunit 3 OS=Homo sapiens OX=9606 GN=BLOC1S3 PE=1 SV=1	0	1.527	7.92079	1	1	1	1	202	21.2	5.15	3.58	1
FALSE	High	Master Protein	Q99470	Stromal cell-derived factor 2 OS=Homo sapiens OX=9606 GN=SDF2 PE=1 SV=2	0	1.525	10.4265	1	1	1	1	211	23	7.33	2.66	1
FALSE	High	Master Protein	O60232	Sjoegren syndrome/scleroderma autoantigen 1 OS=Homo sapiens OX=9606 GN=SSSCA1 PE=1 SV=1	0	1.524	7.03518	1	1	1	1	199	21.5	5.24	2.58	1
FALSE	High	Master Protein	H0Y8C6	Importin-5 (Fragment) OS=Homo sapiens OX=9606 GN=IPO5 PE=1 SV=1	0	1.52	2.2748	1	1	1	1	1099	123.8	5.06	2.16	1
FALSE	High	Master Protein	P50914	60S ribosomal protein L14 OS=Homo sapiens OX=9606 GN=RPL14 PE=1 SV=4	0	1.513	6.51163	1	1	1	1	215	23.4	10.93	3.51	1
FALSE	High	Master Protein	B5MBX0	Sororin OS=Homo sapiens OX=9606 GN=CDCA5 PE=1 SV=1	0	1.513	6.18893	1	1	1	1	307	33.7	9.64	2.88	1
FALSE	High	Master Protein	Q9Y5S9	RNA-binding protein 8A OS=Homo sapiens OX=9606 GN=RBM8A PE=1 SV=1	0	1.511	10.9195	1	1	1	1	174	19.9	5.72	3.19	1
FALSE	High	Master Protein	A0A0A6YY92	Adenylosuccinate lyase OS=Homo sapiens OX=9606 GN=ADSL PE=1 SV=1	0	1.509	3.81526	1	1	1	1	498	56.2	7.43	2.85	1
FALSE	High	Master Protein	E7EQR4	Ezrin OS=Homo sapiens OX=9606 GN=EZR PE=1 SV=3	0	1.503	1.53584	1	1	1	1	586	69.3	6.16	2.17	1
FALSE	High	Master Protein	Q08499	cAMP-specific 3',5'-cyclic phosphodiesterase 4D OS=Homo sapiens OX=9606 GN=PDE4D PE=1 SV=2	0	1.503	3.21384	1	1	1	1	809	91.1	5.54	2.81	1
FALSE	High	Master Protein	P00734	Prothrombin OS=Homo sapiens OX=9606 GN=F2 PE=1 SV=2	0	1.493	1.44695	1	1	1	1	622	70	5.9	2.19	1
FALSE	High	Master Protein	A0A0G2JK64	Histone-lysine N-methyltransferase EHMT2 OS=Homo sapiens OX=9606 GN=EHMT2 PE=1 SV=1	0	1.485	2.52565	1	1	1	1	1267	138.7	6.04	2.97	1
FALSE	High	Master Protein	Q15434	RNA-binding motif, single-stranded-interacting protein 2 OS=Homo sapiens OX=9606 GN=RBMS2 PE=1 SV=1	0	1.485	7.86241	1	1	1	1	407	43.9	9.07	2.92	1
FALSE	High	Master Protein	Q5TH30	NDRG family member 3, isoform CRA_c OS=Homo sapiens OX=9606 GN=NDRG3 PE=1 SV=1	0	1.483	7.73196	1	1	1	1	388	42.8	5.33	3.82	1
FALSE	High	Master Protein	P18031	Tyrosine-protein phosphatase non-receptor type 1 OS=Homo sapiens OX=9606 GN=PTPN1 PE=1 SV=1	0	1.477	5.28736	1	1	1	1	435	49.9	6.27	3	1
FALSE	High	Master Protein	Q2QD12	Ribulose-phosphate 3-epimerase-like protein 1 OS=Homo sapiens OX=9606 GN=RPEL1 PE=2 SV=1	0	1.47	5.26316	1	1	1	1	228	25	5.41	2.28	1
FALSE	High	Master Protein	O00231	26S proteasome non-ATPase regulatory subunit 11 OS=Homo sapiens OX=9606 GN=PSMD11 PE=1 SV=3	0	1.467	5.21327	1	1	1	1	422	47.4	6.48	2.41	1
FALSE	High	Master Protein	Q10471	Polypeptide N-acetylgalactosaminyltransferase 2 OS=Homo sapiens OX=9606 GN=GALNT2 PE=1 SV=1	0	1.466	2.10158	1	1	1	1	571	64.7	8.35	2.94	1
FALSE	High	Master Protein	Q9UFC0	Leucine-rich repeat and WD repeat-containing protein 1 OS=Homo sapiens OX=9606 GN=LRWD1 PE=1 SV=2	0	1.459	3.24575	1	1	1	1	647	70.8	7.21	0	1
FALSE	High	Master Protein	Q9BVL4	Selenoprotein O OS=Homo sapiens OX=9606 GN=SELENOO PE=1 SV=3	0	1.459	4.63378	1	1	1	1	669	73.4	5.97	3.85	1
FALSE	High	Master Protein	Q96B23	Uncharacterized protein C18orf25 OS=Homo sapiens OX=9606 GN=C18orf25 PE=1 SV=3	0	1.457	5.44554	1	1	1	1	404	43.4	4.88	2.49	1
FALSE	High	Master Protein	Q14137	Ribosome biogenesis protein BOP1 OS=Homo sapiens OX=9606 GN=BOP1 PE=1 SV=2	0	1.445	1.87668	1	1	1	1	746	83.6	6.19	0	1
FALSE	High	Master Protein	Q8TE77	Protein phosphatase Slingshot homolog 3 OS=Homo sapiens OX=9606 GN=SSH3 PE=1 SV=2	0	1.441	6.52504	1	1	1	1	659	73	5.3	3.59	1
FALSE	High	Master Protein	Q96S90	LysM and putative peptidoglycan-binding domain-containing protein 1 OS=Homo sapiens OX=9606 GN=LYSMD1 PE=1 SV=1	0	1.435	5.28634	1	1	1	1	227	25	8.57	2.9	1
FALSE	High	Master Protein	M0QZD8	Uncharacterized protein OS=Homo sapiens OX=9606 GN=LOC400499 PE=4 SV=2	0	1.432	0.619003	1	1	1	1	3231	354	7.88	3.43	1
FALSE	High	Master Protein	Q8WUH6	Transmembrane protein 263 OS=Homo sapiens OX=9606 GN=TMEM263 PE=1 SV=1	0	1.428	8.62069	1	1	1	1	116	11.7	9.32	1.99	1
FALSE	High	Master Protein	Q92828	Coronin-2A OS=Homo sapiens OX=9606 GN=CORO2A PE=1 SV=2	0	1.425	2.09524	1	1	1	1	525	59.7	8.05	2.24	1
FALSE	High	Master Protein	P61221	ATP-binding cassette sub-family E member 1 OS=Homo sapiens OX=9606 GN=ABCE1 PE=1 SV=1	0	1.419	4.00668	1	1	1	1	599	67.3	8.34	0	1
FALSE	High	Master Protein	Q96N67	Dedicator of cytokinesis protein 7 OS=Homo sapiens OX=9606 GN=DOCK7 PE=1 SV=4	0	1.416	1.02804	1	1	1	1	2140	242.4	6.8	3.12	1
FALSE	High	Master Protein	Q9NWV8	BRISC and BRCA1-A complex member 1 OS=Homo sapiens OX=9606 GN=BABAM1 PE=1 SV=1	0	1.414	7.90274	1	1	1	1	329	36.5	4.64	2.97	1
FALSE	High	Master Protein	Q15003	Condensin complex subunit 2 OS=Homo sapiens OX=9606 GN=NCAPH PE=1 SV=3	0	1.41	2.96896	1	1	1	1	741	82.5	5.06	2.62	1
FALSE	High	Master Protein	F8WAR4	MICOS complex subunit OS=Homo sapiens OX=9606 GN=CHCHD3 PE=1 SV=1	0	1.409	7.05394	1	1	1	1	241	27.7	6.64	2.81	1
FALSE	High	Master Protein	P31040	Succinate dehydrogenase [ubiquinone] flavoprotein subunit, mitochondrial OS=Homo sapiens OX=9606 GN=SDHA PE=1 SV=2	0	1.406	2.40964	1	1	1	1	664	72.6	7.39	0	1
FALSE	High	Master Protein	Q6R327	Rapamycin-insensitive companion of mTOR OS=Homo sapiens OX=9606 GN=RICTOR PE=1 SV=1	0	1.402	1.3466	1	1	1	1	1708	192.1	7.47	2.89	1
FALSE	High	Master Protein	Q9BPZ3	Polyadenylate-binding protein-interacting protein 2 OS=Homo sapiens OX=9606 GN=PAIP2 PE=1 SV=1	0	1.398	14.9606	1	1	1	1	127	15	4.12	2.6	1
FALSE	High	Master Protein	Q12906	Interleukin enhancer-binding factor 3 OS=Homo sapiens OX=9606 GN=ILF3 PE=1 SV=3	0	1.397	3.80313	1	1	1	1	894	95.3	8.76	2.65	1
FALSE	High	Master Protein	A0A087X1R1	Smoothelin OS=Homo sapiens OX=9606 GN=SMTN PE=1 SV=1	0.001	1.395	2.89421	1	1	1	1	1002	108	9.06	2.27	1
FALSE	High	Master Protein	Q8N6M0	OTU domain-containing protein 6B OS=Homo sapiens OX=9606 GN=OTUD6B PE=1 SV=1	0.001	1.384	6.14334	1	1	1	1	293	33.8	6.05	2.93	1
FALSE	High	Master Protein	E9PN81	Ribonuclease H2 subunit C OS=Homo sapiens OX=9606 GN=RNASEH2C PE=1 SV=1	0.001	1.383	6.88259	1	1	1	1	247	26.3	6.37	2.89	1
FALSE	High	Master Protein	O75635	Serpin B7 OS=Homo sapiens OX=9606 GN=SERPINB7 PE=1 SV=1	0.001	1.382	2.63158	1	1	1	1	380	42.9	6.8	2.4	1
FALSE	High	Master Protein	P78417	Glutathione S-transferase omega-1 OS=Homo sapiens OX=9606 GN=GSTO1 PE=1 SV=2	0.001	1.371	7.46888	1	1	1	1	241	27.5	6.6	2.6	1
FALSE	High	Master Protein	A0A096LP55	Cytochrome b-c1 complex subunit 6-like, mitochondrial OS=Homo sapiens OX=9606 GN=UQCRHL PE=3 SV=1	0.001	1.367	14.2857	1	1	1	1	91	10.7	4.44	2.67	1
FALSE	High	Master Protein	Q9H019	Mitochondrial fission regulator 1-like OS=Homo sapiens OX=9606 GN=MTFR1L PE=1 SV=2	0.001	1.365	4.10959	1	1	1	1	292	31.9	6.1	2.98	1
FALSE	High	Master Protein	Q9NQT5	Exosome complex component RRP40 OS=Homo sapiens OX=9606 GN=EXOSC3 PE=1 SV=3	0.001	1.359	14.5455	1	1	1	1	275	29.6	8.1	2.77	1
FALSE	High	Master Protein	F5H5P2	2-oxoisovalerate dehydrogenase subunit alpha OS=Homo sapiens OX=9606 PE=3 SV=1	0.001	1.356	3.34029	1	1	1	1	479	54.2	6.43	2.5	1
FALSE	High	Master Protein	P82650	28S ribosomal protein S22, mitochondrial OS=Homo sapiens OX=9606 GN=MRPS22 PE=1 SV=1	0.001	1.351	5.83333	1	1	1	1	360	41.3	7.9	2.56	1
FALSE	High	Master Protein	P31942	Heterogeneous nuclear ribonucleoprotein H3 OS=Homo sapiens OX=9606 GN=HNRNPH3 PE=1 SV=2	0.001	1.348	5.78035	1	1	1	1	346	36.9	6.87	2.34	1
FALSE	High	Master Protein	Q15435	Protein phosphatase 1 regulatory subunit 7 OS=Homo sapiens OX=9606 GN=PPP1R7 PE=1 SV=1	0.001	1.342	2.5	1	1	1	1	360	41.5	4.91	2.61	1
FALSE	High	Master Protein	Q13561	Dynactin subunit 2 OS=Homo sapiens OX=9606 GN=DCTN2 PE=1 SV=4	0.001	1.34	3.49127	1	1	1	1	401	44.2	5.21	0	1
FALSE	High	Master Protein	P98160	Basement membrane-specific heparan sulfate proteoglycan core protein OS=Homo sapiens OX=9606 GN=HSPG2 PE=1 SV=4	0.002	1.319	0.501025	1	1	1	1	4391	468.5	6.51	3.6	1
FALSE	High	Master Protein	P61513	60S ribosomal protein L37a OS=Homo sapiens OX=9606 GN=RPL37A PE=1 SV=2	0.002	1.318	19.5652	1	1	1	1	92	10.3	10.43	2.66	1
FALSE	High	Master Protein	O14640	Segment polarity protein dishevelled homolog DVL-1 OS=Homo sapiens OX=9606 GN=DVL1 PE=1 SV=2	0.002	1.314	4.7482	1	1	1	1	695	75.1	7.81	0	1
FALSE	High	Master Protein	O15460	Prolyl 4-hydroxylase subunit alpha-2 OS=Homo sapiens OX=9606 GN=P4HA2 PE=1 SV=1	0.002	1.314	3.73832	1	1	1	1	535	60.9	5.71	2.8	1
FALSE	High	Master Protein	Q6GQQ9	OTU domain-containing protein 7B OS=Homo sapiens OX=9606 GN=OTUD7B PE=1 SV=1	0.002	1.313	1.54211	1	1	1	1	843	92.5	6.71	0	1
FALSE	High	Master Protein	Q96JY6	PDZ and LIM domain protein 2 OS=Homo sapiens OX=9606 GN=PDLIM2 PE=1 SV=1	0.002	1.313	4.54545	1	1	1	1	352	37.4	8.72	0	1
FALSE	High	Master Protein	Q86TB9	Protein PAT1 homolog 1 OS=Homo sapiens OX=9606 GN=PATL1 PE=1 SV=2	0.002	1.31	3.63636	1	1	1	1	770	86.8	6.67	3	1
FALSE	High	Master Protein	Q15287	RNA-binding protein with serine-rich domain 1 OS=Homo sapiens OX=9606 GN=RNPS1 PE=1 SV=1	0.002	1.309	5.90164	1	1	1	1	305	34.2	11.84	2.81	1
FALSE	High	Master Protein	O15144	Actin-related protein 2/3 complex subunit 2 OS=Homo sapiens OX=9606 GN=ARPC2 PE=1 SV=1	0.002	1.307	4	1	1	1	1	300	34.3	7.36	2.24	1
FALSE	High	Master Protein	Q02224	Centromere-associated protein E OS=Homo sapiens OX=9606 GN=CENPE PE=1 SV=2	0.002	1.301	0.703443	1	1	1	1	2701	316.2	5.64	2.11	1
FALSE	High	Master Protein	Q9Y5B0	RNA polymerase II subunit A C-terminal domain phosphatase OS=Homo sapiens OX=9606 GN=CTDP1 PE=1 SV=3	0.002	1.298	2.39334	1	1	1	1	961	104.3	5.27	3.24	1
FALSE	High	Master Protein	Q9UN66	Protocadherin beta-8 OS=Homo sapiens OX=9606 GN=PCDHB8 PE=2 SV=3	0.002	1.298	3.74532	1	1	1	1	801	87.6	4.88	2.87	1
FALSE	High	Master Protein	A0A1B0GTL5	Rab11 family-interacting protein 5 OS=Homo sapiens OX=9606 GN=RAB11FIP5 PE=1 SV=1	0.002	1.295	1.43505	1	1	1	1	1324	138.3	5.21	2.04	1
FALSE	High	Master Protein	P61081	NEDD8-conjugating enzyme Ubc12 OS=Homo sapiens OX=9606 GN=UBE2M PE=1 SV=1	0.002	1.295	6.01093	1	1	1	1	183	20.9	7.69	2.84	1
FALSE	High	Master Protein	O75044	SLIT-ROBO Rho GTPase-activating protein 2 OS=Homo sapiens OX=9606 GN=SRGAP2 PE=1 SV=3	0.002	1.293	1.77404	1	1	1	1	1071	120.8	6.7	2.59	1
FALSE	High	Master Protein	Q96F86	Enhancer of mRNA-decapping protein 3 OS=Homo sapiens OX=9606 GN=EDC3 PE=1 SV=1	0.002	1.291	3.34646	1	1	1	1	508	56	7.11	2.53	1
FALSE	High	Master Protein	Q9Y5Y6	Suppressor of tumorigenicity 14 protein OS=Homo sapiens OX=9606 GN=ST14 PE=1 SV=2	0.002	1.288	2.5731	1	1	1	1	855	94.7	6.55	2.91	1
FALSE	High	Master Protein	Q14257	Reticulocalbin-2 OS=Homo sapiens OX=9606 GN=RCN2 PE=1 SV=1	0.002	1.288	3.47003	1	1	1	1	317	36.9	4.4	2.48	1
FALSE	High	Master Protein	Q9UFW8	CGG triplet repeat-binding protein 1 OS=Homo sapiens OX=9606 GN=CGGBP1 PE=1 SV=2	0.002	1.285	8.38323	1	1	1	1	167	18.8	8.95	3.23	1
FALSE	High	Master Protein	Q16527	Cysteine and glycine-rich protein 2 OS=Homo sapiens OX=9606 GN=CSRP2 PE=1 SV=3	0.002	1.281	10.8808	1	1	1	1	193	20.9	8.62	0	1
FALSE	High	Master Protein	O14896	Interferon regulatory factor 6 OS=Homo sapiens OX=9606 GN=IRF6 PE=1 SV=1	0.002	1.279	4.49679	1	1	1	1	467	53.1	5.33	0	1
FALSE	High	Master Protein	P53396	ATP-citrate synthase OS=Homo sapiens OX=9606 GN=ACLY PE=1 SV=3	0.002	1.276	1.27157	1	1	1	1	1101	120.8	7.33	2.4	1
FALSE	High	Master Protein	Q9Y3M8	StAR-related lipid transfer protein 13 OS=Homo sapiens OX=9606 GN=STARD13 PE=1 SV=2	0.002	1.274	1.61725	1	1	1	1	1113	124.9	7.02	0	1
FALSE	High	Master Protein	Q8IWZ8	SURP and G-patch domain-containing protein 1 OS=Homo sapiens OX=9606 GN=SUGP1 PE=1 SV=2	0.002	1.274	4.03101	1	1	1	1	645	72.4	7.61	2.51	1
FALSE	High	Master Protein	Q9NQ29	Putative RNA-binding protein Luc7-like 1 OS=Homo sapiens OX=9606 GN=LUC7L PE=1 SV=1	0.002	1.27	5.12129	1	1	1	1	371	43.7	9.92	2.42	1
FALSE	High	Master Protein	I3L4C2	Brain-specific angiogenesis inhibitor 1-associated protein 2 OS=Homo sapiens OX=9606 GN=BAIAP2 PE=1 SV=1	0.002	1.27	5.06329	1	1	1	1	553	61.3	8.94	2.57	1
FALSE	High	Master Protein	P07910	Heterogeneous nuclear ribonucleoproteins C1/C2 OS=Homo sapiens OX=9606 GN=HNRNPC PE=1 SV=4	0.002	1.27	5.22876	1	1	1	1	306	33.7	5.08	3.63	1
FALSE	High	Master Protein	D6RDG3	Transcription factor BTF3 (Fragment) OS=Homo sapiens OX=9606 GN=BTF3 PE=1 SV=3	0.002	1.269	11.9266	1	1	1	1	109	11.8	5.9	2.07	1
FALSE	High	Master Protein	Q92733	Proline-rich protein PRCC OS=Homo sapiens OX=9606 GN=PRCC PE=1 SV=1	0.002	1.258	3.66599	1	1	1	1	491	52.4	5.1	2.97	1
FALSE	High	Master Protein	P07741	Adenine phosphoribosyltransferase OS=Homo sapiens OX=9606 GN=APRT PE=1 SV=2	0.002	1.253	7.22222	1	1	1	1	180	19.6	6.02	2.67	1
FALSE	High	Master Protein	O14907	Tax1-binding protein 3 OS=Homo sapiens OX=9606 GN=TAX1BP3 PE=1 SV=2	0.002	1.237	8.87097	1	1	1	1	124	13.7	8.48	2.03	1
FALSE	High	Master Protein	P55957	BH3-interacting domain death agonist OS=Homo sapiens OX=9606 GN=BID PE=1 SV=1	0.002	1.235	10.2564	1	1	1	1	195	22	5.44	0	1
FALSE	High	Master Protein	O96000	NADH dehydrogenase [ubiquinone] 1 beta subcomplex subunit 10 OS=Homo sapiens OX=9606 GN=NDUFB10 PE=1 SV=3	0.002	1.235	11.0465	1	1	1	1	172	20.8	8.48	0	1
FALSE	High	Master Protein	Q5SW96	Low density lipoprotein receptor adapter protein 1 OS=Homo sapiens OX=9606 GN=LDLRAP1 PE=1 SV=3	0.002	1.234	2.92208	1	1	1	1	308	33.9	6.7	2.35	1
FALSE	High	Master Protein	Q99575	Ribonucleases P/MRP protein subunit POP1 OS=Homo sapiens OX=9606 GN=POP1 PE=1 SV=2	0.003	1.23	1.36719	1	1	1	1	1024	114.6	9.22	2.6	1
FALSE	High	Master Protein	Q99961	Endophilin-A2 OS=Homo sapiens OX=9606 GN=SH3GL1 PE=1 SV=1	0.003	1.229	3.26087	1	2	1	1	368	41.5	5.43	5.49	1
FALSE	High	Master Protein	P35222	Catenin beta-1 OS=Homo sapiens OX=9606 GN=CTNNB1 PE=1 SV=1	0.003	1.224	3.96927	1	1	1	1	781	85.4	5.86	4.1	1
FALSE	High	Master Protein	A0A140TA62	Uncharacterized protein OS=Homo sapiens OX=9606 GN=LOC100653049 PE=3 SV=2	0.003	1.223	2.75229	1	1	1	1	436	49.4	5.06	2.42	1
FALSE	High	Master Protein	Q96GA3	Protein LTV1 homolog OS=Homo sapiens OX=9606 GN=LTV1 PE=1 SV=1	0.003	1.218	3.15789	1	1	1	1	475	54.8	4.91	0	1
FALSE	High	Master Protein	Q86Y79	Probable peptidyl-tRNA hydrolase OS=Homo sapiens OX=9606 GN=PTRH1 PE=1 SV=1	0.003	1.214	11.6822	1	1	1	1	214	22.9	10.56	3.18	1
FALSE	High	Master Protein	F8W8Z9	Mitochondrial import receptor subunit TOM5 homolog OS=Homo sapiens OX=9606 GN=TOMM5 PE=1 SV=1	0.003	1.213	10.2041	1	1	1	1	98	11	7.02	2.44	1
FALSE	High	Master Protein	Q9BXV9	EKC/KEOPS complex subunit GON7 OS=Homo sapiens OX=9606 GN=GON7 PE=1 SV=2	0.003	1.213	18	1	1	1	1	100	10.9	4.27	3.76	1
FALSE	High	Master Protein	Q9BU76	Multiple myeloma tumor-associated protein 2 OS=Homo sapiens OX=9606 GN=MMTAG2 PE=1 SV=1	0.003	1.21	9.5057	1	1	1	1	263	29.4	10.02	3.05	1
FALSE	High	Master Protein	Q9Y6Q9	Nuclear receptor coactivator 3 OS=Homo sapiens OX=9606 GN=NCOA3 PE=1 SV=1	0.003	1.209	2.31742	1	1	1	1	1424	155.2	7.47	2.76	1
FALSE	High	Master Protein	Q8WU58	Protein FAM222B OS=Homo sapiens OX=9606 GN=FAM222B PE=1 SV=1	0.003	1.209	3.73665	1	1	1	1	562	59.6	9.23	3.62	1
FALSE	High	Master Protein	A0A0C4DGG9	Chromodomain-helicase-DNA-binding protein 4 OS=Homo sapiens OX=9606 GN=CHD4 PE=1 SV=1	0.003	1.199	0.877646	1	1	1	1	1937	220.3	6.02	2.89	1
FALSE	High	Master Protein	Q15528	Mediator of RNA polymerase II transcription subunit 22 OS=Homo sapiens OX=9606 GN=MED22 PE=1 SV=2	0.003	1.195	8	1	1	1	1	200	22.2	4.68	2.56	1
FALSE	High	Master Protein	Q8IVH8	Mitogen-activated protein kinase kinase kinase kinase 3 OS=Homo sapiens OX=9606 GN=MAP4K3 PE=1 SV=1	0.003	1.193	2.12528	1	1	1	1	894	101.3	7.56	2.93	1
FALSE	High	Master Protein	A0A087WV72	Nuclear valosin-containing protein-like (Fragment) OS=Homo sapiens OX=9606 GN=NVL PE=1 SV=1	0.003	1.192	20.8333	1	1	1	1	48	5.2	5.74	2.06	1
FALSE	High	Master Protein	A0A1B0GTQ2	Ras-related protein Rab-34, isoform NARR OS=Homo sapiens OX=9606 GN=RAB34 PE=1 SV=1	0.003	1.185	7.2	1	1	1	1	250	27	11.97	3	1
FALSE	High	Master Protein	E7ETM0	Casein kinase I isoform alpha OS=Homo sapiens OX=9606 GN=CSNK1A1 PE=1 SV=1	0.003	1.183	7.95455	1	1	1	1	264	30.7	9.48	2.11	1
FALSE	High	Master Protein	O75746	Calcium-binding mitochondrial carrier protein Aralar1 OS=Homo sapiens OX=9606 GN=SLC25A12 PE=1 SV=2	0.003	1.178	1.76991	1	1	1	1	678	74.7	8.38	2.07	1
FALSE	High	Master Protein	O95359	Transforming acidic coiled-coil-containing protein 2 OS=Homo sapiens OX=9606 GN=TACC2 PE=1 SV=3	0.003	1.173	1.08548	1	1	1	1	2948	309.2	4.79	2.69	1
FALSE	High	Master Protein	B5MC96	HCLS1-binding protein 3 OS=Homo sapiens OX=9606 GN=HS1BP3 PE=1 SV=1	0.003	1.171	10.5528	1	1	1	1	199	21.9	7.85	3.01	1
FALSE	High	Master Protein	H0YAR3	DNA topoisomerase I, mitochondrial (Fragment) OS=Homo sapiens OX=9606 GN=TOP1MT PE=1 SV=1	0.004	1.161	7.20721	1	1	1	1	111	12.9	9.66	2.14	1
FALSE	High	Master Protein	Q15050	Ribosome biogenesis regulatory protein homolog OS=Homo sapiens OX=9606 GN=RRS1 PE=1 SV=2	0.004	1.153	6.30137	1	1	1	1	365	41.2	10.7	3.08	1
FALSE	High	Master Protein	P84095	Rho-related GTP-binding protein RhoG OS=Homo sapiens OX=9606 GN=RHOG PE=1 SV=1	0.005	1.145	9.94764	1	1	1	1	191	21.3	8.12	2.79	1
FALSE	High	Master Protein	O14684	Prostaglandin E synthase OS=Homo sapiens OX=9606 GN=PTGES PE=1 SV=2	0.005	1.14	11.8421	1	1	1	1	152	17.1	9.5	0	1
FALSE	High	Master Protein	Q9Y6A5	Transforming acidic coiled-coil-containing protein 3 OS=Homo sapiens OX=9606 GN=TACC3 PE=1 SV=1	0.005	1.139	2.38663	1	1	1	1	838	90.3	5.05	2.28	1
FALSE	High	Master Protein	Q9BWJ5	Splicing factor 3B subunit 5 OS=Homo sapiens OX=9606 GN=SF3B5 PE=1 SV=1	0.005	1.138	26.7442	1	1	1	1	86	10.1	6.35	3.37	1
FALSE	High	Master Protein	Q5JTH9	RRP12-like protein OS=Homo sapiens OX=9606 GN=RRP12 PE=1 SV=2	0.005	1.138	1.69622	1	1	1	1	1297	143.6	8.75	2.9	1
FALSE	High	Master Protein	O60783	28S ribosomal protein S14, mitochondrial OS=Homo sapiens OX=9606 GN=MRPS14 PE=1 SV=1	0.005	1.138	17.9688	1	1	1	1	128	15.1	11.41	0	1
FALSE	High	Master Protein	P49336	Cyclin-dependent kinase 8 OS=Homo sapiens OX=9606 GN=CDK8 PE=1 SV=1	0.005	1.133	8.62069	1	1	1	1	464	53.3	8.57	3.98	1
FALSE	High	Master Protein	A6XMV9	Protease serine 2 preproprotein OS=Homo sapiens OX=9606 GN=PRSS2 PE=1 SV=1	0.005	1.127	7.66284	1	1	1	1	261	28	5.14	3.87	1
FALSE	High	Master Protein	Q13838	Spliceosome RNA helicase DDX39B OS=Homo sapiens OX=9606 GN=DDX39B PE=1 SV=1	0.005	1.119	2.33645	1	1	1	1	428	49	5.67	2.12	1
FALSE	High	Master Protein	P10070	Zinc finger protein GLI2 OS=Homo sapiens OX=9606 GN=GLI2 PE=1 SV=4	0.005	1.115	2.20681	1	1	1	1	1586	167.7	7.33	2.43	1
FALSE	High	Master Protein	Q13443	Disintegrin and metalloproteinase domain-containing protein 9 OS=Homo sapiens OX=9606 GN=ADAM9 PE=1 SV=1	0.005	1.115	2.9304	1	1	1	1	819	90.5	7.52	0	1
FALSE	High	Master Protein	P30307	M-phase inducer phosphatase 3 OS=Homo sapiens OX=9606 GN=CDC25C PE=1 SV=2	0.006	1.101	3.59408	1	1	1	1	473	53.3	6.79	2.41	1
FALSE	High	Master Protein	Q99536	Synaptic vesicle membrane protein VAT-1 homolog OS=Homo sapiens OX=9606 GN=VAT1 PE=1 SV=2	0.007	1.097	4.83461	1	1	1	1	393	41.9	6.29	2.56	1
FALSE	High	Master Protein	O43765	Small glutamine-rich tetratricopeptide repeat-containing protein alpha OS=Homo sapiens OX=9606 GN=SGTA PE=1 SV=1	0.007	1.095	6.07029	1	1	1	1	313	34	4.87	2.6	1
FALSE	High	Master Protein	A8K727	Pleckstrin homology domain-containing family A member 2 OS=Homo sapiens OX=9606 GN=PLEKHA2 PE=1 SV=1	0.007	1.094	5.17647	1	1	1	1	425	47.2	8.66	2.75	1
FALSE	High	Master Protein	A0A0A0MRM8	Unconventional myosin-VI OS=Homo sapiens OX=9606 GN=MYO6 PE=1 SV=1	0.007	1.079	2.15483	1	1	1	1	1253	144.9	8.56	3.54	1
FALSE	High	Master Protein	P55327	Tumor protein D52 OS=Homo sapiens OX=9606 GN=TPD52 PE=1 SV=2	0.007	1.077	16.5179	1	1	1	1	224	24.3	4.83	3.4	1
FALSE	High	Master Protein	Q9P2R7	Succinate--CoA ligase [ADP-forming] subunit beta, mitochondrial OS=Homo sapiens OX=9606 GN=SUCLA2 PE=1 SV=3	0.007	1.076	4.10367	1	1	1	1	463	50.3	7.42	2.79	1
FALSE	High	Master Protein	Q9Y5X1	Sorting nexin-9 OS=Homo sapiens OX=9606 GN=SNX9 PE=1 SV=1	0.007	1.063	3.52941	1	1	1	1	595	66.6	5.58	2.04	1
FALSE	High	Master Protein	A0A087WYD7	Leucine-rich colipase-like protein 1 OS=Homo sapiens OX=9606 GN=LRCOL1 PE=4 SV=1	0.007	1.053	52.459	1	1	1	1	61	6.6	8.68	3.92	1
FALSE	High	Master Protein	P23258	Tubulin gamma-1 chain OS=Homo sapiens OX=9606 GN=TUBG1 PE=1 SV=2	0.007	1.048	1.99557	1	1	1	1	451	51.1	6.14	1.76	1
FALSE	High	Master Protein	Q9BWD1	Acetyl-CoA acetyltransferase, cytosolic OS=Homo sapiens OX=9606 GN=ACAT2 PE=1 SV=2	0.007	1.034	3.77834	1	1	1	1	397	41.3	6.92	2.99	1
FALSE	High	Master Protein	E7EVG2	Protein polybromo-1 (Fragment) OS=Homo sapiens OX=9606 GN=PBRM1 PE=1 SV=8	0.007	1.032	2.53425	1	1	1	1	1460	168.3	6.6	3.13	1
FALSE	High	Master Protein	Q96ME7	Zinc finger protein 512 OS=Homo sapiens OX=9606 GN=ZNF512 PE=1 SV=2	0.007	1.03	2.99824	1	1	1	1	567	64.6	9.76	3.25	1
FALSE	High	Master Protein	Q14444	Caprin-1 OS=Homo sapiens OX=9606 GN=CAPRIN1 PE=1 SV=2	0.007	1.028	2.11566	1	1	1	1	709	78.3	5.25	2.48	1
FALSE	High	Master Protein	Q96CF2	Charged multivesicular body protein 4c OS=Homo sapiens OX=9606 GN=CHMP4C PE=1 SV=1	0.007	1.027	12.8755	1	1	1	1	233	26.4	6.07	3.18	1
FALSE	High	Master Protein	Q8IX12	Cell division cycle and apoptosis regulator protein 1 OS=Homo sapiens OX=9606 GN=CCAR1 PE=1 SV=2	0.007	1.025	1.56522	1	1	1	1	1150	132.7	5.76	0	1
FALSE	High	Master Protein	O95292	Vesicle-associated membrane protein-associated protein B/C OS=Homo sapiens OX=9606 GN=VAPB PE=1 SV=3	0.007	1.021	14.4033	1	1	1	1	243	27.2	7.3	3.19	1
FALSE	High	Master Protein	Q66K14	TBC1 domain family member 9B OS=Homo sapiens OX=9606 GN=TBC1D9B PE=1 SV=3	0.007	1.02	2.56	1	1	1	1	1250	140.4	5.25	3.18	1
FALSE	High	Master Protein	Q8WY91	THAP domain-containing protein 4 OS=Homo sapiens OX=9606 GN=THAP4 PE=1 SV=2	0.007	1.019	2.42634	1	1	1	1	577	62.9	9.28	0	1
FALSE	High	Master Protein	Q7Z6I8	UPF0461 protein C5orf24 OS=Homo sapiens OX=9606 GN=C5orf24 PE=1 SV=1	0.007	1.018	9.04255	1	1	1	1	188	20.1	9.85	2.29	1
FALSE	High	Master Protein	A0A0A0MR05	Target of rapamycin complex subunit LST8 OS=Homo sapiens OX=9606 GN=MLST8 PE=1 SV=1	0.008	1.008	9.17431	1	1	1	1	327	36	6.64	0	1
FALSE	High	Master Protein	Q16864	V-type proton ATPase subunit F OS=Homo sapiens OX=9606 GN=ATP6V1F PE=1 SV=2	0.009	1.008	7.56303	1	1	1	1	119	13.4	5.52	0	1
FALSE	High	Master Protein	P05165	Propionyl-CoA carboxylase alpha chain, mitochondrial OS=Homo sapiens OX=9606 GN=PCCA PE=1 SV=4	0.009	1	2.60989	1	1	1	1	728	80	7.52	2.44	1
FALSE	High	Master Protein	Q8WWI1	LIM domain only protein 7 OS=Homo sapiens OX=9606 GN=LMO7 PE=1 SV=3	0.009	0.994	1.06952	1	2	1	1	1683	192.6	8.09	5.72	1
FALSE	High	Master Protein	Q9NYU2	UDP-glucose:glycoprotein glucosyltransferase 1 OS=Homo sapiens OX=9606 GN=UGGT1 PE=1 SV=3	0.009	0.993	1.28617	1	1	1	1	1555	177.1	5.63	0	1
FALSE	High	Master Protein	Q9H2P0	Activity-dependent neuroprotector homeobox protein OS=Homo sapiens OX=9606 GN=ADNP PE=1 SV=1	0.009	0.993	2.54083	1	1	1	1	1102	123.5	7.34	2.61	1
FALSE	High	Master Protein	Q6P1X5	Transcription initiation factor TFIID subunit 2 OS=Homo sapiens OX=9606 GN=TAF2 PE=1 SV=3	0.009	0.992	2.25188	1	1	1	1	1199	136.9	8.19	2.89	1
FALSE	High	Master Protein	O95486	Protein transport protein Sec24A OS=Homo sapiens OX=9606 GN=SEC24A PE=1 SV=2	0.009	0.992	3.01921	1	1	1	1	1093	119.7	7.66	3.4	1
FALSE	High	Master Protein	Q9BU61	NADH dehydrogenase [ubiquinone] 1 alpha subcomplex assembly factor 3 OS=Homo sapiens OX=9606 GN=NDUFAF3 PE=1 SV=1	0.009	0.991	7.06522	1	1	1	1	184	20.3	8.22	2.5	1
FALSE	High	Master Protein	Q969T4	Ubiquitin-conjugating enzyme E2 E3 OS=Homo sapiens OX=9606 GN=UBE2E3 PE=1 SV=1	0.01	0.988	14.0097	1	3	1	1	207	22.9	7.18	6.86	1
FALSE	High	Master Protein	E9PAV3	Nascent polypeptide-associated complex subunit alpha, muscle-specific form OS=Homo sapiens OX=9606 GN=NACA PE=1 SV=1	0.01	0.987	0.529355	1	1	1	1	2078	205.3	9.58	0	1
FALSE	High	Master Protein	Q9ULB4	Cadherin-9 OS=Homo sapiens OX=9606 GN=CDH9 PE=2 SV=2	0.01	0.985	2.91508	1	1	1	1	789	88.6	4.91	2.41	1
FALSE	High	Master Protein	Q13630	GDP-L-fucose synthase OS=Homo sapiens OX=9606 GN=TSTA3 PE=1 SV=1	0.01	0.983	3.73832	1	1	1	1	321	35.9	6.6	2.34	1
FALSE	High	Master Protein	A0A087WXI5	Cadherin-1 OS=Homo sapiens OX=9606 GN=CDH1 PE=1 SV=1	0.01	0.983	2.43632	1	1	1	1	903	100	4.79	0	1
FALSE	High	Master Protein	P49841	Glycogen synthase kinase-3 beta OS=Homo sapiens OX=9606 GN=GSK3B PE=1 SV=2	0.01	0.979	8.80952	1	1	1	1	420	46.7	8.78	2.86	1
FALSE	High	Master Protein	Q9UDR5	Alpha-aminoadipic semialdehyde synthase, mitochondrial OS=Homo sapiens OX=9606 GN=AASS PE=1 SV=1	0.01	0.977	3.23974	1	1	1	1	926	102.1	6.64	2.49	1
FALSE	High	Master Protein	P62633	Cellular nucleic acid-binding protein OS=Homo sapiens OX=9606 GN=CNBP PE=1 SV=1	0.01	0.973	14.1243	1	1	1	1	177	19.5	7.71	2.62	1
FALSE	High	Master Protein	J3QL92	Microtubule cross-linking factor 1 OS=Homo sapiens OX=9606 GN=MTCL1 PE=1 SV=1	0.01	0.973	4.71513	1	1	1	1	509	55.2	5.4	0	1
FALSE	High	Master Protein	P19622	Homeobox protein engrailed-2 OS=Homo sapiens OX=9606 GN=EN2 PE=2 SV=3	0.01	0.971	11.7117	1	1	1	1	333	34.2	9.44	2.69	1
FALSE	High	Master Protein	P62273	40S ribosomal protein S29 OS=Homo sapiens OX=9606 GN=RPS29 PE=1 SV=2	0.01	0.971	14.2857	1	1	1	1	56	6.7	10.13	0	1
FALSE	High	Master Protein	Q5TIA1	Meiosis inhibitor protein 1 OS=Homo sapiens OX=9606 GN=MEI1 PE=2 SV=2	0.01	0.971	2.66876	1	1	1	1	1274	141.1	6.7	2.78	1
FALSE	High	Master Protein	Q9H773	dCTP pyrophosphatase 1 OS=Homo sapiens OX=9606 GN=DCTPP1 PE=1 SV=1	0.01	0.968	18.2353	1	1	1	1	170	18.7	5.03	3.12	1
FALSE	High	Master Protein	Q96RT1	Erbin OS=Homo sapiens OX=9606 GN=ERBIN PE=1 SV=2	0.01	0.967	1.69972	1	1	1	1	1412	158.2	5.5	2.71	1
FALSE	High	Master Protein	A0A0C4DG45	Semaphorin-4D OS=Homo sapiens OX=9606 GN=SEMA4D PE=1 SV=1	0.01	0.967	14.6341	1	1	1	1	123	14.2	9.38	2.48	1
FALSE	Medium	Master Protein	Q02818	Nucleobindin-1 OS=Homo sapiens OX=9606 GN=NUCB1 PE=1 SV=4	0.01	0.961	3.03688	1	1	1	1	461	53.8	5.25	3.29	1
FALSE	Medium	Master Protein	P53999	Activated RNA polymerase II transcriptional coactivator p15 OS=Homo sapiens OX=9606 GN=SUB1 PE=1 SV=3	0.012	0.954	16.5354	1	1	1	1	127	14.4	9.6	0	1
FALSE	Medium	Master Protein	Q6ICG6	Uncharacterized protein KIAA0930 OS=Homo sapiens OX=9606 GN=KIAA0930 PE=1 SV=1	0.012	0.954	5.94059	1	1	1	1	404	45.8	7.94	2.63	1
FALSE	Medium	Master Protein	Q13268	Dehydrogenase/reductase SDR family member 2, mitochondrial OS=Homo sapiens OX=9606 GN=DHRS2 PE=1 SV=4	0.012	0.953	2.5	1	1	1	1	280	29.9	9.01	0	1
FALSE	Medium	Master Protein	O75312	Zinc finger protein ZPR1 OS=Homo sapiens OX=9606 GN=ZPR1 PE=1 SV=1	0.012	0.952	5.66449	1	1	1	1	459	50.9	4.73	2.5	1
FALSE	Medium	Master Protein	P41134	DNA-binding protein inhibitor ID-1 OS=Homo sapiens OX=9606 GN=ID1 PE=1 SV=3	0.013	0.949	7.74194	1	1	1	1	155	16.1	6.99	2.01	1
FALSE	Medium	Master Protein	O95235	Kinesin-like protein KIF20A OS=Homo sapiens OX=9606 GN=KIF20A PE=1 SV=1	0.013	0.947	2.24719	1	1	1	1	890	100.2	6.92	2.09	1
FALSE	Medium	Master Protein	Q8NHU2	Cilia- and flagella-associated protein 61 OS=Homo sapiens OX=9606 GN=CFAP61 PE=2 SV=3	0.013	0.945	2.10186	1	1	1	1	1237	141.3	6.16	0	1
FALSE	Medium	Master Protein	Q9BXB5	Oxysterol-binding protein-related protein 10 OS=Homo sapiens OX=9606 GN=OSBPL10 PE=1 SV=2	0.013	0.943	2.48691	1	1	1	1	764	83.9	8.31	2.02	1
FALSE	Medium	Master Protein	P39687	Acidic leucine-rich nuclear phosphoprotein 32 family member A OS=Homo sapiens OX=9606 GN=ANP32A PE=1 SV=1	0.013	0.94	4.81928	1	1	1	1	249	28.6	4.09	0	1
FALSE	Medium	Master Protein	A8MUU9	Putative uncharacterized protein ENSP00000383309 OS=Homo sapiens OX=9606 PE=5 SV=3	0.013	0.936	3.56436	1	1	1	1	505	55.3	13.3	0	1
FALSE	Medium	Master Protein	Q9NRR3	CDC42 small effector protein 2 OS=Homo sapiens OX=9606 GN=CDC42SE2 PE=1 SV=1	0.013	0.936	25	1	1	1	1	84	9.2	8.35	2.58	1
FALSE	Medium	Master Protein	Q9NX46	Poly(ADP-ribose) glycohydrolase ARH3 OS=Homo sapiens OX=9606 GN=ADPRHL2 PE=1 SV=1	0.013	0.936	5.23416	1	1	1	1	363	38.9	5.07	2.57	1
FALSE	Medium	Master Protein	P35249	Replication factor C subunit 4 OS=Homo sapiens OX=9606 GN=RFC4 PE=1 SV=2	0.013	0.935	4.95868	1	1	1	1	363	39.7	8.02	2.84	1
FALSE	Medium	Master Protein	Q92688	Acidic leucine-rich nuclear phosphoprotein 32 family member B OS=Homo sapiens OX=9606 GN=ANP32B PE=1 SV=1	0.013	0.931	11.5538	1	1	1	1	251	28.8	4.06	3.34	1
FALSE	Medium	Master Protein	A0A096LNH6	Dedicator of cytokinesis protein 1 OS=Homo sapiens OX=9606 GN=DOCK1 PE=1 SV=1	0.013	0.931	1.11347	1	1	1	1	1886	217.6	7.71	3.29	1
FALSE	Medium	Master Protein	P60228	Eukaryotic translation initiation factor 3 subunit E OS=Homo sapiens OX=9606 GN=EIF3E PE=1 SV=1	0.013	0.926	4.49438	1	1	1	1	445	52.2	6.04	2.73	1
FALSE	Medium	Master Protein	P23919	Thymidylate kinase OS=Homo sapiens OX=9606 GN=DTYMK PE=1 SV=4	0.013	0.926	5.66038	1	1	1	1	212	23.8	8.27	2.54	1
FALSE	Medium	Master Protein	P35250	Replication factor C subunit 2 OS=Homo sapiens OX=9606 GN=RFC2 PE=1 SV=3	0.013	0.926	7.34463	1	1	1	1	354	39.1	6.44	0	1
FALSE	Medium	Master Protein	Q86VP3	Phosphofurin acidic cluster sorting protein 2 OS=Homo sapiens OX=9606 GN=PACS2 PE=1 SV=3	0.014	0.923	2.92463	1	1	1	1	889	97.6	6.6	3.1	1
FALSE	Medium	Master Protein	A0A1W2PPA3	Glial fibrillary acidic protein (Fragment) OS=Homo sapiens OX=9606 GN=GFAP PE=1 SV=1	0.014	0.919	10.1449	1	1	1	1	69	7.8	5.86	1.77	1
FALSE	Medium	Master Protein	Q7Z2Z2	Elongation factor-like GTPase 1 OS=Homo sapiens OX=9606 GN=EFL1 PE=1 SV=2	0.014	0.918	1.42857	1	1	1	1	1120	125.4	5.91	3.37	1
FALSE	Medium	Master Protein	O95067	G2/mitotic-specific cyclin-B2 OS=Homo sapiens OX=9606 GN=CCNB2 PE=1 SV=1	0.014	0.914	3.26633	1	1	1	1	398	45.3	8.9	2.38	1
FALSE	Medium	Master Protein	O00165	HCLS1-associated protein X-1 OS=Homo sapiens OX=9606 GN=HAX1 PE=1 SV=2	0.014	0.911	8.96057	1	1	1	1	279	31.6	4.92	3.2	1
FALSE	Medium	Master Protein	P78318	Immunoglobulin-binding protein 1 OS=Homo sapiens OX=9606 GN=IGBP1 PE=1 SV=1	0.014	0.909	7.66962	1	1	1	1	339	39.2	5.38	0	1
FALSE	Medium	Master Protein	Q9BTY7	Protein HGH1 homolog OS=Homo sapiens OX=9606 GN=HGH1 PE=1 SV=1	0.014	0.909	5.12821	1	1	1	1	390	42.1	4.81	0	1
FALSE	Medium	Master Protein	P52756	RNA-binding protein 5 OS=Homo sapiens OX=9606 GN=RBM5 PE=1 SV=2	0.014	0.908	2.20859	1	1	1	1	815	92.1	6.28	0	1
FALSE	Medium	Master Protein	Q9NVS9	Pyridoxine-5'-phosphate oxidase OS=Homo sapiens OX=9606 GN=PNPO PE=1 SV=1	0.014	0.907	10.3448	1	1	1	1	261	30	7.06	2.77	1
FALSE	Medium	Master Protein	Q5JW28	Double-stranded RNA-binding protein Staufen homolog 1 (Fragment) OS=Homo sapiens OX=9606 GN=STAU1 PE=1 SV=1	0.014	0.906	8.0402	1	1	1	1	199	22.5	9.95	2.32	1
FALSE	Medium	Master Protein	Q86VE3	Spermidine/spermine N(1)-acetyltransferase-like protein 1 OS=Homo sapiens OX=9606 GN=SATL1 PE=2 SV=3	0.014	0.901	5.90551	1	1	1	1	508	55.8	5.31	3.6	1
FALSE	Medium	Master Protein	A0A0A0MRR7	U1 small nuclear ribonucleoprotein C OS=Homo sapiens OX=9606 GN=SNRPC PE=1 SV=1	0.014	0.899	10	1	1	1	1	180	19.7	9.58	0	1
FALSE	Medium	Master Protein	Q9Y305	Acyl-coenzyme A thioesterase 9, mitochondrial OS=Homo sapiens OX=9606 GN=ACOT9 PE=1 SV=2	0.014	0.897	6.15034	1	1	1	1	439	49.9	8.6	0	1
FALSE	Medium	Master Protein	M0QZB7	Interferon regulatory factor 3 OS=Homo sapiens OX=9606 GN=IRF3 PE=1 SV=1	0.014	0.894	6.86275	1	1	1	1	408	44.4	6.35	0	1
FALSE	Medium	Master Protein	Q99755	Phosphatidylinositol 4-phosphate 5-kinase type-1 alpha OS=Homo sapiens OX=9606 GN=PIP5K1A PE=1 SV=1	0.014	0.889	5.16014	1	1	1	1	562	62.6	8.21	2.91	1
FALSE	Medium	Master Protein	Q9NQR4	Omega-amidase NIT2 OS=Homo sapiens OX=9606 GN=NIT2 PE=1 SV=1	0.014	0.888	4.34783	1	1	1	1	276	30.6	7.21	3.22	1
FALSE	Medium	Master Protein	Q6FI81	Anamorsin OS=Homo sapiens OX=9606 GN=CIAPIN1 PE=1 SV=2	0.014	0.886	4.16667	1	1	1	1	312	33.6	5.62	2.32	1
FALSE	Medium	Master Protein	B1AN86	Tight junction protein ZO-2 (Fragment) OS=Homo sapiens OX=9606 GN=TJP2 PE=1 SV=1	0.015	0.878	11.1801	1	1	1	1	161	17.9	6.21	1.99	1
FALSE	Medium	Master Protein	Q9NZZ3	Charged multivesicular body protein 5 OS=Homo sapiens OX=9606 GN=CHMP5 PE=1 SV=1	0.015	0.878	3.19635	1	1	1	1	219	24.6	4.83	2.64	1
FALSE	Medium	Master Protein	Q13563	Polycystin-2 OS=Homo sapiens OX=9606 GN=PKD2 PE=1 SV=3	0.015	0.877	2.68595	1	1	1	1	968	109.6	5.69	2.54	1
FALSE	Medium	Master Protein	Q8TBC3	SH3KBP1-binding protein 1 OS=Homo sapiens OX=9606 GN=SHKBP1 PE=1 SV=2	0.016	0.875	2.82885	1	1	1	1	707	76.3	8.28	0	1
FALSE	Medium	Master Protein	Q16576	Histone-binding protein RBBP7 OS=Homo sapiens OX=9606 GN=RBBP7 PE=1 SV=1	0.016	0.873	7.29412	1	1	1	1	425	47.8	5.05	2.82	1
FALSE	Medium	Master Protein	Q9HAU5	Regulator of nonsense transcripts 2 OS=Homo sapiens OX=9606 GN=UPF2 PE=1 SV=1	0.017	0.864	1.49371	1	1	1	1	1272	147.7	5.69	2.68	1

## Sheet: 1. Meta_Exp1_Raw Data_1165p
Accession	Description
P10809	60 kDa heat shock protein, mitochondrial OS=Homo sapiens OX=9606 GN=HSPD1 PE=1 SV=2
P63261	Actin, cytoplasmic 2 OS=Homo sapiens OX=9606 GN=ACTG1 PE=1 SV=1
Q09666	Neuroblast differentiation-associated protein AHNAK OS=Homo sapiens OX=9606 GN=AHNAK PE=1 SV=2
Q15149	Plectin OS=Homo sapiens OX=9606 GN=PLEC PE=1 SV=3
P60709	Actin, cytoplasmic 1 OS=Homo sapiens OX=9606 GN=ACTB PE=1 SV=1
P81274	G-protein-signaling modulator 2 OS=Homo sapiens OX=9606 GN=GPSM2 PE=1 SV=3
P14618	Pyruvate kinase PKM OS=Homo sapiens OX=9606 GN=PKM PE=1 SV=4
P62736	Actin, aortic smooth muscle OS=Homo sapiens OX=9606 GN=ACTA2 PE=1 SV=1
P07437	Tubulin beta chain OS=Homo sapiens OX=9606 GN=TUBB PE=1 SV=2
P68371	Tubulin beta-4B chain OS=Homo sapiens OX=9606 GN=TUBB4B PE=1 SV=1
P06748	Nucleophosmin OS=Homo sapiens OX=9606 GN=NPM1 PE=1 SV=2
Q9Y446	Plakophilin-3 OS=Homo sapiens OX=9606 GN=PKP3 PE=1 SV=1
Q13751	Laminin subunit beta-3 OS=Homo sapiens OX=9606 GN=LAMB3 PE=1 SV=1
P04350	Tubulin beta-4A chain OS=Homo sapiens OX=9606 GN=TUBB4A PE=1 SV=2
P68104	Elongation factor 1-alpha 1 OS=Homo sapiens OX=9606 GN=EEF1A1 PE=1 SV=1
P02533	Keratin, type I cytoskeletal 14 OS=Homo sapiens OX=9606 GN=KRT14 PE=1 SV=4
Q13753	Laminin subunit gamma-2 OS=Homo sapiens OX=9606 GN=LAMC2 PE=1 SV=2
A0A1B0GTW1	Tight junction protein ZO-2 OS=Homo sapiens OX=9606 GN=TJP2 PE=1 SV=1
A0A087WTP3	Far upstream element-binding protein 2 OS=Homo sapiens OX=9606 GN=KHSRP PE=1 SV=1
P13647	Keratin, type II cytoskeletal 5 OS=Homo sapiens OX=9606 GN=KRT5 PE=1 SV=3
P02538	Keratin, type II cytoskeletal 6A OS=Homo sapiens OX=9606 GN=KRT6A PE=1 SV=3
P06576	ATP synthase subunit beta, mitochondrial OS=Homo sapiens OX=9606 GN=ATP5F1B PE=1 SV=3
Q00839	Heterogeneous nuclear ribonucleoprotein U OS=Homo sapiens OX=9606 GN=HNRNPU PE=1 SV=6
O00571	ATP-dependent RNA helicase DDX3X OS=Homo sapiens OX=9606 GN=DDX3X PE=1 SV=3
P22626	Heterogeneous nuclear ribonucleoproteins A2/B1 OS=Homo sapiens OX=9606 GN=HNRNPA2B1 PE=1 SV=2
P04406	Glyceraldehyde-3-phosphate dehydrogenase OS=Homo sapiens OX=9606 GN=GAPDH PE=1 SV=3
P78371	T-complex protein 1 subunit beta OS=Homo sapiens OX=9606 GN=CCT2 PE=1 SV=4
Q99832	T-complex protein 1 subunit eta OS=Homo sapiens OX=9606 GN=CCT7 PE=1 SV=2
P23246	Splicing factor, proline- and glutamine-rich OS=Homo sapiens OX=9606 GN=SFPQ PE=1 SV=2
Q13509	Tubulin beta-3 chain OS=Homo sapiens OX=9606 GN=TUBB3 PE=1 SV=2
E9PRY8	Elongation factor 1-delta OS=Homo sapiens OX=9606 GN=EEF1D PE=1 SV=1
P06733	Alpha-enolase OS=Homo sapiens OX=9606 GN=ENO1 PE=1 SV=2
P11586	C-1-tetrahydrofolate synthase, cytoplasmic OS=Homo sapiens OX=9606 GN=MTHFD1 PE=1 SV=3
Q99959	Plakophilin-2 OS=Homo sapiens OX=9606 GN=PKP2 PE=1 SV=2
Q9BUF5	Tubulin beta-6 chain OS=Homo sapiens OX=9606 GN=TUBB6 PE=1 SV=1
P68366	Tubulin alpha-4A chain OS=Homo sapiens OX=9606 GN=TUBA4A PE=1 SV=1
P35579	Myosin-9 OS=Homo sapiens OX=9606 GN=MYH9 PE=1 SV=4
P04792	Heat shock protein beta-1 OS=Homo sapiens OX=9606 GN=HSPB1 PE=1 SV=2
J3KNL6	Protein transport protein sec16 OS=Homo sapiens OX=9606 GN=SEC16A PE=1 SV=1
F5H5D3	Tubulin alpha chain OS=Homo sapiens OX=9606 GN=TUBA1C PE=1 SV=1
P11142	Heat shock cognate 71 kDa protein OS=Homo sapiens OX=9606 GN=HSPA8 PE=1 SV=1
P17987	T-complex protein 1 subunit alpha OS=Homo sapiens OX=9606 GN=TCP1 PE=1 SV=1
P63220	40S ribosomal protein S21 OS=Homo sapiens OX=9606 GN=RPS21 PE=1 SV=1
P62081	40S ribosomal protein S7 OS=Homo sapiens OX=9606 GN=RPS7 PE=1 SV=1
P38646	Stress-70 protein, mitochondrial OS=Homo sapiens OX=9606 GN=HSPA9 PE=1 SV=2
P08670	Vimentin OS=Homo sapiens OX=9606 GN=VIM PE=1 SV=4
E9PKE3	Heat shock cognate 71 kDa protein OS=Homo sapiens OX=9606 GN=HSPA8 PE=1 SV=1
Q14134	Tripartite motif-containing protein 29 OS=Homo sapiens OX=9606 GN=TRIM29 PE=1 SV=2
Q9Y490	Talin-1 OS=Homo sapiens OX=9606 GN=TLN1 PE=1 SV=3
P40227	T-complex protein 1 subunit zeta OS=Homo sapiens OX=9606 GN=CCT6A PE=1 SV=3
P25705	ATP synthase subunit alpha, mitochondrial OS=Homo sapiens OX=9606 GN=ATP5F1A PE=1 SV=1
Q15233	Non-POU domain-containing octamer-binding protein OS=Homo sapiens OX=9606 GN=NONO PE=1 SV=4
P31947	14-3-3 protein sigma OS=Homo sapiens OX=9606 GN=SFN PE=1 SV=1
P27708	CAD protein OS=Homo sapiens OX=9606 GN=CAD PE=1 SV=3
P04259	Keratin, type II cytoskeletal 6B OS=Homo sapiens OX=9606 GN=KRT6B PE=1 SV=5
P62753	40S ribosomal protein S6 OS=Homo sapiens OX=9606 GN=RPS6 PE=1 SV=1
Q99497	Protein/nucleic acid deglycase DJ-1 OS=Homo sapiens OX=9606 GN=PARK7 PE=1 SV=2
P49411	Elongation factor Tu, mitochondrial OS=Homo sapiens OX=9606 GN=TUFM PE=1 SV=2
P02545	Prelamin-A/C OS=Homo sapiens OX=9606 GN=LMNA PE=1 SV=1
P36578	60S ribosomal protein L4 OS=Homo sapiens OX=9606 GN=RPL4 PE=1 SV=5
P36952	Serpin B5 OS=Homo sapiens OX=9606 GN=SERPINB5 PE=1 SV=2
P49368	T-complex protein 1 subunit gamma OS=Homo sapiens OX=9606 GN=CCT3 PE=1 SV=4
A0A1C7CYX9	Dihydropyrimidinase-related protein 2 OS=Homo sapiens OX=9606 GN=DPYSL2 PE=1 SV=1
A0A0G2JIW1	Heat shock 70 kDa protein 1B OS=Homo sapiens OX=9606 GN=HSPA1B PE=1 SV=1
P48643	T-complex protein 1 subunit epsilon OS=Homo sapiens OX=9606 GN=CCT5 PE=1 SV=1
P58107	Epiplakin OS=Homo sapiens OX=9606 GN=EPPK1 PE=1 SV=3
A0A0C4DGA7	Actin-binding LIM protein 3 OS=Homo sapiens OX=9606 GN=ABLIM3 PE=1 SV=1
O43175	D-3-phosphoglycerate dehydrogenase OS=Homo sapiens OX=9606 GN=PHGDH PE=1 SV=4
P15924	Desmoplakin OS=Homo sapiens OX=9606 GN=DSP PE=1 SV=3
P49750	YLP motif-containing protein 1 OS=Homo sapiens OX=9606 GN=YLPM1 PE=1 SV=4
O60716	Catenin delta-1 OS=Homo sapiens OX=9606 GN=CTNND1 PE=1 SV=1
P50991	T-complex protein 1 subunit delta OS=Homo sapiens OX=9606 GN=CCT4 PE=1 SV=4
J3KPF3	4F2 cell-surface antigen heavy chain OS=Homo sapiens OX=9606 GN=SLC3A2 PE=1 SV=1
P08238	Heat shock protein HSP 90-beta OS=Homo sapiens OX=9606 GN=HSP90AB1 PE=1 SV=4
Q92597	Protein NDRG1 OS=Homo sapiens OX=9606 GN=NDRG1 PE=1 SV=1
Q04695	Keratin, type I cytoskeletal 17 OS=Homo sapiens OX=9606 GN=KRT17 PE=1 SV=2
Q9Y2W1	Thyroid hormone receptor-associated protein 3 OS=Homo sapiens OX=9606 GN=THRAP3 PE=1 SV=2
Q9NYF8	Bcl-2-associated transcription factor 1 OS=Homo sapiens OX=9606 GN=BCLAF1 PE=1 SV=2
Q13439	Golgin subfamily A member 4 OS=Homo sapiens OX=9606 GN=GOLGA4 PE=1 SV=1
F8VVB9	Tubulin alpha-1B chain (Fragment) OS=Homo sapiens OX=9606 GN=TUBA1B PE=1 SV=8
Q13451	Peptidyl-prolyl cis-trans isomerase FKBP5 OS=Homo sapiens OX=9606 GN=FKBP5 PE=1 SV=2
P30044	Peroxiredoxin-5, mitochondrial OS=Homo sapiens OX=9606 GN=PRDX5 PE=1 SV=4
P05787	Keratin, type II cytoskeletal 8 OS=Homo sapiens OX=9606 GN=KRT8 PE=1 SV=7
P62263	40S ribosomal protein S14 OS=Homo sapiens OX=9606 GN=RPS14 PE=1 SV=3
P08729	Keratin, type II cytoskeletal 7 OS=Homo sapiens OX=9606 GN=KRT7 PE=1 SV=5
Q9BSD7	Cancer-related nucleoside-triphosphatase OS=Homo sapiens OX=9606 GN=NTPCR PE=1 SV=1
H0Y2Y8	Zyxin (Fragment) OS=Homo sapiens OX=9606 GN=ZYX PE=1 SV=1
P11021	Endoplasmic reticulum chaperone BiP OS=Homo sapiens OX=9606 GN=HSPA5 PE=1 SV=2
P24534	Elongation factor 1-beta OS=Homo sapiens OX=9606 GN=EEF1B2 PE=1 SV=3
P14625	Endoplasmin OS=Homo sapiens OX=9606 GN=HSP90B1 PE=1 SV=1
H0Y720	Trinucleotide repeat-containing gene 6B protein (Fragment) OS=Homo sapiens OX=9606 GN=TNRC6B PE=1 SV=1
P39019	40S ribosomal protein S19 OS=Homo sapiens OX=9606 GN=RPS19 PE=1 SV=2
P62241	40S ribosomal protein S8 OS=Homo sapiens OX=9606 GN=RPS8 PE=1 SV=2
Q9UKY7	Protein CDV3 homolog OS=Homo sapiens OX=9606 GN=CDV3 PE=1 SV=1
A0A087X0X3	Heterogeneous nuclear ribonucleoprotein M OS=Homo sapiens OX=9606 GN=HNRNPM PE=1 SV=1
Q5JTV8	Torsin-1A-interacting protein 1 OS=Homo sapiens OX=9606 GN=TOR1AIP1 PE=1 SV=2
E9PK25	Cofilin-1 OS=Homo sapiens OX=9606 GN=CFL1 PE=1 SV=1
Q3ZCM7	Tubulin beta-8 chain OS=Homo sapiens OX=9606 GN=TUBB8 PE=1 SV=2
Q9Y3I0	tRNA-splicing ligase RtcB homolog OS=Homo sapiens OX=9606 GN=RTCB PE=1 SV=1
M0R2L9	40S ribosomal protein S19 (Fragment) OS=Homo sapiens OX=9606 GN=RPS19 PE=1 SV=1
P46937	Transcriptional coactivator YAP1 OS=Homo sapiens OX=9606 GN=YAP1 PE=1 SV=2
P13639	Elongation factor 2 OS=Homo sapiens OX=9606 GN=EEF2 PE=1 SV=4
P32969	60S ribosomal protein L9 OS=Homo sapiens OX=9606 GN=RPL9 PE=1 SV=1
P50454	Serpin H1 OS=Homo sapiens OX=9606 GN=SERPINH1 PE=1 SV=2
P05783	Keratin, type I cytoskeletal 18 OS=Homo sapiens OX=9606 GN=KRT18 PE=1 SV=2
Q13263	Transcription intermediary factor 1-beta OS=Homo sapiens OX=9606 GN=TRIM28 PE=1 SV=5
P61604	10 kDa heat shock protein, mitochondrial OS=Homo sapiens OX=9606 GN=HSPE1 PE=1 SV=2
A0A0A0MRI2	Sorting nexin OS=Homo sapiens OX=9606 GN=SNX6 PE=1 SV=1
G3XAC6	RNA-binding protein 39 OS=Homo sapiens OX=9606 GN=RBM39 PE=1 SV=1
A0A087WWU8	Tropomyosin alpha-3 chain OS=Homo sapiens OX=9606 GN=TPM3 PE=1 SV=1
P62937	Peptidyl-prolyl cis-trans isomerase A OS=Homo sapiens OX=9606 GN=PPIA PE=1 SV=2
P62913	60S ribosomal protein L11 OS=Homo sapiens OX=9606 GN=RPL11 PE=1 SV=2
P60174	Triosephosphate isomerase OS=Homo sapiens OX=9606 GN=TPI1 PE=1 SV=3
Q04637	Eukaryotic translation initiation factor 4 gamma 1 OS=Homo sapiens OX=9606 GN=EIF4G1 PE=1 SV=4
Q9UQ35	Serine/arginine repetitive matrix protein 2 OS=Homo sapiens OX=9606 GN=SRRM2 PE=1 SV=2
E9PDI4	Ladinin-1 OS=Homo sapiens OX=9606 GN=LAD1 PE=1 SV=1
P62917	60S ribosomal protein L8 OS=Homo sapiens OX=9606 GN=RPL8 PE=1 SV=2
P09497	Clathrin light chain B OS=Homo sapiens OX=9606 GN=CLTB PE=1 SV=1
H0YHG0	Uncharacterized protein (Fragment) OS=Homo sapiens OX=9606 PE=1 SV=1
Q14980	Nuclear mitotic apparatus protein 1 OS=Homo sapiens OX=9606 GN=NUMA1 PE=1 SV=2
P09651	Heterogeneous nuclear ribonucleoprotein A1 OS=Homo sapiens OX=9606 GN=HNRNPA1 PE=1 SV=5
Q9UHD8	Septin-9 OS=Homo sapiens OX=9606 GN=SEPT9 PE=1 SV=2
Q6ZRV2	Protein FAM83H OS=Homo sapiens OX=9606 GN=FAM83H PE=1 SV=3
P62277	40S ribosomal protein S13 OS=Homo sapiens OX=9606 GN=RPS13 PE=1 SV=2
O75947	ATP synthase subunit d, mitochondrial OS=Homo sapiens OX=9606 GN=ATP5H PE=1 SV=3
Q14247	Src substrate cortactin OS=Homo sapiens OX=9606 GN=CTTN PE=1 SV=2
Q13247	Serine/arginine-rich splicing factor 6 OS=Homo sapiens OX=9606 GN=SRSF6 PE=1 SV=2
P42167	Lamina-associated polypeptide 2, isoforms beta/gamma OS=Homo sapiens OX=9606 GN=TMPO PE=1 SV=2
P00558	Phosphoglycerate kinase 1 OS=Homo sapiens OX=9606 GN=PGK1 PE=1 SV=3
O43290	U4/U6.U5 tri-snRNP-associated protein 1 OS=Homo sapiens OX=9606 GN=SART1 PE=1 SV=1
P31939	Bifunctional purine biosynthesis protein PURH OS=Homo sapiens OX=9606 GN=ATIC PE=1 SV=3
P61978	Heterogeneous nuclear ribonucleoprotein K OS=Homo sapiens OX=9606 GN=HNRNPK PE=1 SV=1
P07900	Heat shock protein HSP 90-alpha OS=Homo sapiens OX=9606 GN=HSP90AA1 PE=1 SV=5
A0A1W2PQ51	Probable ATP-dependent RNA helicase DDX17 OS=Homo sapiens OX=9606 GN=DDX17 PE=1 SV=1
P27105	Erythrocyte band 7 integral membrane protein OS=Homo sapiens OX=9606 GN=STOM PE=1 SV=3
Q9NQW6	Anillin OS=Homo sapiens OX=9606 GN=ANLN PE=1 SV=2
Q07021	Complement component 1 Q subcomponent-binding protein, mitochondrial OS=Homo sapiens OX=9606 GN=C1QBP PE=1 SV=1
P62851	40S ribosomal protein S25 OS=Homo sapiens OX=9606 GN=RPS25 PE=1 SV=1
P26373	60S ribosomal protein L13 OS=Homo sapiens OX=9606 GN=RPL13 PE=1 SV=4
E7EMB3	Calmodulin-2 OS=Homo sapiens OX=9606 GN=CALM2 PE=1 SV=1
P15104	Glutamine synthetase OS=Homo sapiens OX=9606 GN=GLUL PE=1 SV=4
M0QZM1	Heterogeneous nuclear ribonucleoprotein M (Fragment) OS=Homo sapiens OX=9606 GN=HNRNPM PE=1 SV=1
E7EX44	Caldesmon OS=Homo sapiens OX=9606 GN=CALD1 PE=1 SV=1
P16989	Y-box-binding protein 3 OS=Homo sapiens OX=9606 GN=YBX3 PE=1 SV=4
H3BSP9	Metallothionein OS=Homo sapiens OX=9606 GN=MT2A PE=1 SV=1
P27635	60S ribosomal protein L10 OS=Homo sapiens OX=9606 GN=RPL10 PE=1 SV=4
P30050	60S ribosomal protein L12 OS=Homo sapiens OX=9606 GN=RPL12 PE=1 SV=1
P08779	Keratin, type I cytoskeletal 16 OS=Homo sapiens OX=9606 GN=KRT16 PE=1 SV=4
Q9H910	Jupiter microtubule associated homolog 2 OS=Homo sapiens OX=9606 GN=JPT2 PE=1 SV=1
P09382	Galectin-1 OS=Homo sapiens OX=9606 GN=LGALS1 PE=1 SV=2
O14974	Protein phosphatase 1 regulatory subunit 12A OS=Homo sapiens OX=9606 GN=PPP1R12A PE=1 SV=1
Q9P206	Uncharacterized protein KIAA1522 OS=Homo sapiens OX=9606 GN=KIAA1522 PE=1 SV=2
P21333	Filamin-A OS=Homo sapiens OX=9606 GN=FLNA PE=1 SV=4
Q9UGU0	Transcription factor 20 OS=Homo sapiens OX=9606 GN=TCF20 PE=1 SV=3
P16144	Integrin beta-4 OS=Homo sapiens OX=9606 GN=ITGB4 PE=1 SV=5
Q9C0C2	182 kDa tankyrase-1-binding protein OS=Homo sapiens OX=9606 GN=TNKS1BP1 PE=1 SV=4
F8W7C6	60S ribosomal protein L10 OS=Homo sapiens OX=9606 GN=RPL10 PE=1 SV=2
G3V1L9	Tight junction protein 1 (Zona occludens 1), isoform CRA_a OS=Homo sapiens OX=9606 GN=TJP1 PE=1 SV=1
J3KQE5	GTP-binding nuclear protein Ran (Fragment) OS=Homo sapiens OX=9606 GN=RAN PE=1 SV=1
P62280	40S ribosomal protein S11 OS=Homo sapiens OX=9606 GN=RPS11 PE=1 SV=3
P24752	Acetyl-CoA acetyltransferase, mitochondrial OS=Homo sapiens OX=9606 GN=ACAT1 PE=1 SV=1
P13804	Electron transfer flavoprotein subunit alpha, mitochondrial OS=Homo sapiens OX=9606 GN=ETFA PE=1 SV=1
Q9BRP8	Partner of Y14 and mago OS=Homo sapiens OX=9606 GN=PYM1 PE=1 SV=1
P16402	Histone H1.3 OS=Homo sapiens OX=9606 GN=HIST1H1D PE=1 SV=2
G8JLB6	Heterogeneous nuclear ribonucleoprotein H OS=Homo sapiens OX=9606 GN=HNRNPH1 PE=1 SV=1
P49915	GMP synthase [glutamine-hydrolyzing] OS=Homo sapiens OX=9606 GN=GMPS PE=1 SV=1
P61247	40S ribosomal protein S3a OS=Homo sapiens OX=9606 GN=RPS3A PE=1 SV=2
P83731	60S ribosomal protein L24 OS=Homo sapiens OX=9606 GN=RPL24 PE=1 SV=1
P60842	Eukaryotic initiation factor 4A-I OS=Homo sapiens OX=9606 GN=EIF4A1 PE=1 SV=1
H0YKD8	60S ribosomal protein L28 OS=Homo sapiens OX=9606 GN=RPL28 PE=1 SV=1
Q8WW12	PEST proteolytic signal-containing nuclear protein OS=Homo sapiens OX=9606 GN=PCNP PE=1 SV=2
Q14697	Neutral alpha-glucosidase AB OS=Homo sapiens OX=9606 GN=GANAB PE=1 SV=3
Q9Y520	Protein PRRC2C OS=Homo sapiens OX=9606 GN=PRRC2C PE=1 SV=4
J3KTA4	Probable ATP-dependent RNA helicase DDX5 OS=Homo sapiens OX=9606 GN=DDX5 PE=1 SV=1
P07203	Glutathione peroxidase 1 OS=Homo sapiens OX=9606 GN=GPX1 PE=1 SV=4
Q8IVF2	Protein AHNAK2 OS=Homo sapiens OX=9606 GN=AHNAK2 PE=1 SV=2
Q15942	Zyxin OS=Homo sapiens OX=9606 GN=ZYX PE=1 SV=1
E7EX29	14-3-3 protein zeta/delta (Fragment) OS=Homo sapiens OX=9606 GN=YWHAZ PE=1 SV=1
P63173	60S ribosomal protein L38 OS=Homo sapiens OX=9606 GN=RPL38 PE=1 SV=2
P51991	Heterogeneous nuclear ribonucleoprotein A3 OS=Homo sapiens OX=9606 GN=HNRNPA3 PE=1 SV=2
P16949	Stathmin OS=Homo sapiens OX=9606 GN=STMN1 PE=1 SV=3
P54886	Delta-1-pyrroline-5-carboxylate synthase OS=Homo sapiens OX=9606 GN=ALDH18A1 PE=1 SV=2
J3QQ67	60S ribosomal protein L18 (Fragment) OS=Homo sapiens OX=9606 GN=RPL18 PE=1 SV=1
Q6NZI2	Caveolae-associated protein 1 OS=Homo sapiens OX=9606 GN=CAVIN1 PE=1 SV=1
Q13435	Splicing factor 3B subunit 2 OS=Homo sapiens OX=9606 GN=SF3B2 PE=1 SV=2
P62269	40S ribosomal protein S18 OS=Homo sapiens OX=9606 GN=RPS18 PE=1 SV=3
P50402	Emerin OS=Homo sapiens OX=9606 GN=EMD PE=1 SV=1
O00151	PDZ and LIM domain protein 1 OS=Homo sapiens OX=9606 GN=PDLIM1 PE=1 SV=4
E9PAU2	Ribonucleoprotein PTB-binding 1 OS=Homo sapiens OX=9606 GN=RAVER1 PE=1 SV=1
P78527	DNA-dependent protein kinase catalytic subunit OS=Homo sapiens OX=9606 GN=PRKDC PE=1 SV=3
P49773	Histidine triad nucleotide-binding protein 1 OS=Homo sapiens OX=9606 GN=HINT1 PE=1 SV=2
B7Z6Z4	Myosin light polypeptide 6 OS=Homo sapiens OX=9606 GN=MYL6 PE=1 SV=1
Q9UK76	Jupiter microtubule associated homolog 1 OS=Homo sapiens OX=9606 GN=JPT1 PE=1 SV=3
H7BZJ3	Protein disulfide-isomerase A3 (Fragment) OS=Homo sapiens OX=9606 GN=PDIA3 PE=1 SV=1
P13995	Bifunctional methylenetetrahydrofolate dehydrogenase/cyclohydrolase, mitochondrial OS=Homo sapiens OX=9606 GN=MTHFD2 PE=1 SV=2
P27348	14-3-3 protein theta OS=Homo sapiens OX=9606 GN=YWHAQ PE=1 SV=1
A0A0C4DG89	Probable ATP-dependent RNA helicase DDX46 OS=Homo sapiens OX=9606 GN=DDX46 PE=1 SV=1
E9PQA6	Multivesicular body subunit 12A OS=Homo sapiens OX=9606 GN=MVB12A PE=1 SV=1
Q9Y597	BTB/POZ domain-containing protein KCTD3 OS=Homo sapiens OX=9606 GN=KCTD3 PE=1 SV=2
Q13049	E3 ubiquitin-protein ligase TRIM32 OS=Homo sapiens OX=9606 GN=TRIM32 PE=1 SV=2
A0A0G2JPP5	Protein scribble homolog OS=Homo sapiens OX=9606 GN=SCRIB PE=1 SV=1
O75369	Filamin-B OS=Homo sapiens OX=9606 GN=FLNB PE=1 SV=2
A8MUS3	60S ribosomal protein L23a OS=Homo sapiens OX=9606 GN=RPL23A PE=1 SV=1
P12532	Creatine kinase U-type, mitochondrial OS=Homo sapiens OX=9606 GN=CKMT1A PE=1 SV=1
P84098	60S ribosomal protein L19 OS=Homo sapiens OX=9606 GN=RPL19 PE=1 SV=1
P49327	Fatty acid synthase OS=Homo sapiens OX=9606 GN=FASN PE=1 SV=3
A3KMH1	von Willebrand factor A domain-containing protein 8 OS=Homo sapiens OX=9606 GN=VWA8 PE=1 SV=2
P68431	Histone H3.1 OS=Homo sapiens OX=9606 GN=HIST1H3A PE=1 SV=2
P63241	Eukaryotic translation initiation factor 5A-1 OS=Homo sapiens OX=9606 GN=EIF5A PE=1 SV=2
P62857	40S ribosomal protein S28 OS=Homo sapiens OX=9606 GN=RPS28 PE=1 SV=1
Q6PKG0	La-related protein 1 OS=Homo sapiens OX=9606 GN=LARP1 PE=1 SV=2
P61254	60S ribosomal protein L26 OS=Homo sapiens OX=9606 GN=RPL26 PE=1 SV=1
Q96PK6	RNA-binding protein 14 OS=Homo sapiens OX=9606 GN=RBM14 PE=1 SV=2
Q9NVI7	ATPase family AAA domain-containing protein 3A OS=Homo sapiens OX=9606 GN=ATAD3A PE=1 SV=2
P25786	Proteasome subunit alpha type-1 OS=Homo sapiens OX=9606 GN=PSMA1 PE=1 SV=1
P19338	Nucleolin OS=Homo sapiens OX=9606 GN=NCL PE=1 SV=3
Q06830	Peroxiredoxin-1 OS=Homo sapiens OX=9606 GN=PRDX1 PE=1 SV=1
V9GYM8	Rho guanine nucleotide exchange factor 2 OS=Homo sapiens OX=9606 GN=ARHGEF2 PE=1 SV=1
H3BU16	Jupiter microtubule-associated homolog 2 (Fragment) OS=Homo sapiens OX=9606 GN=JPT2 PE=1 SV=1
Q5T0W9	Protein FAM83B OS=Homo sapiens OX=9606 GN=FAM83B PE=1 SV=1
Q53EL6	Programmed cell death protein 4 OS=Homo sapiens OX=9606 GN=PDCD4 PE=1 SV=2
P30101	Protein disulfide-isomerase A3 OS=Homo sapiens OX=9606 GN=PDIA3 PE=1 SV=4
Q9P2E9	Ribosome-binding protein 1 OS=Homo sapiens OX=9606 GN=RRBP1 PE=1 SV=5
Q14847	LIM and SH3 domain protein 1 OS=Homo sapiens OX=9606 GN=LASP1 PE=1 SV=2
P30084	Enoyl-CoA hydratase, mitochondrial OS=Homo sapiens OX=9606 GN=ECHS1 PE=1 SV=4
Q9HCC0	Methylcrotonoyl-CoA carboxylase beta chain, mitochondrial OS=Homo sapiens OX=9606 GN=MCCC2 PE=1 SV=1
O60701	UDP-glucose 6-dehydrogenase OS=Homo sapiens OX=9606 GN=UGDH PE=1 SV=1
O60664	Perilipin-3 OS=Homo sapiens OX=9606 GN=PLIN3 PE=1 SV=3
Q8IWE2	Protein NOXP20 OS=Homo sapiens OX=9606 GN=FAM114A1 PE=1 SV=2
P07195	L-lactate dehydrogenase B chain OS=Homo sapiens OX=9606 GN=LDHB PE=1 SV=2
Q9BR76	Coronin-1B OS=Homo sapiens OX=9606 GN=CORO1B PE=1 SV=1
Q9Y3D0	Mitotic spindle-associated MMXD complex subunit MIP18 OS=Homo sapiens OX=9606 GN=FAM96B PE=1 SV=1
M0R0R2	40S ribosomal protein S5 OS=Homo sapiens OX=9606 GN=RPS5 PE=1 SV=1
Q99700	Ataxin-2 OS=Homo sapiens OX=9606 GN=ATXN2 PE=1 SV=2
P37837	Transaldolase OS=Homo sapiens OX=9606 GN=TALDO1 PE=1 SV=2
P12956	X-ray repair cross-complementing protein 6 OS=Homo sapiens OX=9606 GN=XRCC6 PE=1 SV=2
P05141	ADP/ATP translocase 2 OS=Homo sapiens OX=9606 GN=SLC25A5 PE=1 SV=7
P31946	14-3-3 protein beta/alpha OS=Homo sapiens OX=9606 GN=YWHAB PE=1 SV=3
Q15654	Thyroid receptor-interacting protein 6 OS=Homo sapiens OX=9606 GN=TRIP6 PE=1 SV=3
J3KQ69	DNA replication licensing factor MCM3 OS=Homo sapiens OX=9606 GN=MCM3 PE=1 SV=2
P52701	DNA mismatch repair protein Msh6 OS=Homo sapiens OX=9606 GN=MSH6 PE=1 SV=2
Q07666	KH domain-containing, RNA-binding, signal transduction-associated protein 1 OS=Homo sapiens OX=9606 GN=KHDRBS1 PE=1 SV=1
P22102	Trifunctional purine biosynthetic protein adenosine-3 OS=Homo sapiens OX=9606 GN=GART PE=1 SV=1
Q9BTE3	Mini-chromosome maintenance complex-binding protein OS=Homo sapiens OX=9606 GN=MCMBP PE=1 SV=2
P00338	L-lactate dehydrogenase A chain OS=Homo sapiens OX=9606 GN=LDHA PE=1 SV=2
Q9Y2D5	A-kinase anchor protein 2 OS=Homo sapiens OX=9606 GN=AKAP2 PE=1 SV=3
P11498	Pyruvate carboxylase, mitochondrial OS=Homo sapiens OX=9606 GN=PC PE=1 SV=2
P55060	Exportin-2 OS=Homo sapiens OX=9606 GN=CSE1L PE=1 SV=3
J3KQR7	Centrosomal protein of 170 kDa protein B OS=Homo sapiens OX=9606 GN=CEP170B PE=1 SV=1
Q9Y5J7	Mitochondrial import inner membrane translocase subunit Tim9 OS=Homo sapiens OX=9606 GN=TIMM9 PE=1 SV=1
Q9P270	SLAIN motif-containing protein 2 OS=Homo sapiens OX=9606 GN=SLAIN2 PE=1 SV=2
P54819	Adenylate kinase 2, mitochondrial OS=Homo sapiens OX=9606 GN=AK2 PE=1 SV=2
A8MXP9	Matrin-3 OS=Homo sapiens OX=9606 GN=MATR3 PE=1 SV=1
Q9Y3B7	39S ribosomal protein L11, mitochondrial OS=Homo sapiens OX=9606 GN=MRPL11 PE=1 SV=1
E7EVA0	Microtubule-associated protein OS=Homo sapiens OX=9606 GN=MAP4 PE=1 SV=1
P13674	Prolyl 4-hydroxylase subunit alpha-1 OS=Homo sapiens OX=9606 GN=P4HA1 PE=1 SV=2
A0A087WYR3	Tumor protein D54 OS=Homo sapiens OX=9606 GN=TPD52L2 PE=1 SV=1
P48634	Protein PRRC2A OS=Homo sapiens OX=9606 GN=PRRC2A PE=1 SV=3
Q5SQP8	C-terminal-binding protein 2 OS=Homo sapiens OX=9606 GN=CTBP2 PE=1 SV=1
P60866	40S ribosomal protein S20 OS=Homo sapiens OX=9606 GN=RPS20 PE=1 SV=1
Q99613	Eukaryotic translation initiation factor 3 subunit C OS=Homo sapiens OX=9606 GN=EIF3C PE=1 SV=1
P48506	Glutamate--cysteine ligase catalytic subunit OS=Homo sapiens OX=9606 GN=GCLC PE=1 SV=2
Q9NP61	ADP-ribosylation factor GTPase-activating protein 3 OS=Homo sapiens OX=9606 GN=ARFGAP3 PE=1 SV=1
Q9UHB9	Signal recognition particle subunit SRP68 OS=Homo sapiens OX=9606 GN=SRP68 PE=1 SV=2
P46778	60S ribosomal protein L21 OS=Homo sapiens OX=9606 GN=RPL21 PE=1 SV=2
P15880	40S ribosomal protein S2 OS=Homo sapiens OX=9606 GN=RPS2 PE=1 SV=2
P62424	60S ribosomal protein L7a OS=Homo sapiens OX=9606 GN=RPL7A PE=1 SV=2
P35232	Prohibitin OS=Homo sapiens OX=9606 GN=PHB PE=1 SV=1
P34897	Serine hydroxymethyltransferase, mitochondrial OS=Homo sapiens OX=9606 GN=SHMT2 PE=1 SV=3
Q9Y5K6	CD2-associated protein OS=Homo sapiens OX=9606 GN=CD2AP PE=1 SV=1
P32119	Peroxiredoxin-2 OS=Homo sapiens OX=9606 GN=PRDX2 PE=1 SV=5
E7EX17	Eukaryotic translation initiation factor 4B OS=Homo sapiens OX=9606 GN=EIF4B PE=1 SV=1
A0A0A0MT64	NADPH:adrenodoxin oxidoreductase, mitochondrial OS=Homo sapiens OX=9606 GN=FDXR PE=1 SV=1
O14737	Programmed cell death protein 5 OS=Homo sapiens OX=9606 GN=PDCD5 PE=1 SV=3
Q9NZN4	EH domain-containing protein 2 OS=Homo sapiens OX=9606 GN=EHD2 PE=1 SV=2
P39023	60S ribosomal protein L3 OS=Homo sapiens OX=9606 GN=RPL3 PE=1 SV=2
Q7Z417	Nuclear fragile X mental retardation-interacting protein 2 OS=Homo sapiens OX=9606 GN=NUFIP2 PE=1 SV=1
Q15365	Poly(rC)-binding protein 1 OS=Homo sapiens OX=9606 GN=PCBP1 PE=1 SV=2
Q01518	Adenylyl cyclase-associated protein 1 OS=Homo sapiens OX=9606 GN=CAP1 PE=1 SV=5
E5KLJ9	Dynamin-like 120 kDa protein, mitochondrial OS=Homo sapiens OX=9606 GN=OPA1 PE=1 SV=1
P37802	Transgelin-2 OS=Homo sapiens OX=9606 GN=TAGLN2 PE=1 SV=3
P78344	Eukaryotic translation initiation factor 4 gamma 2 OS=Homo sapiens OX=9606 GN=EIF4G2 PE=1 SV=1
Q9C035	Tripartite motif-containing protein 5 OS=Homo sapiens OX=9606 GN=TRIM5 PE=1 SV=1
Q5VZK9	F-actin-uncapping protein LRRC16A OS=Homo sapiens OX=9606 GN=CARMIL1 PE=1 SV=1
P67809	Nuclease-sensitive element-binding protein 1 OS=Homo sapiens OX=9606 GN=YBX1 PE=1 SV=3
Q6IPX4	40S ribosomal protein S16 OS=Homo sapiens OX=9606 GN=RPS16 PE=1 SV=1
Q96IJ6	Mannose-1-phosphate guanyltransferase alpha OS=Homo sapiens OX=9606 GN=GMPPA PE=1 SV=1
P46783	40S ribosomal protein S10 OS=Homo sapiens OX=9606 GN=RPS10 PE=1 SV=1
P46776	60S ribosomal protein L27a OS=Homo sapiens OX=9606 GN=RPL27A PE=1 SV=2
Q92499	ATP-dependent RNA helicase DDX1 OS=Homo sapiens OX=9606 GN=DDX1 PE=1 SV=2
Q15370	Elongin-B OS=Homo sapiens OX=9606 GN=ELOB PE=1 SV=1
Q13148	TAR DNA-binding protein 43 OS=Homo sapiens OX=9606 GN=TARDBP PE=1 SV=1
B7Z4C8	60S ribosomal protein L31 OS=Homo sapiens OX=9606 GN=RPL31 PE=1 SV=1
Q15019	Septin-2 OS=Homo sapiens OX=9606 GN=SEPT2 PE=1 SV=1
O15355	Protein phosphatase 1G OS=Homo sapiens OX=9606 GN=PPM1G PE=1 SV=1
Q9UHV9	Prefoldin subunit 2 OS=Homo sapiens OX=9606 GN=PFDN2 PE=1 SV=1
O60749	Sorting nexin-2 OS=Homo sapiens OX=9606 GN=SNX2 PE=1 SV=2
Q86UE4	Protein LYRIC OS=Homo sapiens OX=9606 GN=MTDH PE=1 SV=2
P52292	Importin subunit alpha-1 OS=Homo sapiens OX=9606 GN=KPNA2 PE=1 SV=1
Q07820	Induced myeloid leukemia cell differentiation protein Mcl-1 OS=Homo sapiens OX=9606 GN=MCL1 PE=1 SV=3
P21281	V-type proton ATPase subunit B, brain isoform OS=Homo sapiens OX=9606 GN=ATP6V1B2 PE=1 SV=3
A0A0G2JH68	Protein diaphanous homolog 1 OS=Homo sapiens OX=9606 GN=DIAPH1 PE=1 SV=1
Q01970	1-phosphatidylinositol 4,5-bisphosphate phosphodiesterase beta-3 OS=Homo sapiens OX=9606 GN=PLCB3 PE=1 SV=2
P50479	PDZ and LIM domain protein 4 OS=Homo sapiens OX=9606 GN=PDLIM4 PE=1 SV=2
Q5T9A4	ATPase family AAA domain-containing protein 3B OS=Homo sapiens OX=9606 GN=ATAD3B PE=1 SV=1
O95757	Heat shock 70 kDa protein 4L OS=Homo sapiens OX=9606 GN=HSPA4L PE=1 SV=3
P52597	Heterogeneous nuclear ribonucleoprotein F OS=Homo sapiens OX=9606 GN=HNRNPF PE=1 SV=3
P62906	60S ribosomal protein L10a OS=Homo sapiens OX=9606 GN=RPL10A PE=1 SV=2
Q15056	Eukaryotic translation initiation factor 4H OS=Homo sapiens OX=9606 GN=EIF4H PE=1 SV=5
P40937	Replication factor C subunit 5 OS=Homo sapiens OX=9606 GN=RFC5 PE=1 SV=1
Q92804	TATA-binding protein-associated factor 2N OS=Homo sapiens OX=9606 GN=TAF15 PE=1 SV=1
P62979	Ubiquitin-40S ribosomal protein S27a OS=Homo sapiens OX=9606 GN=RPS27A PE=1 SV=2
Q14204	Cytoplasmic dynein 1 heavy chain 1 OS=Homo sapiens OX=9606 GN=DYNC1H1 PE=1 SV=5
B0QZ18	Copine-1 OS=Homo sapiens OX=9606 GN=CPNE1 PE=1 SV=1
P29401	Transketolase OS=Homo sapiens OX=9606 GN=TKT PE=1 SV=3
P04843	Dolichyl-diphosphooligosaccharide--protein glycosyltransferase subunit 1 OS=Homo sapiens OX=9606 GN=RPN1 PE=1 SV=1
Q9UPT8	Zinc finger CCCH domain-containing protein 4 OS=Homo sapiens OX=9606 GN=ZC3H4 PE=1 SV=3
P62266	40S ribosomal protein S23 OS=Homo sapiens OX=9606 GN=RPS23 PE=1 SV=3
P04183	Thymidine kinase, cytosolic OS=Homo sapiens OX=9606 GN=TK1 PE=1 SV=2
Q7KZF4	Staphylococcal nuclease domain-containing protein 1 OS=Homo sapiens OX=9606 GN=SND1 PE=1 SV=1
P12236	ADP/ATP translocase 3 OS=Homo sapiens OX=9606 GN=SLC25A6 PE=1 SV=4
P34932	Heat shock 70 kDa protein 4 OS=Homo sapiens OX=9606 GN=HSPA4 PE=1 SV=4
Q71RC2	La-related protein 4 OS=Homo sapiens OX=9606 GN=LARP4 PE=1 SV=3
Q8WUF5	RelA-associated inhibitor OS=Homo sapiens OX=9606 GN=PPP1R13L PE=1 SV=4
Q7Z460	CLIP-associating protein 1 OS=Homo sapiens OX=9606 GN=CLASP1 PE=1 SV=1
O43837	Isocitrate dehydrogenase [NAD] subunit beta, mitochondrial OS=Homo sapiens OX=9606 GN=IDH3B PE=1 SV=2
P13010	X-ray repair cross-complementing protein 5 OS=Homo sapiens OX=9606 GN=XRCC5 PE=1 SV=3
P21291	Cysteine and glycine-rich protein 1 OS=Homo sapiens OX=9606 GN=CSRP1 PE=1 SV=3
A0A0C4DG17	40S ribosomal protein SA OS=Homo sapiens OX=9606 GN=RPSA PE=1 SV=1
Q1MX18	Protein inscuteable homolog OS=Homo sapiens OX=9606 GN=INSC PE=1 SV=1
Q6P1J9	Parafibromin OS=Homo sapiens OX=9606 GN=CDC73 PE=1 SV=1
B1AKR6	Dynein light chain roadblock-type 1 OS=Homo sapiens OX=9606 GN=DYNLRB1 PE=1 SV=1
P30405	Peptidyl-prolyl cis-trans isomerase F, mitochondrial OS=Homo sapiens OX=9606 GN=PPIF PE=1 SV=1
Q96CT7	Coiled-coil domain-containing protein 124 OS=Homo sapiens OX=9606 GN=CCDC124 PE=1 SV=1
P05386	60S acidic ribosomal protein P1 OS=Homo sapiens OX=9606 GN=RPLP1 PE=1 SV=1
Q06787	Synaptic functional regulator FMR1 OS=Homo sapiens OX=9606 GN=FMR1 PE=1 SV=1
Q14126	Desmoglein-2 OS=Homo sapiens OX=9606 GN=DSG2 PE=1 SV=2
P41250	Glycine--tRNA ligase OS=Homo sapiens OX=9606 GN=GARS PE=1 SV=3
Q02878	60S ribosomal protein L6 OS=Homo sapiens OX=9606 GN=RPL6 PE=1 SV=3
Q8N4V1	Membrane magnesium transporter 1 OS=Homo sapiens OX=9606 GN=MMGT1 PE=1 SV=1
H3BNX8	Cytochrome c oxidase subunit 5A, mitochondrial OS=Homo sapiens OX=9606 GN=COX5A PE=1 SV=1
Q9UJZ1	Stomatin-like protein 2, mitochondrial OS=Homo sapiens OX=9606 GN=STOML2 PE=1 SV=1
Q92890	Ubiquitin recognition factor in ER-associated degradation protein 1 OS=Homo sapiens OX=9606 GN=UFD1 PE=1 SV=3
Q15459	Splicing factor 3A subunit 1 OS=Homo sapiens OX=9606 GN=SF3A1 PE=1 SV=1
Q13085	Acetyl-CoA carboxylase 1 OS=Homo sapiens OX=9606 GN=ACACA PE=1 SV=2
P33993	DNA replication licensing factor MCM7 OS=Homo sapiens OX=9606 GN=MCM7 PE=1 SV=4
Q93052	Lipoma-preferred partner OS=Homo sapiens OX=9606 GN=LPP PE=1 SV=1
P16401	Histone H1.5 OS=Homo sapiens OX=9606 GN=HIST1H1B PE=1 SV=3
P11177	Pyruvate dehydrogenase E1 component subunit beta, mitochondrial OS=Homo sapiens OX=9606 GN=PDHB PE=1 SV=3
P07814	Bifunctional glutamate/proline--tRNA ligase OS=Homo sapiens OX=9606 GN=EPRS PE=1 SV=5
Q6UN15	Pre-mRNA 3'-end-processing factor FIP1 OS=Homo sapiens OX=9606 GN=FIP1L1 PE=1 SV=1
A0A0C4DGQ5	Calpain small subunit 1 OS=Homo sapiens OX=9606 GN=CAPNS1 PE=1 SV=1
P09496	Clathrin light chain A OS=Homo sapiens OX=9606 GN=CLTA PE=1 SV=1
Q9Y230	RuvB-like 2 OS=Homo sapiens OX=9606 GN=RUVBL2 PE=1 SV=3
Q9H936	Mitochondrial glutamate carrier 1 OS=Homo sapiens OX=9606 GN=SLC25A22 PE=1 SV=1
Q9NR33	DNA polymerase epsilon subunit 4 OS=Homo sapiens OX=9606 GN=POLE4 PE=1 SV=2
P62701	40S ribosomal protein S4, X isoform OS=Homo sapiens OX=9606 GN=RPS4X PE=1 SV=2
E9PEB5	Far upstream element-binding protein 1 OS=Homo sapiens OX=9606 GN=FUBP1 PE=1 SV=1
Q3BDU5	Prelamin-A/C OS=Homo sapiens OX=9606 GN=LMNA PE=1 SV=1
P04264	Keratin, type II cytoskeletal 1 OS=Homo sapiens OX=9606 GN=KRT1 PE=1 SV=6
P27797	Calreticulin OS=Homo sapiens OX=9606 GN=CALR PE=1 SV=1
P33316	Deoxyuridine 5'-triphosphate nucleotidohydrolase, mitochondrial OS=Homo sapiens OX=9606 GN=DUT PE=1 SV=4
P57772	Selenocysteine-specific elongation factor OS=Homo sapiens OX=9606 GN=EEFSEC PE=1 SV=4
Q12931	Heat shock protein 75 kDa, mitochondrial OS=Homo sapiens OX=9606 GN=TRAP1 PE=1 SV=3
Q71DI3	Histone H3.2 OS=Homo sapiens OX=9606 GN=HIST2H3A PE=1 SV=3
Q15847	Adipogenesis regulatory factor OS=Homo sapiens OX=9606 GN=ADIRF PE=1 SV=1
Q5TCU3	Tropomyosin beta chain OS=Homo sapiens OX=9606 GN=TPM2 PE=1 SV=1
P47914	60S ribosomal protein L29 OS=Homo sapiens OX=9606 GN=RPL29 PE=1 SV=2
P53634	Dipeptidyl peptidase 1 OS=Homo sapiens OX=9606 GN=CTSC PE=1 SV=2
P30085	UMP-CMP kinase OS=Homo sapiens OX=9606 GN=CMPK1 PE=1 SV=3
P19012	Keratin, type I cytoskeletal 15 OS=Homo sapiens OX=9606 GN=KRT15 PE=1 SV=3
Q8NDV7	Trinucleotide repeat-containing gene 6A protein OS=Homo sapiens OX=9606 GN=TNRC6A PE=1 SV=2
Q01813	ATP-dependent 6-phosphofructokinase, platelet type OS=Homo sapiens OX=9606 GN=PFKP PE=1 SV=2
Q14764	Major vault protein OS=Homo sapiens OX=9606 GN=MVP PE=1 SV=4
O75607	Nucleoplasmin-3 OS=Homo sapiens OX=9606 GN=NPM3 PE=1 SV=3
P98179	RNA-binding protein 3 OS=Homo sapiens OX=9606 GN=RBM3 PE=1 SV=1
A6NMY6	Putative annexin A2-like protein OS=Homo sapiens OX=9606 GN=ANXA2P2 PE=5 SV=2
Q15181	Inorganic pyrophosphatase OS=Homo sapiens OX=9606 GN=PPA1 PE=1 SV=2
Q5SW79	Centrosomal protein of 170 kDa OS=Homo sapiens OX=9606 GN=CEP170 PE=1 SV=1
Q9NPA8	Transcription and mRNA export factor ENY2 OS=Homo sapiens OX=9606 GN=ENY2 PE=1 SV=1
P08708	40S ribosomal protein S17 OS=Homo sapiens OX=9606 GN=RPS17 PE=1 SV=2
Q32MZ4	Leucine-rich repeat flightless-interacting protein 1 OS=Homo sapiens OX=9606 GN=LRRFIP1 PE=1 SV=2
Q66PJ3	ADP-ribosylation factor-like protein 6-interacting protein 4 OS=Homo sapiens OX=9606 GN=ARL6IP4 PE=1 SV=2
O95248	Myotubularin-related protein 5 OS=Homo sapiens OX=9606 GN=SBF1 PE=1 SV=4
P18124	60S ribosomal protein L7 OS=Homo sapiens OX=9606 GN=RPL7 PE=1 SV=1
P09758	Tumor-associated calcium signal transducer 2 OS=Homo sapiens OX=9606 GN=TACSTD2 PE=1 SV=3
H7C0C1	Uncharacterized protein (Fragment) OS=Homo sapiens OX=9606 PE=4 SV=2
P16070	CD44 antigen OS=Homo sapiens OX=9606 GN=CD44 PE=1 SV=3
Q14566	DNA replication licensing factor MCM6 OS=Homo sapiens OX=9606 GN=MCM6 PE=1 SV=1
Q02539	Histone H1.1 OS=Homo sapiens OX=9606 GN=HIST1H1A PE=1 SV=3
P00367	Glutamate dehydrogenase 1, mitochondrial OS=Homo sapiens OX=9606 GN=GLUD1 PE=1 SV=2
O95139	NADH dehydrogenase [ubiquinone] 1 beta subcomplex subunit 6 OS=Homo sapiens OX=9606 GN=NDUFB6 PE=1 SV=3
Q96B97	SH3 domain-containing kinase-binding protein 1 OS=Homo sapiens OX=9606 GN=SH3KBP1 PE=1 SV=2
A0A0G2JQH2	40S ribosomal protein S18 OS=Homo sapiens OX=9606 GN=RPS18 PE=1 SV=1
Q96K17	Transcription factor BTF3 homolog 4 OS=Homo sapiens OX=9606 GN=BTF3L4 PE=1 SV=1
P78386	Keratin, type II cuticular Hb5 OS=Homo sapiens OX=9606 GN=KRT85 PE=1 SV=1
Q9H0D6	5'-3' exoribonuclease 2 OS=Homo sapiens OX=9606 GN=XRN2 PE=1 SV=1
Q9H0U4	Ras-related protein Rab-1B OS=Homo sapiens OX=9606 GN=RAB1B PE=1 SV=1
P61981	14-3-3 protein gamma OS=Homo sapiens OX=9606 GN=YWHAG PE=1 SV=2
P10606	Cytochrome c oxidase subunit 5B, mitochondrial OS=Homo sapiens OX=9606 GN=COX5B PE=1 SV=2
O95817	BAG family molecular chaperone regulator 3 OS=Homo sapiens OX=9606 GN=BAG3 PE=1 SV=3
A0A0U1RQE4	SH3 domain-containing protein 19 OS=Homo sapiens OX=9606 GN=SH3D19 PE=1 SV=1
H3BMD8	cAMP-regulated phosphoprotein 19 OS=Homo sapiens OX=9606 GN=ARPP19 PE=1 SV=1
Q96HQ2	CDKN2AIP N-terminal-like protein OS=Homo sapiens OX=9606 GN=CDKN2AIPNL PE=1 SV=1
P14866	Heterogeneous nuclear ribonucleoprotein L OS=Homo sapiens OX=9606 GN=HNRNPL PE=1 SV=2
Q9H2U2	Inorganic pyrophosphatase 2, mitochondrial OS=Homo sapiens OX=9606 GN=PPA2 PE=1 SV=2
J3KTD8	Core-binding factor subunit beta (Fragment) OS=Homo sapiens OX=9606 GN=CBFB PE=1 SV=1
P62829	60S ribosomal protein L23 OS=Homo sapiens OX=9606 GN=RPL23 PE=1 SV=1
O43678	NADH dehydrogenase [ubiquinone] 1 alpha subcomplex subunit 2 OS=Homo sapiens OX=9606 GN=NDUFA2 PE=1 SV=3
P21796	Voltage-dependent anion-selective channel protein 1 OS=Homo sapiens OX=9606 GN=VDAC1 PE=1 SV=2
P46013	Proliferation marker protein Ki-67 OS=Homo sapiens OX=9606 GN=MKI67 PE=1 SV=2
P02786	Transferrin receptor protein 1 OS=Homo sapiens OX=9606 GN=TFRC PE=1 SV=2
Q9H223	EH domain-containing protein 4 OS=Homo sapiens OX=9606 GN=EHD4 PE=1 SV=1
Q92598	Heat shock protein 105 kDa OS=Homo sapiens OX=9606 GN=HSPH1 PE=1 SV=1
Q13895	Bystin OS=Homo sapiens OX=9606 GN=BYSL PE=1 SV=3
P18583	Protein SON OS=Homo sapiens OX=9606 GN=SON PE=1 SV=4
O15371	Eukaryotic translation initiation factor 3 subunit D OS=Homo sapiens OX=9606 GN=EIF3D PE=1 SV=1
O43790	Keratin, type II cuticular Hb6 OS=Homo sapiens OX=9606 GN=KRT86 PE=1 SV=1
Q16643	Drebrin OS=Homo sapiens OX=9606 GN=DBN1 PE=1 SV=4
Q96EN8	Molybdenum cofactor sulfurase OS=Homo sapiens OX=9606 GN=MOCOS PE=1 SV=2
P00374	Dihydrofolate reductase OS=Homo sapiens OX=9606 GN=DHFR PE=1 SV=2
P31948	Stress-induced-phosphoprotein 1 OS=Homo sapiens OX=9606 GN=STIP1 PE=1 SV=1
Q13643	Four and a half LIM domains protein 3 OS=Homo sapiens OX=9606 GN=FHL3 PE=1 SV=4
Q9NSE4	Isoleucine--tRNA ligase, mitochondrial OS=Homo sapiens OX=9606 GN=IARS2 PE=1 SV=2
M0QYS1	60S ribosomal protein L13a (Fragment) OS=Homo sapiens OX=9606 GN=RPL13A PE=1 SV=2
Q96C19	EF-hand domain-containing protein D2 OS=Homo sapiens OX=9606 GN=EFHD2 PE=1 SV=1
Q9H307	Pinin OS=Homo sapiens OX=9606 GN=PNN PE=1 SV=5
Q04837	Single-stranded DNA-binding protein, mitochondrial OS=Homo sapiens OX=9606 GN=SSBP1 PE=1 SV=1
K7ELL7	Glucosidase 2 subunit beta OS=Homo sapiens OX=9606 GN=PRKCSH PE=1 SV=1
A0A087WW40	Endophilin-B1 OS=Homo sapiens OX=9606 GN=SH3GLB1 PE=1 SV=1
A0A1B0GVY1	E3 ubiquitin-protein ligase NEDD4-like OS=Homo sapiens OX=9606 GN=NEDD4L PE=1 SV=1
Q93008	Probable ubiquitin carboxyl-terminal hydrolase FAF-X OS=Homo sapiens OX=9606 GN=USP9X PE=1 SV=3
Q7Z6Z7	E3 ubiquitin-protein ligase HUWE1 OS=Homo sapiens OX=9606 GN=HUWE1 PE=1 SV=3
Q16775	Hydroxyacylglutathione hydrolase, mitochondrial OS=Homo sapiens OX=9606 GN=HAGH PE=1 SV=2
P37268	Squalene synthase OS=Homo sapiens OX=9606 GN=FDFT1 PE=1 SV=1
Q96B36	Proline-rich AKT1 substrate 1 OS=Homo sapiens OX=9606 GN=AKT1S1 PE=1 SV=1
P42166	Lamina-associated polypeptide 2, isoform alpha OS=Homo sapiens OX=9606 GN=TMPO PE=1 SV=2
P61160	Actin-related protein 2 OS=Homo sapiens OX=9606 GN=ACTR2 PE=1 SV=1
Q9NRY4	Rho GTPase-activating protein 35 OS=Homo sapiens OX=9606 GN=ARHGAP35 PE=1 SV=3
P82909	28S ribosomal protein S36, mitochondrial OS=Homo sapiens OX=9606 GN=MRPS36 PE=1 SV=2
J3KQJ1	Sulfatase-modifying factor 2 OS=Homo sapiens OX=9606 GN=SUMF2 PE=1 SV=1
Q9Y3D9	28S ribosomal protein S23, mitochondrial OS=Homo sapiens OX=9606 GN=MRPS23 PE=1 SV=2
Q5VWC4	26S proteasome non-ATPase regulatory subunit 4 OS=Homo sapiens OX=9606 GN=PSMD4 PE=1 SV=1
G3V2S9	SRA stem-loop-interacting RNA-binding protein, mitochondrial OS=Homo sapiens OX=9606 GN=SLIRP PE=1 SV=1
P09622	Dihydrolipoyl dehydrogenase, mitochondrial OS=Homo sapiens OX=9606 GN=DLD PE=1 SV=2
P46940	Ras GTPase-activating-like protein IQGAP1 OS=Homo sapiens OX=9606 GN=IQGAP1 PE=1 SV=1
H3BPE7	RNA-binding protein FUS OS=Homo sapiens OX=9606 GN=FUS PE=1 SV=1
Q07065	Cytoskeleton-associated protein 4 OS=Homo sapiens OX=9606 GN=CKAP4 PE=1 SV=2
P06756	Integrin alpha-V OS=Homo sapiens OX=9606 GN=ITGAV PE=1 SV=2
U3KQK0	Histone H2B OS=Homo sapiens OX=9606 GN=HIST1H2BN PE=1 SV=1
O95182	NADH dehydrogenase [ubiquinone] 1 alpha subcomplex subunit 7 OS=Homo sapiens OX=9606 GN=NDUFA7 PE=1 SV=3
Q9NYL9	Tropomodulin-3 OS=Homo sapiens OX=9606 GN=TMOD3 PE=1 SV=1
Q96C36	Pyrroline-5-carboxylate reductase 2 OS=Homo sapiens OX=9606 GN=PYCR2 PE=1 SV=1
A0A087WT44	Heme oxygenase 2 OS=Homo sapiens OX=9606 GN=HMOX2 PE=1 SV=1
Q07812	Apoptosis regulator BAX OS=Homo sapiens OX=9606 GN=BAX PE=1 SV=1
P12268	Inosine-5'-monophosphate dehydrogenase 2 OS=Homo sapiens OX=9606 GN=IMPDH2 PE=1 SV=2
Q15020	Squamous cell carcinoma antigen recognized by T-cells 3 OS=Homo sapiens OX=9606 GN=SART3 PE=1 SV=1
Q12846	Syntaxin-4 OS=Homo sapiens OX=9606 GN=STX4 PE=1 SV=2
O43809	Cleavage and polyadenylation specificity factor subunit 5 OS=Homo sapiens OX=9606 GN=NUDT21 PE=1 SV=1
Q96EL3	39S ribosomal protein L53, mitochondrial OS=Homo sapiens OX=9606 GN=MRPL53 PE=1 SV=1
G3V3A4	SNW domain-containing protein 1 OS=Homo sapiens OX=9606 GN=SNW1 PE=1 SV=1
O95391	Pre-mRNA-splicing factor SLU7 OS=Homo sapiens OX=9606 GN=SLU7 PE=1 SV=2
O43768	Alpha-endosulfine OS=Homo sapiens OX=9606 GN=ENSA PE=1 SV=1
P22314	Ubiquitin-like modifier-activating enzyme 1 OS=Homo sapiens OX=9606 GN=UBA1 PE=1 SV=3
Q8TF72	Protein Shroom3 OS=Homo sapiens OX=9606 GN=SHROOM3 PE=1 SV=2
Q8IZW8	Tensin-4 OS=Homo sapiens OX=9606 GN=TNS4 PE=1 SV=3
P56385	ATP synthase subunit e, mitochondrial OS=Homo sapiens OX=9606 GN=ATP5I PE=1 SV=2
O00154	Cytosolic acyl coenzyme A thioester hydrolase OS=Homo sapiens OX=9606 GN=ACOT7 PE=1 SV=3
P19971	Thymidine phosphorylase OS=Homo sapiens OX=9606 GN=TYMP PE=1 SV=2
P45985	Dual specificity mitogen-activated protein kinase kinase 4 OS=Homo sapiens OX=9606 GN=MAP2K4 PE=1 SV=1
O43390	Heterogeneous nuclear ribonucleoprotein R OS=Homo sapiens OX=9606 GN=HNRNPR PE=1 SV=1
P49711	Transcriptional repressor CTCF OS=Homo sapiens OX=9606 GN=CTCF PE=1 SV=1
Q15485	Ficolin-2 OS=Homo sapiens OX=9606 GN=FCN2 PE=1 SV=2
P50990	T-complex protein 1 subunit theta OS=Homo sapiens OX=9606 GN=CCT8 PE=1 SV=4
Q16543	Hsp90 co-chaperone Cdc37 OS=Homo sapiens OX=9606 GN=CDC37 PE=1 SV=1
Q9BW04	Specifically androgen-regulated gene protein OS=Homo sapiens OX=9606 GN=SARG PE=1 SV=2
P46060	Ran GTPase-activating protein 1 OS=Homo sapiens OX=9606 GN=RANGAP1 PE=1 SV=1
Q13123	Protein Red OS=Homo sapiens OX=9606 GN=IK PE=1 SV=3
Q02543	60S ribosomal protein L18a OS=Homo sapiens OX=9606 GN=RPL18A PE=1 SV=2
P14635	G2/mitotic-specific cyclin-B1 OS=Homo sapiens OX=9606 GN=CCNB1 PE=1 SV=1
Q8WX93	Palladin OS=Homo sapiens OX=9606 GN=PALLD PE=1 SV=3
Q9H0L4	Cleavage stimulation factor subunit 2 tau variant OS=Homo sapiens OX=9606 GN=CSTF2T PE=1 SV=1
Q9H1E3	Nuclear ubiquitous casein and cyclin-dependent kinase substrate 1 OS=Homo sapiens OX=9606 GN=NUCKS1 PE=1 SV=1
Q9H3K6	BolA-like protein 2 OS=Homo sapiens OX=9606 GN=BOLA2 PE=1 SV=1
O75534	Cold shock domain-containing protein E1 OS=Homo sapiens OX=9606 GN=CSDE1 PE=1 SV=2
Q15398	Disks large-associated protein 5 OS=Homo sapiens OX=9606 GN=DLGAP5 PE=1 SV=2
J3KNE7	Tumor protein D53 OS=Homo sapiens OX=9606 GN=TPD52L1 PE=1 SV=1
F8VZX2	Poly(rC)-binding protein 2 OS=Homo sapiens OX=9606 GN=PCBP2 PE=1 SV=1
Q9H4M9	EH domain-containing protein 1 OS=Homo sapiens OX=9606 GN=EHD1 PE=1 SV=2
O95149	Snurportin-1 OS=Homo sapiens OX=9606 GN=SNUPN PE=1 SV=1
Q9Y3E2	BolA-like protein 1 OS=Homo sapiens OX=9606 GN=BOLA1 PE=1 SV=1
Q92665	28S ribosomal protein S31, mitochondrial OS=Homo sapiens OX=9606 GN=MRPS31 PE=1 SV=3
J3KPP4	Cisplatin resistance-associated overexpressed protein, isoform CRA_b OS=Homo sapiens OX=9606 GN=LUC7L3 PE=1 SV=1
O95810	Caveolae-associated protein 2 OS=Homo sapiens OX=9606 GN=CAVIN2 PE=1 SV=3
P05556	Integrin beta-1 OS=Homo sapiens OX=9606 GN=ITGB1 PE=1 SV=2
P09661	U2 small nuclear ribonucleoprotein A' OS=Homo sapiens OX=9606 GN=SNRPA1 PE=1 SV=2
Q96AX9	E3 ubiquitin-protein ligase MIB2 OS=Homo sapiens OX=9606 GN=MIB2 PE=1 SV=3
Q9BUJ2	Heterogeneous nuclear ribonucleoprotein U-like protein 1 OS=Homo sapiens OX=9606 GN=HNRNPUL1 PE=1 SV=2
A0A096LPC5	WASH complex subunit 2C OS=Homo sapiens OX=9606 GN=WASHC2C PE=1 SV=1
O95758	Polypyrimidine tract-binding protein 3 OS=Homo sapiens OX=9606 GN=PTBP3 PE=1 SV=2
Q9H9A6	Leucine-rich repeat-containing protein 40 OS=Homo sapiens OX=9606 GN=LRRC40 PE=1 SV=1
P51149	Ras-related protein Rab-7a OS=Homo sapiens OX=9606 GN=RAB7A PE=1 SV=1
Q9NVT9	Armadillo repeat-containing protein 1 OS=Homo sapiens OX=9606 GN=ARMC1 PE=1 SV=1
B4DUT8	Calponin OS=Homo sapiens OX=9606 GN=CNN2 PE=1 SV=1
O00116	Alkyldihydroxyacetonephosphate synthase, peroxisomal OS=Homo sapiens OX=9606 GN=AGPS PE=1 SV=1
Q96AG4	Leucine-rich repeat-containing protein 59 OS=Homo sapiens OX=9606 GN=LRRC59 PE=1 SV=1
F8W727	60S ribosomal protein L32 OS=Homo sapiens OX=9606 GN=RPL32 PE=1 SV=1
Q16718	NADH dehydrogenase [ubiquinone] 1 alpha subcomplex subunit 5 OS=Homo sapiens OX=9606 GN=NDUFA5 PE=1 SV=3
P26232	Catenin alpha-2 OS=Homo sapiens OX=9606 GN=CTNNA2 PE=1 SV=5
A0A0D9SF60	Plakophilin-4 OS=Homo sapiens OX=9606 GN=PKP4 PE=1 SV=1
Q9UMD9	Collagen alpha-1(XVII) chain OS=Homo sapiens OX=9606 GN=COL17A1 PE=1 SV=3
Q9UHB6	LIM domain and actin-binding protein 1 OS=Homo sapiens OX=9606 GN=LIMA1 PE=1 SV=1
C9J6P4	Zinc finger CCCH-type antiviral protein 1 OS=Homo sapiens OX=9606 GN=ZC3HAV1 PE=1 SV=1
P04083	Annexin A1 OS=Homo sapiens OX=9606 GN=ANXA1 PE=1 SV=2
P26640	Valine--tRNA ligase OS=Homo sapiens OX=9606 GN=VARS PE=1 SV=4
Q8NHG8	E3 ubiquitin-protein ligase ZNRF2 OS=Homo sapiens OX=9606 GN=ZNRF2 PE=1 SV=1
O75874	Isocitrate dehydrogenase [NADP] cytoplasmic OS=Homo sapiens OX=9606 GN=IDH1 PE=1 SV=2
G3V0E4	Mitochondrial-processing peptidase subunit beta OS=Homo sapiens OX=9606 GN=PMPCB PE=1 SV=1
Q01105	Protein SET OS=Homo sapiens OX=9606 GN=SET PE=1 SV=3
Q5SYE7	NHS-like protein 1 OS=Homo sapiens OX=9606 GN=NHSL1 PE=1 SV=2
P30038	Delta-1-pyrroline-5-carboxylate dehydrogenase, mitochondrial OS=Homo sapiens OX=9606 GN=ALDH4A1 PE=1 SV=3
Q9GZU8	Protein FAM192A OS=Homo sapiens OX=9606 GN=FAM192A PE=1 SV=1
P16615	Sarcoplasmic/endoplasmic reticulum calcium ATPase 2 OS=Homo sapiens OX=9606 GN=ATP2A2 PE=1 SV=1
Q8N6H7	ADP-ribosylation factor GTPase-activating protein 2 OS=Homo sapiens OX=9606 GN=ARFGAP2 PE=1 SV=1
P62195	26S proteasome regulatory subunit 8 OS=Homo sapiens OX=9606 GN=PSMC5 PE=1 SV=1
Q13015	Protein AF1q OS=Homo sapiens OX=9606 GN=MLLT11 PE=1 SV=1
Q8TAP9	M-phase-specific PLK1-interacting protein OS=Homo sapiens OX=9606 GN=MPLKIP PE=1 SV=1
F8VY04	Adenylate kinase 2, mitochondrial OS=Homo sapiens OX=9606 GN=AK2 PE=1 SV=1
Q9UG63	ATP-binding cassette sub-family F member 2 OS=Homo sapiens OX=9606 GN=ABCF2 PE=1 SV=2
Q14694	Ubiquitin carboxyl-terminal hydrolase 10 OS=Homo sapiens OX=9606 GN=USP10 PE=1 SV=2
P14735	Insulin-degrading enzyme OS=Homo sapiens OX=9606 GN=IDE PE=1 SV=4
P22681	E3 ubiquitin-protein ligase CBL OS=Homo sapiens OX=9606 GN=CBL PE=1 SV=2
Q00534	Cyclin-dependent kinase 6 OS=Homo sapiens OX=9606 GN=CDK6 PE=1 SV=1
Q9P2B4	CTTNBP2 N-terminal-like protein OS=Homo sapiens OX=9606 GN=CTTNBP2NL PE=1 SV=2
Q3ZCQ8	Mitochondrial import inner membrane translocase subunit TIM50 OS=Homo sapiens OX=9606 GN=TIMM50 PE=1 SV=2
Q15126	Phosphomevalonate kinase OS=Homo sapiens OX=9606 GN=PMVK PE=1 SV=3
Q8WXF1	Paraspeckle component 1 OS=Homo sapiens OX=9606 GN=PSPC1 PE=1 SV=1
Q14574	Desmocollin-3 OS=Homo sapiens OX=9606 GN=DSC3 PE=1 SV=3
Q9Y5L4	Mitochondrial import inner membrane translocase subunit Tim13 OS=Homo sapiens OX=9606 GN=TIMM13 PE=1 SV=1
P20700	Lamin-B1 OS=Homo sapiens OX=9606 GN=LMNB1 PE=1 SV=2
J3KPS3	Fructose-bisphosphate aldolase OS=Homo sapiens OX=9606 GN=ALDOA PE=1 SV=1
A6NEM2	Host cell factor 1 OS=Homo sapiens OX=9606 GN=HCFC1 PE=1 SV=2
Q5JRA6	Transport and Golgi organization protein 1 homolog OS=Homo sapiens OX=9606 GN=MIA3 PE=1 SV=1
Q9Y265	RuvB-like 1 OS=Homo sapiens OX=9606 GN=RUVBL1 PE=1 SV=1
Q9P258	Protein RCC2 OS=Homo sapiens OX=9606 GN=RCC2 PE=1 SV=2
P62820	Ras-related protein Rab-1A OS=Homo sapiens OX=9606 GN=RAB1A PE=1 SV=3
Q709C8	Vacuolar protein sorting-associated protein 13C OS=Homo sapiens OX=9606 GN=VPS13C PE=1 SV=1
Q9BU89	Deoxyhypusine hydroxylase OS=Homo sapiens OX=9606 GN=DOHH PE=1 SV=1
Q13155	Aminoacyl tRNA synthase complex-interacting multifunctional protein 2 OS=Homo sapiens OX=9606 GN=AIMP2 PE=1 SV=2
Q9NW64	Pre-mRNA-splicing factor RBM22 OS=Homo sapiens OX=9606 GN=RBM22 PE=1 SV=1
O60563	Cyclin-T1 OS=Homo sapiens OX=9606 GN=CCNT1 PE=1 SV=1
O00159	Unconventional myosin-Ic OS=Homo sapiens OX=9606 GN=MYO1C PE=1 SV=4
P49321	Nuclear autoantigenic sperm protein OS=Homo sapiens OX=9606 GN=NASP PE=1 SV=2
P09110	3-ketoacyl-CoA thiolase, peroxisomal OS=Homo sapiens OX=9606 GN=ACAA1 PE=1 SV=2
Q9H3Q1	Cdc42 effector protein 4 OS=Homo sapiens OX=9606 GN=CDC42EP4 PE=1 SV=1
Q9UBP6	tRNA (guanine-N(7)-)-methyltransferase OS=Homo sapiens OX=9606 GN=METTL1 PE=1 SV=1
P07858	Cathepsin B OS=Homo sapiens OX=9606 GN=CTSB PE=1 SV=3
Q14669	E3 ubiquitin-protein ligase TRIP12 OS=Homo sapiens OX=9606 GN=TRIP12 PE=1 SV=1
Q9BWF3	RNA-binding protein 4 OS=Homo sapiens OX=9606 GN=RBM4 PE=1 SV=1
P52895	Aldo-keto reductase family 1 member C2 OS=Homo sapiens OX=9606 GN=AKR1C2 PE=1 SV=3
Q9NT62	Ubiquitin-like-conjugating enzyme ATG3 OS=Homo sapiens OX=9606 GN=ATG3 PE=1 SV=1
Q9UN37	Vacuolar protein sorting-associated protein 4A OS=Homo sapiens OX=9606 GN=VPS4A PE=1 SV=1
Q13428	Treacle protein OS=Homo sapiens OX=9606 GN=TCOF1 PE=1 SV=3
Q6P587	Acylpyruvase FAHD1, mitochondrial OS=Homo sapiens OX=9606 GN=FAHD1 PE=1 SV=2
P42285	Exosome RNA helicase MTR4 OS=Homo sapiens OX=9606 GN=MTREX PE=1 SV=3
P13073	Cytochrome c oxidase subunit 4 isoform 1, mitochondrial OS=Homo sapiens OX=9606 GN=COX4I1 PE=1 SV=1
O95210	Starch-binding domain-containing protein 1 OS=Homo sapiens OX=9606 GN=STBD1 PE=1 SV=1
Q8NFW8	N-acylneuraminate cytidylyltransferase OS=Homo sapiens OX=9606 GN=CMAS PE=1 SV=2
Q9C0E8	Endoplasmic reticulum junction formation protein lunapark OS=Homo sapiens OX=9606 GN=LNPK PE=1 SV=2
P62310	U6 snRNA-associated Sm-like protein LSm3 OS=Homo sapiens OX=9606 GN=LSM3 PE=1 SV=2
O00193	Small acidic protein OS=Homo sapiens OX=9606 GN=SMAP PE=1 SV=1
P40926	Malate dehydrogenase, mitochondrial OS=Homo sapiens OX=9606 GN=MDH2 PE=1 SV=3
P55265	Double-stranded RNA-specific adenosine deaminase OS=Homo sapiens OX=9606 GN=ADAR PE=1 SV=4
Q5RKV6	Exosome complex component MTR3 OS=Homo sapiens OX=9606 GN=EXOSC6 PE=1 SV=1
Q8TEW0	Partitioning defective 3 homolog OS=Homo sapiens OX=9606 GN=PARD3 PE=1 SV=2
Q96KR1	Zinc finger RNA-binding protein OS=Homo sapiens OX=9606 GN=ZFR PE=1 SV=2
Q8NB16	Mixed lineage kinase domain-like protein OS=Homo sapiens OX=9606 GN=MLKL PE=1 SV=1
Q29RF7	Sister chromatid cohesion protein PDS5 homolog A OS=Homo sapiens OX=9606 GN=PDS5A PE=1 SV=1
O43252	Bifunctional 3'-phosphoadenosine 5'-phosphosulfate synthase 1 OS=Homo sapiens OX=9606 GN=PAPSS1 PE=1 SV=2
P38117	Electron transfer flavoprotein subunit beta OS=Homo sapiens OX=9606 GN=ETFB PE=1 SV=3
Q9UEW8	STE20/SPS1-related proline-alanine-rich protein kinase OS=Homo sapiens OX=9606 GN=STK39 PE=1 SV=3
Q9Y4L1	Hypoxia up-regulated protein 1 OS=Homo sapiens OX=9606 GN=HYOU1 PE=1 SV=1
O14828	Secretory carrier-associated membrane protein 3 OS=Homo sapiens OX=9606 GN=SCAMP3 PE=1 SV=3
O43660	Pleiotropic regulator 1 OS=Homo sapiens OX=9606 GN=PLRG1 PE=1 SV=1
Q13409	Cytoplasmic dynein 1 intermediate chain 2 OS=Homo sapiens OX=9606 GN=DYNC1I2 PE=1 SV=3
Q9NWB6	Arginine and glutamate-rich protein 1 OS=Homo sapiens OX=9606 GN=ARGLU1 PE=1 SV=1
A0A0C4DFM7	Terminal uridylyltransferase 4 OS=Homo sapiens OX=9606 GN=ZCCHC11 PE=1 SV=1
Q14289	Protein-tyrosine kinase 2-beta OS=Homo sapiens OX=9606 GN=PTK2B PE=1 SV=2
Q2TBE0	CWF19-like protein 2 OS=Homo sapiens OX=9606 GN=CWF19L2 PE=1 SV=4
O76070	Gamma-synuclein OS=Homo sapiens OX=9606 GN=SNCG PE=1 SV=2
P05388	60S acidic ribosomal protein P0 OS=Homo sapiens OX=9606 GN=RPLP0 PE=1 SV=1
Q9H2C2	Protein ARV1 OS=Homo sapiens OX=9606 GN=ARV1 PE=1 SV=1
C9JJ19	28S ribosomal protein S34, mitochondrial OS=Homo sapiens OX=9606 GN=MRPS34 PE=1 SV=2
Q14C86	GTPase-activating protein and VPS9 domain-containing protein 1 OS=Homo sapiens OX=9606 GN=GAPVD1 PE=1 SV=2
Q8WUM4	Programmed cell death 6-interacting protein OS=Homo sapiens OX=9606 GN=PDCD6IP PE=1 SV=1
Q96DH6	RNA-binding protein Musashi homolog 2 OS=Homo sapiens OX=9606 GN=MSI2 PE=1 SV=1
Q13283	Ras GTPase-activating protein-binding protein 1 OS=Homo sapiens OX=9606 GN=G3BP1 PE=1 SV=1
P60059	Protein transport protein Sec61 subunit gamma OS=Homo sapiens OX=9606 GN=SEC61G PE=1 SV=1
Q12965	Unconventional myosin-Ie OS=Homo sapiens OX=9606 GN=MYO1E PE=1 SV=2
H7C0N4	Splicing factor 1 (Fragment) OS=Homo sapiens OX=9606 GN=SF1 PE=1 SV=1
O43572	A-kinase anchor protein 10, mitochondrial OS=Homo sapiens OX=9606 GN=AKAP10 PE=1 SV=2
P27144	Adenylate kinase 4, mitochondrial OS=Homo sapiens OX=9606 GN=AK4 PE=1 SV=1
Q9Y4W6	AFG3-like protein 2 OS=Homo sapiens OX=9606 GN=AFG3L2 PE=1 SV=2
Q9BZL4	Protein phosphatase 1 regulatory subunit 12C OS=Homo sapiens OX=9606 GN=PPP1R12C PE=1 SV=1
O75533	Splicing factor 3B subunit 1 OS=Homo sapiens OX=9606 GN=SF3B1 PE=1 SV=3
Q8IZP0	Abl interactor 1 OS=Homo sapiens OX=9606 GN=ABI1 PE=1 SV=4
Q9Y6D9	Mitotic spindle assembly checkpoint protein MAD1 OS=Homo sapiens OX=9606 GN=MAD1L1 PE=1 SV=2
P30837	Aldehyde dehydrogenase X, mitochondrial OS=Homo sapiens OX=9606 GN=ALDH1B1 PE=1 SV=3
E9PB61	THO complex subunit 4 OS=Homo sapiens OX=9606 GN=ALYREF PE=1 SV=1
Q04828	Aldo-keto reductase family 1 member C1 OS=Homo sapiens OX=9606 GN=AKR1C1 PE=1 SV=1
Q9P2N5	RNA-binding protein 27 OS=Homo sapiens OX=9606 GN=RBM27 PE=1 SV=2
P12004	Proliferating cell nuclear antigen OS=Homo sapiens OX=9606 GN=PCNA PE=1 SV=1
F6WQW2	Ran-specific GTPase-activating protein OS=Homo sapiens OX=9606 GN=RANBP1 PE=1 SV=1
P29466	Caspase-1 OS=Homo sapiens OX=9606 GN=CASP1 PE=1 SV=1
P07954	Fumarate hydratase, mitochondrial OS=Homo sapiens OX=9606 GN=FH PE=1 SV=3
Q16626	Male-enhanced antigen 1 OS=Homo sapiens OX=9606 GN=MEA1 PE=1 SV=2
P35556	Fibrillin-2 OS=Homo sapiens OX=9606 GN=FBN2 PE=1 SV=3
Q9Y2Y9	Krueppel-like factor 13 OS=Homo sapiens OX=9606 GN=KLF13 PE=1 SV=1
P36776	Lon protease homolog, mitochondrial OS=Homo sapiens OX=9606 GN=LONP1 PE=1 SV=2
Q96K21	Abscission/NoCut checkpoint regulator OS=Homo sapiens OX=9606 GN=ZFYVE19 PE=1 SV=3
O75208	Ubiquinone biosynthesis protein COQ9, mitochondrial OS=Homo sapiens OX=9606 GN=COQ9 PE=1 SV=1
Q9UGI8	Testin OS=Homo sapiens OX=9606 GN=TES PE=1 SV=1
Q16787	Laminin subunit alpha-3 OS=Homo sapiens OX=9606 GN=LAMA3 PE=1 SV=2
Q14157	Ubiquitin-associated protein 2-like OS=Homo sapiens OX=9606 GN=UBAP2L PE=1 SV=2
P29372	DNA-3-methyladenine glycosylase OS=Homo sapiens OX=9606 GN=MPG PE=1 SV=3
Q00325	Phosphate carrier protein, mitochondrial OS=Homo sapiens OX=9606 GN=SLC25A3 PE=1 SV=2
Q15014	Mortality factor 4-like protein 2 OS=Homo sapiens OX=9606 GN=MORF4L2 PE=1 SV=1
P29353	SHC-transforming protein 1 OS=Homo sapiens OX=9606 GN=SHC1 PE=1 SV=4
F8W930	Insulin-like growth factor 2 mRNA-binding protein 2 OS=Homo sapiens OX=9606 GN=IGF2BP2 PE=1 SV=1
Q5SSJ5	Heterochromatin protein 1-binding protein 3 OS=Homo sapiens OX=9606 GN=HP1BP3 PE=1 SV=1
Q9BUH6	Protein PAXX OS=Homo sapiens OX=9606 GN=PAXX PE=1 SV=2
P35998	26S proteasome regulatory subunit 7 OS=Homo sapiens OX=9606 GN=PSMC2 PE=1 SV=3
Q9C0J8	pre-mRNA 3' end processing protein WDR33 OS=Homo sapiens OX=9606 GN=WDR33 PE=1 SV=2
Q9UKM9	RNA-binding protein Raly OS=Homo sapiens OX=9606 GN=RALY PE=1 SV=1
P23229	Integrin alpha-6 OS=Homo sapiens OX=9606 GN=ITGA6 PE=1 SV=5
P18615	Negative elongation factor E OS=Homo sapiens OX=9606 GN=NELFE PE=1 SV=3
P11940	Polyadenylate-binding protein 1 OS=Homo sapiens OX=9606 GN=PABPC1 PE=1 SV=2
Q8NHV4	Protein NEDD1 OS=Homo sapiens OX=9606 GN=NEDD1 PE=1 SV=1
Q05209	Tyrosine-protein phosphatase non-receptor type 12 OS=Homo sapiens OX=9606 GN=PTPN12 PE=1 SV=3
Q02809	Procollagen-lysine,2-oxoglutarate 5-dioxygenase 1 OS=Homo sapiens OX=9606 GN=PLOD1 PE=1 SV=2
Q9BZE1	39S ribosomal protein L37, mitochondrial OS=Homo sapiens OX=9606 GN=MRPL37 PE=1 SV=2
P12081	Histidine--tRNA ligase, cytoplasmic OS=Homo sapiens OX=9606 GN=HARS PE=1 SV=2
Q15642	Cdc42-interacting protein 4 OS=Homo sapiens OX=9606 GN=TRIP10 PE=1 SV=3
P41567	Eukaryotic translation initiation factor 1 OS=Homo sapiens OX=9606 GN=EIF1 PE=1 SV=1
P26639	Threonine--tRNA ligase, cytoplasmic OS=Homo sapiens OX=9606 GN=TARS PE=1 SV=3
P31930	Cytochrome b-c1 complex subunit 1, mitochondrial OS=Homo sapiens OX=9606 GN=UQCRC1 PE=1 SV=3
P07237	Protein disulfide-isomerase OS=Homo sapiens OX=9606 GN=P4HB PE=1 SV=3
P13861	cAMP-dependent protein kinase type II-alpha regulatory subunit OS=Homo sapiens OX=9606 GN=PRKAR2A PE=1 SV=2
Q9H3S7	Tyrosine-protein phosphatase non-receptor type 23 OS=Homo sapiens OX=9606 GN=PTPN23 PE=1 SV=1
A0A087WWK8	IQ motif and SEC7 domain-containing protein 1 OS=Homo sapiens OX=9606 GN=IQSEC1 PE=1 SV=1
H3BVG0	Nuclear pore complex protein Nup93 OS=Homo sapiens OX=9606 GN=NUP93 PE=1 SV=1
Q96EE3	Nucleoporin SEH1 OS=Homo sapiens OX=9606 GN=SEH1L PE=1 SV=3
Q9NWH9	SAFB-like transcription modulator OS=Homo sapiens OX=9606 GN=SLTM PE=1 SV=2
Q9HD42	Charged multivesicular body protein 1a OS=Homo sapiens OX=9606 GN=CHMP1A PE=1 SV=1
A0A0A0MQR2	Replication termination factor 2 OS=Homo sapiens OX=9606 GN=RTF2 PE=1 SV=1
O95218	Zinc finger Ran-binding domain-containing protein 2 OS=Homo sapiens OX=9606 GN=ZRANB2 PE=1 SV=2
O75351	Vacuolar protein sorting-associated protein 4B OS=Homo sapiens OX=9606 GN=VPS4B PE=1 SV=2
Q9HD15	Steroid receptor RNA activator 1 OS=Homo sapiens OX=9606 GN=SRA1 PE=1 SV=1
P52306	Rap1 GTPase-GDP dissociation stimulator 1 OS=Homo sapiens OX=9606 GN=RAP1GDS1 PE=1 SV=3
Q86WR7	Proline and serine-rich protein 2 OS=Homo sapiens OX=9606 GN=PROSER2 PE=1 SV=2
P09012	U1 small nuclear ribonucleoprotein A OS=Homo sapiens OX=9606 GN=SNRPA PE=1 SV=3
E7ESA6	Focal adhesion kinase 1 OS=Homo sapiens OX=9606 GN=PTK2 PE=1 SV=1
P14209	CD99 antigen OS=Homo sapiens OX=9606 GN=CD99 PE=1 SV=1
Q5JRX3	Presequence protease, mitochondrial OS=Homo sapiens OX=9606 GN=PITRM1 PE=1 SV=3
Q17RY0	Cytoplasmic polyadenylation element-binding protein 4 OS=Homo sapiens OX=9606 GN=CPEB4 PE=1 SV=1
Q16719	Kynureninase OS=Homo sapiens OX=9606 GN=KYNU PE=1 SV=1
P14923	Junction plakoglobin OS=Homo sapiens OX=9606 GN=JUP PE=1 SV=3
P19367	Hexokinase-1 OS=Homo sapiens OX=9606 GN=HK1 PE=1 SV=3
P53621	Coatomer subunit alpha OS=Homo sapiens OX=9606 GN=COPA PE=1 SV=2
P14854	Cytochrome c oxidase subunit 6B1 OS=Homo sapiens OX=9606 GN=COX6B1 PE=1 SV=2
P31949	Protein S100-A11 OS=Homo sapiens OX=9606 GN=S100A11 PE=1 SV=2
D6REE5	Receptor of-activated protein C kinase 1 (Fragment) OS=Homo sapiens OX=9606 GN=RACK1 PE=1 SV=1
Q99816	Tumor susceptibility gene 101 protein OS=Homo sapiens OX=9606 GN=TSG101 PE=1 SV=2
O43291	Kunitz-type protease inhibitor 2 OS=Homo sapiens OX=9606 GN=SPINT2 PE=1 SV=2
P23526	Adenosylhomocysteinase OS=Homo sapiens OX=9606 GN=AHCY PE=1 SV=4
Q01433	AMP deaminase 2 OS=Homo sapiens OX=9606 GN=AMPD2 PE=1 SV=2
Q7L2E3	Putative ATP-dependent RNA helicase DHX30 OS=Homo sapiens OX=9606 GN=DHX30 PE=1 SV=1
B0QY95	Mitochondrial dynamics protein MID51 OS=Homo sapiens OX=9606 GN=MIEF1 PE=1 SV=1
O43143	Pre-mRNA-splicing factor ATP-dependent RNA helicase DHX15 OS=Homo sapiens OX=9606 GN=DHX15 PE=1 SV=2
P11216	Glycogen phosphorylase, brain form OS=Homo sapiens OX=9606 GN=PYGB PE=1 SV=5
A0A0A6YYL6	Protein RPL17-C18orf32 OS=Homo sapiens OX=9606 GN=RPL17-C18orf32 PE=3 SV=1
A1X283	SH3 and PX domain-containing protein 2B OS=Homo sapiens OX=9606 GN=SH3PXD2B PE=1 SV=3
P15954	Cytochrome c oxidase subunit 7C, mitochondrial OS=Homo sapiens OX=9606 GN=COX7C PE=1 SV=1
Q9P0J7	E3 ubiquitin-protein ligase KCMF1 OS=Homo sapiens OX=9606 GN=KCMF1 PE=1 SV=2
P18887	DNA repair protein XRCC1 OS=Homo sapiens OX=9606 GN=XRCC1 PE=1 SV=2
A0A0U1RRE5	Negative regulator of P-body association OS=Homo sapiens OX=9606 GN=NBDY PE=1 SV=1
P30040	Endoplasmic reticulum resident protein 29 OS=Homo sapiens OX=9606 GN=ERP29 PE=1 SV=4
P23193	Transcription elongation factor A protein 1 OS=Homo sapiens OX=9606 GN=TCEA1 PE=1 SV=2
P01591	Immunoglobulin J chain OS=Homo sapiens OX=9606 GN=JCHAIN PE=1 SV=4
Q14203	Dynactin subunit 1 OS=Homo sapiens OX=9606 GN=DCTN1 PE=1 SV=3
Q13356	Peptidyl-prolyl cis-trans isomerase-like 2 OS=Homo sapiens OX=9606 GN=PPIL2 PE=1 SV=1
E9PIE3	Caveolae-associated protein 3 OS=Homo sapiens OX=9606 GN=CAVIN3 PE=1 SV=1
P46734	Dual specificity mitogen-activated protein kinase kinase 3 OS=Homo sapiens OX=9606 GN=MAP2K3 PE=1 SV=2
A0A087WXK8	Chromosome 20 open reading frame 129 OS=Homo sapiens OX=9606 GN=FAM83D PE=1 SV=1
G5E9Y3	Arf-GAP with Rho-GAP domain, ANK repeat and PH domain-containing protein 3 OS=Homo sapiens OX=9606 GN=ARAP3 PE=1 SV=1
Q8TEQ6	Gem-associated protein 5 OS=Homo sapiens OX=9606 GN=GEMIN5 PE=1 SV=3
P19525	Interferon-induced, double-stranded RNA-activated protein kinase OS=Homo sapiens OX=9606 GN=EIF2AK2 PE=1 SV=2
O76061	Stanniocalcin-2 OS=Homo sapiens OX=9606 GN=STC2 PE=1 SV=1
A0A140TA86	MICOS complex subunit MIC13 OS=Homo sapiens OX=9606 GN=C19orf70 PE=1 SV=1
A0A0U1RRH7	Histone H2A OS=Homo sapiens OX=9606 PE=3 SV=1
O00330	Pyruvate dehydrogenase protein X component, mitochondrial OS=Homo sapiens OX=9606 GN=PDHX PE=1 SV=3
Q9HCN8	Stromal cell-derived factor 2-like protein 1 OS=Homo sapiens OX=9606 GN=SDF2L1 PE=1 SV=2
O60493	Sorting nexin-3 OS=Homo sapiens OX=9606 GN=SNX3 PE=1 SV=3
Q969M7	NEDD8-conjugating enzyme UBE2F OS=Homo sapiens OX=9606 GN=UBE2F PE=1 SV=1
Q96S44	EKC/KEOPS complex subunit TP53RK OS=Homo sapiens OX=9606 GN=TP53RK PE=1 SV=2
Q9NXV6	CDKN2A-interacting protein OS=Homo sapiens OX=9606 GN=CDKN2AIP PE=1 SV=3
P61313	60S ribosomal protein L15 OS=Homo sapiens OX=9606 GN=RPL15 PE=1 SV=2
Q8WWM7	Ataxin-2-like protein OS=Homo sapiens OX=9606 GN=ATXN2L PE=1 SV=2
P37840	Alpha-synuclein OS=Homo sapiens OX=9606 GN=SNCA PE=1 SV=1
P49674	Casein kinase I isoform epsilon OS=Homo sapiens OX=9606 GN=CSNK1E PE=1 SV=1
F6VRR5	Polymerase delta-interacting protein 3 OS=Homo sapiens OX=9606 GN=POLDIP3 PE=1 SV=1
O95997	Securin OS=Homo sapiens OX=9606 GN=PTTG1 PE=1 SV=1
Q9BRT2	Ubiquinol-cytochrome-c reductase complex assembly factor 2 OS=Homo sapiens OX=9606 GN=UQCC2 PE=1 SV=1
Q13501	Sequestosome-1 OS=Homo sapiens OX=9606 GN=SQSTM1 PE=1 SV=1
Q14974	Importin subunit beta-1 OS=Homo sapiens OX=9606 GN=KPNB1 PE=1 SV=2
P18669	Phosphoglycerate mutase 1 OS=Homo sapiens OX=9606 GN=PGAM1 PE=1 SV=2
Q9H6Z4	Ran-binding protein 3 OS=Homo sapiens OX=9606 GN=RANBP3 PE=1 SV=1
I3L3D5	Profilin (Fragment) OS=Homo sapiens OX=9606 GN=PFN1 PE=1 SV=1
Q12996	Cleavage stimulation factor subunit 3 OS=Homo sapiens OX=9606 GN=CSTF3 PE=1 SV=1
Q9Y383	Putative RNA-binding protein Luc7-like 2 OS=Homo sapiens OX=9606 GN=LUC7L2 PE=1 SV=2
P36543	V-type proton ATPase subunit E 1 OS=Homo sapiens OX=9606 GN=ATP6V1E1 PE=1 SV=1
Q04323	UBX domain-containing protein 1 OS=Homo sapiens OX=9606 GN=UBXN1 PE=1 SV=2
P28799	Granulins OS=Homo sapiens OX=9606 GN=GRN PE=1 SV=2
Q99622	Protein C10 OS=Homo sapiens OX=9606 GN=C12orf57 PE=1 SV=1
P0C7P0	CDGSH iron-sulfur domain-containing protein 3, mitochondrial OS=Homo sapiens OX=9606 GN=CISD3 PE=1 SV=1
O00273	DNA fragmentation factor subunit alpha OS=Homo sapiens OX=9606 GN=DFFA PE=1 SV=1
Q8WUW1	Protein BRICK1 OS=Homo sapiens OX=9606 GN=BRK1 PE=1 SV=1
Q92734	Protein TFG OS=Homo sapiens OX=9606 GN=TFG PE=1 SV=2
Q9BUN8	Derlin-1 OS=Homo sapiens OX=9606 GN=DERL1 PE=1 SV=1
Q6XQN6	Nicotinate phosphoribosyltransferase OS=Homo sapiens OX=9606 GN=NAPRT PE=1 SV=2
P11802	Cyclin-dependent kinase 4 OS=Homo sapiens OX=9606 GN=CDK4 PE=1 SV=2
Q6PJ69	Tripartite motif-containing protein 65 OS=Homo sapiens OX=9606 GN=TRIM65 PE=1 SV=3
C9J6U3	Protein diaphanous homolog 2 OS=Homo sapiens OX=9606 GN=DIAPH2 PE=1 SV=3
Q9NRS6	Sorting nexin-15 OS=Homo sapiens OX=9606 GN=SNX15 PE=1 SV=1
P23396	40S ribosomal protein S3 OS=Homo sapiens OX=9606 GN=RPS3 PE=1 SV=2
O15042	U2 snRNP-associated SURP motif-containing protein OS=Homo sapiens OX=9606 GN=U2SURP PE=1 SV=2
J3QQJ0	SAP30-binding protein (Fragment) OS=Homo sapiens OX=9606 GN=SAP30BP PE=1 SV=1
Q53GS9	U4/U6.U5 tri-snRNP-associated protein 2 OS=Homo sapiens OX=9606 GN=USP39 PE=1 SV=2
Q8N4P3	Guanosine-3',5'-bis(diphosphate) 3'-pyrophosphohydrolase MESH1 OS=Homo sapiens OX=9606 GN=HDDC3 PE=1 SV=3
P62854	40S ribosomal protein S26 OS=Homo sapiens OX=9606 GN=RPS26 PE=1 SV=3
Q13045	Protein flightless-1 homolog OS=Homo sapiens OX=9606 GN=FLII PE=1 SV=2
J3KN01	Afadin OS=Homo sapiens OX=9606 GN=AFDN PE=1 SV=1
Q5U5Q3	RNA-binding E3 ubiquitin-protein ligase MEX3C OS=Homo sapiens OX=9606 GN=MEX3C PE=1 SV=3
Q9H6T3	RNA polymerase II-associated protein 3 OS=Homo sapiens OX=9606 GN=RPAP3 PE=1 SV=2
Q86WV7	CCDC43 protein OS=Homo sapiens OX=9606 GN=CCDC43 PE=1 SV=1
P61244	Protein max OS=Homo sapiens OX=9606 GN=MAX PE=1 SV=1
Q9Y5U2	Protein TSSC4 OS=Homo sapiens OX=9606 GN=TSSC4 PE=1 SV=3
P49757	Protein numb homolog OS=Homo sapiens OX=9606 GN=NUMB PE=1 SV=2
Q5EBL4	RILP-like protein 1 OS=Homo sapiens OX=9606 GN=RILPL1 PE=1 SV=1
P52907	F-actin-capping protein subunit alpha-1 OS=Homo sapiens OX=9606 GN=CAPZA1 PE=1 SV=3
Q9GZP8	Immortalization up-regulated protein OS=Homo sapiens OX=9606 GN=IMUP PE=1 SV=1
C9J7I0	UBAP1-MVB12-associated (UMA)-domain containing protein 1 OS=Homo sapiens OX=9606 GN=UMAD1 PE=2 SV=2
E9PH57	Transcription factor 4 OS=Homo sapiens OX=9606 GN=TCF4 PE=1 SV=2
O75179	Ankyrin repeat domain-containing protein 17 OS=Homo sapiens OX=9606 GN=ANKRD17 PE=1 SV=3
Q8IVM0	Coiled-coil domain-containing protein 50 OS=Homo sapiens OX=9606 GN=CCDC50 PE=1 SV=1
Q9HAV7	GrpE protein homolog 1, mitochondrial OS=Homo sapiens OX=9606 GN=GRPEL1 PE=1 SV=2
Q99633	Pre-mRNA-splicing factor 18 OS=Homo sapiens OX=9606 GN=PRPF18 PE=1 SV=1
Q14677	Clathrin interactor 1 OS=Homo sapiens OX=9606 GN=CLINT1 PE=1 SV=1
Q86UU0	B-cell CLL/lymphoma 9-like protein OS=Homo sapiens OX=9606 GN=BCL9L PE=1 SV=1
P50395	Rab GDP dissociation inhibitor beta OS=Homo sapiens OX=9606 GN=GDI2 PE=1 SV=2
Q02252	Methylmalonate-semialdehyde dehydrogenase [acylating], mitochondrial OS=Homo sapiens OX=9606 GN=ALDH6A1 PE=1 SV=2
Q9NXA8	NAD-dependent protein deacylase sirtuin-5, mitochondrial OS=Homo sapiens OX=9606 GN=SIRT5 PE=1 SV=2
F5H7W8	Chromosome 12 open reading frame 43, isoform CRA_a OS=Homo sapiens OX=9606 GN=C12orf43 PE=1 SV=2
Q9BSF4	Mitochondrial import inner membrane translocase subunit Tim29 OS=Homo sapiens OX=9606 GN=TIMM29 PE=1 SV=2
Q9BV40	Vesicle-associated membrane protein 8 OS=Homo sapiens OX=9606 GN=VAMP8 PE=1 SV=1
Q5VTR2	E3 ubiquitin-protein ligase BRE1A OS=Homo sapiens OX=9606 GN=RNF20 PE=1 SV=2
Q99661	Kinesin-like protein KIF2C OS=Homo sapiens OX=9606 GN=KIF2C PE=1 SV=2
Q9HAU0	Pleckstrin homology domain-containing family A member 5 OS=Homo sapiens OX=9606 GN=PLEKHA5 PE=1 SV=1
P51531	Probable global transcription activator SNF2L2 OS=Homo sapiens OX=9606 GN=SMARCA2 PE=1 SV=2
A0A1P0AYU5	Sideroflexin OS=Homo sapiens OX=9606 GN=SFXN3 PE=1 SV=1
O75592	E3 ubiquitin-protein ligase MYCBP2 OS=Homo sapiens OX=9606 GN=MYCBP2 PE=1 SV=3
O60784	Target of Myb protein 1 OS=Homo sapiens OX=9606 GN=TOM1 PE=1 SV=2
P49458	Signal recognition particle 9 kDa protein OS=Homo sapiens OX=9606 GN=SRP9 PE=1 SV=2
J3KNF8	Cytochrome b5 type B OS=Homo sapiens OX=9606 GN=CYB5B PE=1 SV=1
Q8WUA7	TBC1 domain family member 22A OS=Homo sapiens OX=9606 GN=TBC1D22A PE=1 SV=2
P80723	Brain acid soluble protein 1 OS=Homo sapiens OX=9606 GN=BASP1 PE=1 SV=2
E9PR30	40S ribosomal protein S30 OS=Homo sapiens OX=9606 GN=FAU PE=1 SV=1
G5EA03	LIM and calponin homology domains-containing protein 1 OS=Homo sapiens OX=9606 GN=LIMCH1 PE=1 SV=1
P25325	3-mercaptopyruvate sulfurtransferase OS=Homo sapiens OX=9606 GN=MPST PE=1 SV=3
Q9NR19	Acetyl-coenzyme A synthetase, cytoplasmic OS=Homo sapiens OX=9606 GN=ACSS2 PE=1 SV=1
Q9Y2U8	Inner nuclear membrane protein Man1 OS=Homo sapiens OX=9606 GN=LEMD3 PE=1 SV=2
Q9UHD9	Ubiquilin-2 OS=Homo sapiens OX=9606 GN=UBQLN2 PE=1 SV=2
P09211	Glutathione S-transferase P OS=Homo sapiens OX=9606 GN=GSTP1 PE=1 SV=2
Q15021	Condensin complex subunit 1 OS=Homo sapiens OX=9606 GN=NCAPD2 PE=1 SV=3
Q9NRR5	Ubiquilin-4 OS=Homo sapiens OX=9606 GN=UBQLN4 PE=1 SV=2
Q99584	Protein S100-A13 OS=Homo sapiens OX=9606 GN=S100A13 PE=1 SV=1
P49959	Double-strand break repair protein MRE11 OS=Homo sapiens OX=9606 GN=MRE11 PE=1 SV=3
Q9NR12	PDZ and LIM domain protein 7 OS=Homo sapiens OX=9606 GN=PDLIM7 PE=1 SV=1
Q9Y5X3	Sorting nexin-5 OS=Homo sapiens OX=9606 GN=SNX5 PE=1 SV=1
P19623	Spermidine synthase OS=Homo sapiens OX=9606 GN=SRM PE=1 SV=1
Q96NW4	Ankyrin repeat domain-containing protein 27 OS=Homo sapiens OX=9606 GN=ANKRD27 PE=1 SV=2
Q9C029	E3 ubiquitin-protein ligase TRIM7 OS=Homo sapiens OX=9606 GN=TRIM7 PE=1 SV=2
Q96I25	Splicing factor 45 OS=Homo sapiens OX=9606 GN=RBM17 PE=1 SV=1
P50750	Cyclin-dependent kinase 9 OS=Homo sapiens OX=9606 GN=CDK9 PE=1 SV=3
M0QXB5	Persulfide dioxygenase ETHE1, mitochondrial OS=Homo sapiens OX=9606 GN=ETHE1 PE=1 SV=1
P17980	26S proteasome regulatory subunit 6A OS=Homo sapiens OX=9606 GN=PSMC3 PE=1 SV=3
Q15637	Splicing factor 1 OS=Homo sapiens OX=9606 GN=SF1 PE=1 SV=4
Q9UMX5	Neudesin OS=Homo sapiens OX=9606 GN=NENF PE=1 SV=1
A0A1B0GUS7	Protein unc-13 homolog B OS=Homo sapiens OX=9606 GN=UNC13B PE=1 SV=1
P42766	60S ribosomal protein L35 OS=Homo sapiens OX=9606 GN=RPL35 PE=1 SV=2
P31150	Rab GDP dissociation inhibitor alpha OS=Homo sapiens OX=9606 GN=GDI1 PE=1 SV=2
A0A087X0R6	Sorting nexin-12 OS=Homo sapiens OX=9606 GN=SNX12 PE=1 SV=1
Q14152	Eukaryotic translation initiation factor 3 subunit A OS=Homo sapiens OX=9606 GN=EIF3A PE=1 SV=1
Q8NC51	Plasminogen activator inhibitor 1 RNA-binding protein OS=Homo sapiens OX=9606 GN=SERBP1 PE=1 SV=2
Q5JTD0	Tight junction-associated protein 1 OS=Homo sapiens OX=9606 GN=TJAP1 PE=1 SV=1
P22087	rRNA 2'-O-methyltransferase fibrillarin OS=Homo sapiens OX=9606 GN=FBL PE=1 SV=2
P98175	RNA-binding protein 10 OS=Homo sapiens OX=9606 GN=RBM10 PE=1 SV=3
O94804	Serine/threonine-protein kinase 10 OS=Homo sapiens OX=9606 GN=STK10 PE=1 SV=1
E9PQD6	Serum amyloid A protein OS=Homo sapiens OX=9606 GN=SAA1 PE=1 SV=1
P05023	Sodium/potassium-transporting ATPase subunit alpha-1 OS=Homo sapiens OX=9606 GN=ATP1A1 PE=1 SV=1
Q6ZXV5	Transmembrane and TPR repeat-containing protein 3 OS=Homo sapiens OX=9606 GN=TMTC3 PE=1 SV=2
O15143	Actin-related protein 2/3 complex subunit 1B OS=Homo sapiens OX=9606 GN=ARPC1B PE=1 SV=3
Q9H299	SH3 domain-binding glutamic acid-rich-like protein 3 OS=Homo sapiens OX=9606 GN=SH3BGRL3 PE=1 SV=1
Q8N5C8	TGF-beta-activated kinase 1 and MAP3K7-binding protein 3 OS=Homo sapiens OX=9606 GN=TAB3 PE=1 SV=3
Q12904	Aminoacyl tRNA synthase complex-interacting multifunctional protein 1 OS=Homo sapiens OX=9606 GN=AIMP1 PE=1 SV=2
Q12929	Epidermal growth factor receptor kinase substrate 8 OS=Homo sapiens OX=9606 GN=EPS8 PE=1 SV=1
Q96S15	GATOR complex protein WDR24 OS=Homo sapiens OX=9606 GN=WDR24 PE=1 SV=1
Q4KMP7	TBC1 domain family member 10B OS=Homo sapiens OX=9606 GN=TBC1D10B PE=1 SV=3
A0A0A0MSI8	Exocyst complex component 5 OS=Homo sapiens OX=9606 GN=EXOC5 PE=1 SV=1
O43776	Asparagine--tRNA ligase, cytoplasmic OS=Homo sapiens OX=9606 GN=NARS PE=1 SV=1
Q9GZM7	Tubulointerstitial nephritis antigen-like OS=Homo sapiens OX=9606 GN=TINAGL1 PE=1 SV=1
Q15785	Mitochondrial import receptor subunit TOM34 OS=Homo sapiens OX=9606 GN=TOMM34 PE=1 SV=2
P10644	cAMP-dependent protein kinase type I-alpha regulatory subunit OS=Homo sapiens OX=9606 GN=PRKAR1A PE=1 SV=1
E9PQY2	Prefoldin subunit 4 OS=Homo sapiens OX=9606 GN=PFDN4 PE=1 SV=1
Q9BRS2	Serine/threonine-protein kinase RIO1 OS=Homo sapiens OX=9606 GN=RIOK1 PE=1 SV=2
Q8NCD3	Holliday junction recognition protein OS=Homo sapiens OX=9606 GN=HJURP PE=1 SV=2
Q10713	Mitochondrial-processing peptidase subunit alpha OS=Homo sapiens OX=9606 GN=PMPCA PE=1 SV=2
A0A0U1RRM6	Protein enabled homolog OS=Homo sapiens OX=9606 GN=ENAH PE=1 SV=1
O60566	Mitotic checkpoint serine/threonine-protein kinase BUB1 beta OS=Homo sapiens OX=9606 GN=BUB1B PE=1 SV=3
Q9Y3F4	Serine-threonine kinase receptor-associated protein OS=Homo sapiens OX=9606 GN=STRAP PE=1 SV=1
O75436	Vacuolar protein sorting-associated protein 26A OS=Homo sapiens OX=9606 GN=VPS26A PE=1 SV=2
Q92764	Keratin, type I cuticular Ha5 OS=Homo sapiens OX=9606 GN=KRT35 PE=1 SV=5
Q01844	RNA-binding protein EWS OS=Homo sapiens OX=9606 GN=EWSR1 PE=1 SV=1
E7EPK1	Septin-7 OS=Homo sapiens OX=9606 GN=SEPT7 PE=1 SV=2
P62304	Small nuclear ribonucleoprotein E OS=Homo sapiens OX=9606 GN=SNRPE PE=1 SV=1
Q8N0X7	Spartin OS=Homo sapiens OX=9606 GN=SPART PE=1 SV=1
Q9UK41	Vacuolar protein sorting-associated protein 28 homolog OS=Homo sapiens OX=9606 GN=VPS28 PE=1 SV=1
Q9NPA0	ER membrane protein complex subunit 7 OS=Homo sapiens OX=9606 GN=EMC7 PE=1 SV=1
Q5T4U5	Acyl-Coenzyme A dehydrogenase, C-4 to C-12 straight chain, isoform CRA_a OS=Homo sapiens OX=9606 GN=ACADM PE=1 SV=1
Q96C90	Protein phosphatase 1 regulatory subunit 14B OS=Homo sapiens OX=9606 GN=PPP1R14B PE=1 SV=3
B4DLN1	cDNA FLJ60124, highly similar to Mitochondrial dicarboxylate carrier OS=Homo sapiens OX=9606 PE=2 SV=1
Q9HCD5	Nuclear receptor coactivator 5 OS=Homo sapiens OX=9606 GN=NCOA5 PE=1 SV=2
O15056	Synaptojanin-2 OS=Homo sapiens OX=9606 GN=SYNJ2 PE=1 SV=3
Q86V48	Leucine zipper protein 1 OS=Homo sapiens OX=9606 GN=LUZP1 PE=1 SV=2
Q6P597	Kinesin light chain 3 OS=Homo sapiens OX=9606 GN=KLC3 PE=1 SV=2
P0C7P4	Putative cytochrome b-c1 complex subunit Rieske-like protein 1 OS=Homo sapiens OX=9606 GN=UQCRFS1P1 PE=5 SV=1
Q9BT92	Trichoplein keratin filament-binding protein OS=Homo sapiens OX=9606 GN=TCHP PE=1 SV=1
Q14318	Peptidyl-prolyl cis-trans isomerase FKBP8 OS=Homo sapiens OX=9606 GN=FKBP8 PE=1 SV=2
Q9H074	Polyadenylate-binding protein-interacting protein 1 OS=Homo sapiens OX=9606 GN=PAIP1 PE=1 SV=1
Q9UQN3	Charged multivesicular body protein 2b OS=Homo sapiens OX=9606 GN=CHMP2B PE=1 SV=1
Q9NX55	Huntingtin-interacting protein K OS=Homo sapiens OX=9606 GN=HYPK PE=1 SV=2
I1E4Y6	GRB10-interacting GYF protein 2 OS=Homo sapiens OX=9606 GN=GIGYF2 PE=1 SV=1
O60925	Prefoldin subunit 1 OS=Homo sapiens OX=9606 GN=PFDN1 PE=1 SV=2
Q8N1G4	Leucine-rich repeat-containing protein 47 OS=Homo sapiens OX=9606 GN=LRRC47 PE=1 SV=1
O75146	Huntingtin-interacting protein 1-related protein OS=Homo sapiens OX=9606 GN=HIP1R PE=1 SV=2
Q9H0C8	Integrin-linked kinase-associated serine/threonine phosphatase 2C OS=Homo sapiens OX=9606 GN=ILKAP PE=1 SV=1
Q92530	Proteasome inhibitor PI31 subunit OS=Homo sapiens OX=9606 GN=PSMF1 PE=1 SV=2
J3KNR0	Non-specific serine/threonine protein kinase OS=Homo sapiens OX=9606 GN=MARK3 PE=1 SV=2
P27824	Calnexin OS=Homo sapiens OX=9606 GN=CANX PE=1 SV=2
Q9C005	Protein dpy-30 homolog OS=Homo sapiens OX=9606 GN=DPY30 PE=1 SV=1
O75396	Vesicle-trafficking protein SEC22b OS=Homo sapiens OX=9606 GN=SEC22B PE=1 SV=4
K7EKI0	Envoplakin OS=Homo sapiens OX=9606 GN=EVPL PE=1 SV=1
Q9Y5A9	YTH domain-containing family protein 2 OS=Homo sapiens OX=9606 GN=YTHDF2 PE=1 SV=2
Q6PJI9	GATOR complex protein WDR59 OS=Homo sapiens OX=9606 GN=WDR59 PE=1 SV=2
P24666	Low molecular weight phosphotyrosine protein phosphatase OS=Homo sapiens OX=9606 GN=ACP1 PE=1 SV=3
P26358	DNA (cytosine-5)-methyltransferase 1 OS=Homo sapiens OX=9606 GN=DNMT1 PE=1 SV=2
P35658	Nuclear pore complex protein Nup214 OS=Homo sapiens OX=9606 GN=NUP214 PE=1 SV=2
A0A0D9SG79	Ubiquitin-associated protein 1 (Fragment) OS=Homo sapiens OX=9606 GN=UBAP1 PE=1 SV=1
Q53GA4	Pleckstrin homology-like domain family A member 2 OS=Homo sapiens OX=9606 GN=PHLDA2 PE=1 SV=2
Q8NBJ5	Procollagen galactosyltransferase 1 OS=Homo sapiens OX=9606 GN=COLGALT1 PE=1 SV=1
Q8TEY7	Ubiquitin carboxyl-terminal hydrolase 33 OS=Homo sapiens OX=9606 GN=USP33 PE=1 SV=2
Q96G28	Cilia- and flagella-associated protein 36 OS=Homo sapiens OX=9606 GN=CFAP36 PE=1 SV=2
K7ENS6	E3 ubiquitin-protein ligase NEDD4-like (Fragment) OS=Homo sapiens OX=9606 GN=NEDD4L PE=1 SV=1
Q7Z3Y9	Keratin, type I cytoskeletal 26 OS=Homo sapiens OX=9606 GN=KRT26 PE=1 SV=2
E9PMV1	Plectin (Fragment) OS=Homo sapiens OX=9606 GN=PLEC PE=1 SV=1
Q8TBA6	Golgin subfamily A member 5 OS=Homo sapiens OX=9606 GN=GOLGA5 PE=1 SV=3
J3QS41	Probable helicase with zinc finger domain OS=Homo sapiens OX=9606 GN=HELZ PE=1 SV=1
P08134	Rho-related GTP-binding protein RhoC OS=Homo sapiens OX=9606 GN=RHOC PE=1 SV=1
Q8TAE6	Protein phosphatase 1 regulatory subunit 14C OS=Homo sapiens OX=9606 GN=PPP1R14C PE=1 SV=3
P26641	Elongation factor 1-gamma OS=Homo sapiens OX=9606 GN=EEF1G PE=1 SV=3
Q5TC82	Roquin-1 OS=Homo sapiens OX=9606 GN=RC3H1 PE=1 SV=1
Q5T1Z8	Pumilio homolog 1 OS=Homo sapiens OX=9606 GN=PUM1 PE=1 SV=1
P49593	Protein phosphatase 1F OS=Homo sapiens OX=9606 GN=PPM1F PE=1 SV=3
Q9Y4H2	Insulin receptor substrate 2 OS=Homo sapiens OX=9606 GN=IRS2 PE=1 SV=2
Q9NUI1	Peroxisomal 2,4-dienoyl-CoA reductase OS=Homo sapiens OX=9606 GN=DECR2 PE=1 SV=1
P18858	DNA ligase 1 OS=Homo sapiens OX=9606 GN=LIG1 PE=1 SV=1
Q7Z4H7	HAUS augmin-like complex subunit 6 OS=Homo sapiens OX=9606 GN=HAUS6 PE=1 SV=2
Q9NRF9	DNA polymerase epsilon subunit 3 OS=Homo sapiens OX=9606 GN=POLE3 PE=1 SV=1
O75348	V-type proton ATPase subunit G 1 OS=Homo sapiens OX=9606 GN=ATP6V1G1 PE=1 SV=3
P33121	Long-chain-fatty-acid--CoA ligase 1 OS=Homo sapiens OX=9606 GN=ACSL1 PE=1 SV=1
A0A0C4DGB5	Calpastatin OS=Homo sapiens OX=9606 GN=CAST PE=1 SV=1
P55263	Adenosine kinase OS=Homo sapiens OX=9606 GN=ADK PE=1 SV=2
O95619	YEATS domain-containing protein 4 OS=Homo sapiens OX=9606 GN=YEATS4 PE=1 SV=1
Q9BYR7	Keratin-associated protein 3-2 OS=Homo sapiens OX=9606 GN=KRTAP3-2 PE=1 SV=1
Q7LBC6	Lysine-specific demethylase 3B OS=Homo sapiens OX=9606 GN=KDM3B PE=1 SV=2
Q99733	Nucleosome assembly protein 1-like 4 OS=Homo sapiens OX=9606 GN=NAP1L4 PE=1 SV=1
Q96T37	Putative RNA-binding protein 15 OS=Homo sapiens OX=9606 GN=RBM15 PE=1 SV=2
A0A087WT20	DDB1- and CUL4-associated factor 13 OS=Homo sapiens OX=9606 GN=DCAF13 PE=1 SV=1
O95999	B-cell lymphoma/leukemia 10 OS=Homo sapiens OX=9606 GN=BCL10 PE=1 SV=1
Q9BWK5	Cell cycle regulator of non-homologous end joining OS=Homo sapiens OX=9606 GN=CYREN PE=1 SV=2
Q9GZM8	Nuclear distribution protein nudE-like 1 OS=Homo sapiens OX=9606 GN=NDEL1 PE=1 SV=1
Q9Y605	MORF4 family-associated protein 1 OS=Homo sapiens OX=9606 GN=MRFAP1 PE=1 SV=1
P54105	Methylosome subunit pICln OS=Homo sapiens OX=9606 GN=CLNS1A PE=1 SV=1
Q9Y5M8	Signal recognition particle receptor subunit beta OS=Homo sapiens OX=9606 GN=SRPRB PE=1 SV=3
O95428	Papilin OS=Homo sapiens OX=9606 GN=PAPLN PE=2 SV=4
P59998	Actin-related protein 2/3 complex subunit 4 OS=Homo sapiens OX=9606 GN=ARPC4 PE=1 SV=3
A0A087WVQ6	Clathrin heavy chain OS=Homo sapiens OX=9606 GN=CLTC PE=1 SV=1
Q16513	Serine/threonine-protein kinase N2 OS=Homo sapiens OX=9606 GN=PKN2 PE=1 SV=1
Q2M2I8	AP2-associated protein kinase 1 OS=Homo sapiens OX=9606 GN=AAK1 PE=1 SV=3
Q8N3F8	MICAL-like protein 1 OS=Homo sapiens OX=9606 GN=MICALL1 PE=1 SV=2
P17900	Ganglioside GM2 activator OS=Homo sapiens OX=9606 GN=GM2A PE=1 SV=4
Q13464	Rho-associated protein kinase 1 OS=Homo sapiens OX=9606 GN=ROCK1 PE=1 SV=1
Q9NPD8	Ubiquitin-conjugating enzyme E2 T OS=Homo sapiens OX=9606 GN=UBE2T PE=1 SV=1
P33992	DNA replication licensing factor MCM5 OS=Homo sapiens OX=9606 GN=MCM5 PE=1 SV=5
Q9H3N1	Thioredoxin-related transmembrane protein 1 OS=Homo sapiens OX=9606 GN=TMX1 PE=1 SV=1
Q14166	Tubulin--tyrosine ligase-like protein 12 OS=Homo sapiens OX=9606 GN=TTLL12 PE=1 SV=2
O15446	DNA-directed RNA polymerase I subunit RPA34 OS=Homo sapiens OX=9606 GN=CD3EAP PE=1 SV=1
Q13572	Inositol-tetrakisphosphate 1-kinase OS=Homo sapiens OX=9606 GN=ITPK1 PE=1 SV=2
P30520	Adenylosuccinate synthetase isozyme 2 OS=Homo sapiens OX=9606 GN=ADSS PE=1 SV=3
Q5VT52	Regulation of nuclear pre-mRNA domain-containing protein 2 OS=Homo sapiens OX=9606 GN=RPRD2 PE=1 SV=1
Q92609	TBC1 domain family member 5 OS=Homo sapiens OX=9606 GN=TBC1D5 PE=1 SV=1
Q9H9B4	Sideroflexin-1 OS=Homo sapiens OX=9606 GN=SFXN1 PE=1 SV=4
Q15007	Pre-mRNA-splicing regulator WTAP OS=Homo sapiens OX=9606 GN=WTAP PE=1 SV=2
P53350	Serine/threonine-protein kinase PLK1 OS=Homo sapiens OX=9606 GN=PLK1 PE=1 SV=1
P18754	Regulator of chromosome condensation OS=Homo sapiens OX=9606 GN=RCC1 PE=1 SV=1
Q9P1Y6	PHD and RING finger domain-containing protein 1 OS=Homo sapiens OX=9606 GN=PHRF1 PE=1 SV=3
Q9NPD3	Exosome complex component RRP41 OS=Homo sapiens OX=9606 GN=EXOSC4 PE=1 SV=3
O14908	PDZ domain-containing protein GIPC1 OS=Homo sapiens OX=9606 GN=GIPC1 PE=1 SV=2
A0A1B0GW77	Alpha-aminoadipic semialdehyde dehydrogenase OS=Homo sapiens OX=9606 GN=ALDH7A1 PE=1 SV=1
O15127	Secretory carrier-associated membrane protein 2 OS=Homo sapiens OX=9606 GN=SCAMP2 PE=1 SV=2
P50548	ETS domain-containing transcription factor ERF OS=Homo sapiens OX=9606 GN=ERF PE=1 SV=2
P46777	60S ribosomal protein L5 OS=Homo sapiens OX=9606 GN=RPL5 PE=1 SV=3
Q86X29	Lipolysis-stimulated lipoprotein receptor OS=Homo sapiens OX=9606 GN=LSR PE=1 SV=4
A0A087X2I1	26S proteasome regulatory subunit 10B OS=Homo sapiens OX=9606 GN=PSMC6 PE=1 SV=1
A0A1B0GTU4	Paxillin OS=Homo sapiens OX=9606 GN=PXN PE=1 SV=1
Q15075	Early endosome antigen 1 OS=Homo sapiens OX=9606 GN=EEA1 PE=1 SV=2
Q9BXP2	Solute carrier family 12 member 9 OS=Homo sapiens OX=9606 GN=SLC12A9 PE=1 SV=1
P50416	Carnitine O-palmitoyltransferase 1, liver isoform OS=Homo sapiens OX=9606 GN=CPT1A PE=1 SV=2
Q15758	Neutral amino acid transporter B(0) OS=Homo sapiens OX=9606 GN=SLC1A5 PE=1 SV=2
Q08752	Peptidyl-prolyl cis-trans isomerase D OS=Homo sapiens OX=9606 GN=PPID PE=1 SV=3
E9PHI4	SUN domain-containing protein 1 OS=Homo sapiens OX=9606 GN=SUN1 PE=1 SV=1
P62847	40S ribosomal protein S24 OS=Homo sapiens OX=9606 GN=RPS24 PE=1 SV=1
Q5T9B7	Adenylate kinase isoenzyme 1 OS=Homo sapiens OX=9606 GN=AK1 PE=1 SV=1
H7BYT1	Casein kinase I isoform delta OS=Homo sapiens OX=9606 GN=CSNK1D PE=1 SV=2
Q9UHR4	Brain-specific angiogenesis inhibitor 1-associated protein 2-like protein 1 OS=Homo sapiens OX=9606 GN=BAIAP2L1 PE=1 SV=2
Q86UY5	Protein FAM83A OS=Homo sapiens OX=9606 GN=FAM83A PE=1 SV=1
P17812	CTP synthase 1 OS=Homo sapiens OX=9606 GN=CTPS1 PE=1 SV=2
A0A0J9YWL0	Beta/gamma crystallin domain-containing protein 1 OS=Homo sapiens OX=9606 GN=CRYBG1 PE=1 SV=1
O95721	Synaptosomal-associated protein 29 OS=Homo sapiens OX=9606 GN=SNAP29 PE=1 SV=1
Q01650	Large neutral amino acids transporter small subunit 1 OS=Homo sapiens OX=9606 GN=SLC7A5 PE=1 SV=2
O75569	Interferon-inducible double-stranded RNA-dependent protein kinase activator A OS=Homo sapiens OX=9606 GN=PRKRA PE=1 SV=1
P43490	Nicotinamide phosphoribosyltransferase OS=Homo sapiens OX=9606 GN=NAMPT PE=1 SV=1
Q9H6S3	Epidermal growth factor receptor kinase substrate 8-like protein 2 OS=Homo sapiens OX=9606 GN=EPS8L2 PE=1 SV=2
Q6ZSJ8	Uncharacterized protein C1orf122 OS=Homo sapiens OX=9606 GN=C1orf122 PE=4 SV=2
Q8N9Q2	Protein SREK1IP1 OS=Homo sapiens OX=9606 GN=SREK1IP1 PE=1 SV=1
Q13946	High affinity cAMP-specific 3',5'-cyclic phosphodiesterase 7A OS=Homo sapiens OX=9606 GN=PDE7A PE=1 SV=2
P11172	Uridine 5'-monophosphate synthase OS=Homo sapiens OX=9606 GN=UMPS PE=1 SV=1
Q96P48	Arf-GAP with Rho-GAP domain, ANK repeat and PH domain-containing protein 1 OS=Homo sapiens OX=9606 GN=ARAP1 PE=1 SV=3
O95544	NAD kinase OS=Homo sapiens OX=9606 GN=NADK PE=1 SV=1
P37108	Signal recognition particle 14 kDa protein OS=Homo sapiens OX=9606 GN=SRP14 PE=1 SV=2
Q9P2I0	Cleavage and polyadenylation specificity factor subunit 2 OS=Homo sapiens OX=9606 GN=CPSF2 PE=1 SV=2
Q9BV86	N-terminal Xaa-Pro-Lys N-methyltransferase 1 OS=Homo sapiens OX=9606 GN=NTMT1 PE=1 SV=3
A0A0D9SG04	Cordon-bleu protein-like 1 OS=Homo sapiens OX=9606 GN=COBLL1 PE=1 SV=2
Q6QNY0	Biogenesis of lysosome-related organelles complex 1 subunit 3 OS=Homo sapiens OX=9606 GN=BLOC1S3 PE=1 SV=1
Q99470	Stromal cell-derived factor 2 OS=Homo sapiens OX=9606 GN=SDF2 PE=1 SV=2
O60232	Sjoegren syndrome/scleroderma autoantigen 1 OS=Homo sapiens OX=9606 GN=SSSCA1 PE=1 SV=1
H0Y8C6	Importin-5 (Fragment) OS=Homo sapiens OX=9606 GN=IPO5 PE=1 SV=1
P50914	60S ribosomal protein L14 OS=Homo sapiens OX=9606 GN=RPL14 PE=1 SV=4
B5MBX0	Sororin OS=Homo sapiens OX=9606 GN=CDCA5 PE=1 SV=1
Q9Y5S9	RNA-binding protein 8A OS=Homo sapiens OX=9606 GN=RBM8A PE=1 SV=1
A0A0A6YY92	Adenylosuccinate lyase OS=Homo sapiens OX=9606 GN=ADSL PE=1 SV=1
E7EQR4	Ezrin OS=Homo sapiens OX=9606 GN=EZR PE=1 SV=3
Q08499	cAMP-specific 3',5'-cyclic phosphodiesterase 4D OS=Homo sapiens OX=9606 GN=PDE4D PE=1 SV=2
P00734	Prothrombin OS=Homo sapiens OX=9606 GN=F2 PE=1 SV=2
A0A0G2JK64	Histone-lysine N-methyltransferase EHMT2 OS=Homo sapiens OX=9606 GN=EHMT2 PE=1 SV=1
Q15434	RNA-binding motif, single-stranded-interacting protein 2 OS=Homo sapiens OX=9606 GN=RBMS2 PE=1 SV=1
Q5TH30	NDRG family member 3, isoform CRA_c OS=Homo sapiens OX=9606 GN=NDRG3 PE=1 SV=1
P18031	Tyrosine-protein phosphatase non-receptor type 1 OS=Homo sapiens OX=9606 GN=PTPN1 PE=1 SV=1
Q2QD12	Ribulose-phosphate 3-epimerase-like protein 1 OS=Homo sapiens OX=9606 GN=RPEL1 PE=2 SV=1
O00231	26S proteasome non-ATPase regulatory subunit 11 OS=Homo sapiens OX=9606 GN=PSMD11 PE=1 SV=3
Q10471	Polypeptide N-acetylgalactosaminyltransferase 2 OS=Homo sapiens OX=9606 GN=GALNT2 PE=1 SV=1
Q9UFC0	Leucine-rich repeat and WD repeat-containing protein 1 OS=Homo sapiens OX=9606 GN=LRWD1 PE=1 SV=2
Q9BVL4	Selenoprotein O OS=Homo sapiens OX=9606 GN=SELENOO PE=1 SV=3
Q96B23	Uncharacterized protein C18orf25 OS=Homo sapiens OX=9606 GN=C18orf25 PE=1 SV=3
Q14137	Ribosome biogenesis protein BOP1 OS=Homo sapiens OX=9606 GN=BOP1 PE=1 SV=2
Q8TE77	Protein phosphatase Slingshot homolog 3 OS=Homo sapiens OX=9606 GN=SSH3 PE=1 SV=2
Q96S90	LysM and putative peptidoglycan-binding domain-containing protein 1 OS=Homo sapiens OX=9606 GN=LYSMD1 PE=1 SV=1
M0QZD8	Uncharacterized protein OS=Homo sapiens OX=9606 GN=LOC400499 PE=4 SV=2
Q8WUH6	Transmembrane protein 263 OS=Homo sapiens OX=9606 GN=TMEM263 PE=1 SV=1
Q92828	Coronin-2A OS=Homo sapiens OX=9606 GN=CORO2A PE=1 SV=2
P61221	ATP-binding cassette sub-family E member 1 OS=Homo sapiens OX=9606 GN=ABCE1 PE=1 SV=1
Q96N67	Dedicator of cytokinesis protein 7 OS=Homo sapiens OX=9606 GN=DOCK7 PE=1 SV=4
Q9NWV8	BRISC and BRCA1-A complex member 1 OS=Homo sapiens OX=9606 GN=BABAM1 PE=1 SV=1
Q15003	Condensin complex subunit 2 OS=Homo sapiens OX=9606 GN=NCAPH PE=1 SV=3
F8WAR4	MICOS complex subunit OS=Homo sapiens OX=9606 GN=CHCHD3 PE=1 SV=1
P31040	Succinate dehydrogenase [ubiquinone] flavoprotein subunit, mitochondrial OS=Homo sapiens OX=9606 GN=SDHA PE=1 SV=2
Q6R327	Rapamycin-insensitive companion of mTOR OS=Homo sapiens OX=9606 GN=RICTOR PE=1 SV=1
Q9BPZ3	Polyadenylate-binding protein-interacting protein 2 OS=Homo sapiens OX=9606 GN=PAIP2 PE=1 SV=1
Q12906	Interleukin enhancer-binding factor 3 OS=Homo sapiens OX=9606 GN=ILF3 PE=1 SV=3
A0A087X1R1	Smoothelin OS=Homo sapiens OX=9606 GN=SMTN PE=1 SV=1
Q8N6M0	OTU domain-containing protein 6B OS=Homo sapiens OX=9606 GN=OTUD6B PE=1 SV=1
E9PN81	Ribonuclease H2 subunit C OS=Homo sapiens OX=9606 GN=RNASEH2C PE=1 SV=1
O75635	Serpin B7 OS=Homo sapiens OX=9606 GN=SERPINB7 PE=1 SV=1
P78417	Glutathione S-transferase omega-1 OS=Homo sapiens OX=9606 GN=GSTO1 PE=1 SV=2
A0A096LP55	Cytochrome b-c1 complex subunit 6-like, mitochondrial OS=Homo sapiens OX=9606 GN=UQCRHL PE=3 SV=1
Q9H019	Mitochondrial fission regulator 1-like OS=Homo sapiens OX=9606 GN=MTFR1L PE=1 SV=2
Q9NQT5	Exosome complex component RRP40 OS=Homo sapiens OX=9606 GN=EXOSC3 PE=1 SV=3
F5H5P2	2-oxoisovalerate dehydrogenase subunit alpha OS=Homo sapiens OX=9606 PE=3 SV=1
P82650	28S ribosomal protein S22, mitochondrial OS=Homo sapiens OX=9606 GN=MRPS22 PE=1 SV=1
P31942	Heterogeneous nuclear ribonucleoprotein H3 OS=Homo sapiens OX=9606 GN=HNRNPH3 PE=1 SV=2
Q15435	Protein phosphatase 1 regulatory subunit 7 OS=Homo sapiens OX=9606 GN=PPP1R7 PE=1 SV=1
Q13561	Dynactin subunit 2 OS=Homo sapiens OX=9606 GN=DCTN2 PE=1 SV=4
P98160	Basement membrane-specific heparan sulfate proteoglycan core protein OS=Homo sapiens OX=9606 GN=HSPG2 PE=1 SV=4
P61513	60S ribosomal protein L37a OS=Homo sapiens OX=9606 GN=RPL37A PE=1 SV=2
O14640	Segment polarity protein dishevelled homolog DVL-1 OS=Homo sapiens OX=9606 GN=DVL1 PE=1 SV=2
O15460	Prolyl 4-hydroxylase subunit alpha-2 OS=Homo sapiens OX=9606 GN=P4HA2 PE=1 SV=1
Q6GQQ9	OTU domain-containing protein 7B OS=Homo sapiens OX=9606 GN=OTUD7B PE=1 SV=1
Q96JY6	PDZ and LIM domain protein 2 OS=Homo sapiens OX=9606 GN=PDLIM2 PE=1 SV=1
Q86TB9	Protein PAT1 homolog 1 OS=Homo sapiens OX=9606 GN=PATL1 PE=1 SV=2
Q15287	RNA-binding protein with serine-rich domain 1 OS=Homo sapiens OX=9606 GN=RNPS1 PE=1 SV=1
O15144	Actin-related protein 2/3 complex subunit 2 OS=Homo sapiens OX=9606 GN=ARPC2 PE=1 SV=1
Q02224	Centromere-associated protein E OS=Homo sapiens OX=9606 GN=CENPE PE=1 SV=2
Q9Y5B0	RNA polymerase II subunit A C-terminal domain phosphatase OS=Homo sapiens OX=9606 GN=CTDP1 PE=1 SV=3
Q9UN66	Protocadherin beta-8 OS=Homo sapiens OX=9606 GN=PCDHB8 PE=2 SV=3
A0A1B0GTL5	Rab11 family-interacting protein 5 OS=Homo sapiens OX=9606 GN=RAB11FIP5 PE=1 SV=1
P61081	NEDD8-conjugating enzyme Ubc12 OS=Homo sapiens OX=9606 GN=UBE2M PE=1 SV=1
O75044	SLIT-ROBO Rho GTPase-activating protein 2 OS=Homo sapiens OX=9606 GN=SRGAP2 PE=1 SV=3
Q96F86	Enhancer of mRNA-decapping protein 3 OS=Homo sapiens OX=9606 GN=EDC3 PE=1 SV=1
Q9Y5Y6	Suppressor of tumorigenicity 14 protein OS=Homo sapiens OX=9606 GN=ST14 PE=1 SV=2
Q14257	Reticulocalbin-2 OS=Homo sapiens OX=9606 GN=RCN2 PE=1 SV=1
Q9UFW8	CGG triplet repeat-binding protein 1 OS=Homo sapiens OX=9606 GN=CGGBP1 PE=1 SV=2
Q16527	Cysteine and glycine-rich protein 2 OS=Homo sapiens OX=9606 GN=CSRP2 PE=1 SV=3
O14896	Interferon regulatory factor 6 OS=Homo sapiens OX=9606 GN=IRF6 PE=1 SV=1
P53396	ATP-citrate synthase OS=Homo sapiens OX=9606 GN=ACLY PE=1 SV=3
Q9Y3M8	StAR-related lipid transfer protein 13 OS=Homo sapiens OX=9606 GN=STARD13 PE=1 SV=2
Q8IWZ8	SURP and G-patch domain-containing protein 1 OS=Homo sapiens OX=9606 GN=SUGP1 PE=1 SV=2
Q9NQ29	Putative RNA-binding protein Luc7-like 1 OS=Homo sapiens OX=9606 GN=LUC7L PE=1 SV=1
I3L4C2	Brain-specific angiogenesis inhibitor 1-associated protein 2 OS=Homo sapiens OX=9606 GN=BAIAP2 PE=1 SV=1
P07910	Heterogeneous nuclear ribonucleoproteins C1/C2 OS=Homo sapiens OX=9606 GN=HNRNPC PE=1 SV=4
D6RDG3	Transcription factor BTF3 (Fragment) OS=Homo sapiens OX=9606 GN=BTF3 PE=1 SV=3
Q92733	Proline-rich protein PRCC OS=Homo sapiens OX=9606 GN=PRCC PE=1 SV=1
P07741	Adenine phosphoribosyltransferase OS=Homo sapiens OX=9606 GN=APRT PE=1 SV=2
O14907	Tax1-binding protein 3 OS=Homo sapiens OX=9606 GN=TAX1BP3 PE=1 SV=2
P55957	BH3-interacting domain death agonist OS=Homo sapiens OX=9606 GN=BID PE=1 SV=1
O96000	NADH dehydrogenase [ubiquinone] 1 beta subcomplex subunit 10 OS=Homo sapiens OX=9606 GN=NDUFB10 PE=1 SV=3
Q5SW96	Low density lipoprotein receptor adapter protein 1 OS=Homo sapiens OX=9606 GN=LDLRAP1 PE=1 SV=3
Q99575	Ribonucleases P/MRP protein subunit POP1 OS=Homo sapiens OX=9606 GN=POP1 PE=1 SV=2
Q99961	Endophilin-A2 OS=Homo sapiens OX=9606 GN=SH3GL1 PE=1 SV=1
P35222	Catenin beta-1 OS=Homo sapiens OX=9606 GN=CTNNB1 PE=1 SV=1
A0A140TA62	Uncharacterized protein OS=Homo sapiens OX=9606 GN=LOC100653049 PE=3 SV=2
Q96GA3	Protein LTV1 homolog OS=Homo sapiens OX=9606 GN=LTV1 PE=1 SV=1
Q86Y79	Probable peptidyl-tRNA hydrolase OS=Homo sapiens OX=9606 GN=PTRH1 PE=1 SV=1
F8W8Z9	Mitochondrial import receptor subunit TOM5 homolog OS=Homo sapiens OX=9606 GN=TOMM5 PE=1 SV=1
Q9BXV9	EKC/KEOPS complex subunit GON7 OS=Homo sapiens OX=9606 GN=GON7 PE=1 SV=2
Q9BU76	Multiple myeloma tumor-associated protein 2 OS=Homo sapiens OX=9606 GN=MMTAG2 PE=1 SV=1
Q9Y6Q9	Nuclear receptor coactivator 3 OS=Homo sapiens OX=9606 GN=NCOA3 PE=1 SV=1
Q8WU58	Protein FAM222B OS=Homo sapiens OX=9606 GN=FAM222B PE=1 SV=1
A0A0C4DGG9	Chromodomain-helicase-DNA-binding protein 4 OS=Homo sapiens OX=9606 GN=CHD4 PE=1 SV=1
Q15528	Mediator of RNA polymerase II transcription subunit 22 OS=Homo sapiens OX=9606 GN=MED22 PE=1 SV=2
Q8IVH8	Mitogen-activated protein kinase kinase kinase kinase 3 OS=Homo sapiens OX=9606 GN=MAP4K3 PE=1 SV=1
A0A087WV72	Nuclear valosin-containing protein-like (Fragment) OS=Homo sapiens OX=9606 GN=NVL PE=1 SV=1
A0A1B0GTQ2	Ras-related protein Rab-34, isoform NARR OS=Homo sapiens OX=9606 GN=RAB34 PE=1 SV=1
E7ETM0	Casein kinase I isoform alpha OS=Homo sapiens OX=9606 GN=CSNK1A1 PE=1 SV=1
O75746	Calcium-binding mitochondrial carrier protein Aralar1 OS=Homo sapiens OX=9606 GN=SLC25A12 PE=1 SV=2
O95359	Transforming acidic coiled-coil-containing protein 2 OS=Homo sapiens OX=9606 GN=TACC2 PE=1 SV=3
B5MC96	HCLS1-binding protein 3 OS=Homo sapiens OX=9606 GN=HS1BP3 PE=1 SV=1
H0YAR3	DNA topoisomerase I, mitochondrial (Fragment) OS=Homo sapiens OX=9606 GN=TOP1MT PE=1 SV=1
Q15050	Ribosome biogenesis regulatory protein homolog OS=Homo sapiens OX=9606 GN=RRS1 PE=1 SV=2
P84095	Rho-related GTP-binding protein RhoG OS=Homo sapiens OX=9606 GN=RHOG PE=1 SV=1
O14684	Prostaglandin E synthase OS=Homo sapiens OX=9606 GN=PTGES PE=1 SV=2
Q9Y6A5	Transforming acidic coiled-coil-containing protein 3 OS=Homo sapiens OX=9606 GN=TACC3 PE=1 SV=1
Q9BWJ5	Splicing factor 3B subunit 5 OS=Homo sapiens OX=9606 GN=SF3B5 PE=1 SV=1
Q5JTH9	RRP12-like protein OS=Homo sapiens OX=9606 GN=RRP12 PE=1 SV=2
O60783	28S ribosomal protein S14, mitochondrial OS=Homo sapiens OX=9606 GN=MRPS14 PE=1 SV=1
P49336	Cyclin-dependent kinase 8 OS=Homo sapiens OX=9606 GN=CDK8 PE=1 SV=1
A6XMV9	Protease serine 2 preproprotein OS=Homo sapiens OX=9606 GN=PRSS2 PE=1 SV=1
Q13838	Spliceosome RNA helicase DDX39B OS=Homo sapiens OX=9606 GN=DDX39B PE=1 SV=1
P10070	Zinc finger protein GLI2 OS=Homo sapiens OX=9606 GN=GLI2 PE=1 SV=4
Q13443	Disintegrin and metalloproteinase domain-containing protein 9 OS=Homo sapiens OX=9606 GN=ADAM9 PE=1 SV=1
P30307	M-phase inducer phosphatase 3 OS=Homo sapiens OX=9606 GN=CDC25C PE=1 SV=2
Q99536	Synaptic vesicle membrane protein VAT-1 homolog OS=Homo sapiens OX=9606 GN=VAT1 PE=1 SV=2
O43765	Small glutamine-rich tetratricopeptide repeat-containing protein alpha OS=Homo sapiens OX=9606 GN=SGTA PE=1 SV=1
A8K727	Pleckstrin homology domain-containing family A member 2 OS=Homo sapiens OX=9606 GN=PLEKHA2 PE=1 SV=1
A0A0A0MRM8	Unconventional myosin-VI OS=Homo sapiens OX=9606 GN=MYO6 PE=1 SV=1
P55327	Tumor protein D52 OS=Homo sapiens OX=9606 GN=TPD52 PE=1 SV=2
Q9P2R7	Succinate--CoA ligase [ADP-forming] subunit beta, mitochondrial OS=Homo sapiens OX=9606 GN=SUCLA2 PE=1 SV=3
Q9Y5X1	Sorting nexin-9 OS=Homo sapiens OX=9606 GN=SNX9 PE=1 SV=1
A0A087WYD7	Leucine-rich colipase-like protein 1 OS=Homo sapiens OX=9606 GN=LRCOL1 PE=4 SV=1
P23258	Tubulin gamma-1 chain OS=Homo sapiens OX=9606 GN=TUBG1 PE=1 SV=2
Q9BWD1	Acetyl-CoA acetyltransferase, cytosolic OS=Homo sapiens OX=9606 GN=ACAT2 PE=1 SV=2
E7EVG2	Protein polybromo-1 (Fragment) OS=Homo sapiens OX=9606 GN=PBRM1 PE=1 SV=8
Q96ME7	Zinc finger protein 512 OS=Homo sapiens OX=9606 GN=ZNF512 PE=1 SV=2
Q14444	Caprin-1 OS=Homo sapiens OX=9606 GN=CAPRIN1 PE=1 SV=2
Q96CF2	Charged multivesicular body protein 4c OS=Homo sapiens OX=9606 GN=CHMP4C PE=1 SV=1
Q8IX12	Cell division cycle and apoptosis regulator protein 1 OS=Homo sapiens OX=9606 GN=CCAR1 PE=1 SV=2
O95292	Vesicle-associated membrane protein-associated protein B/C OS=Homo sapiens OX=9606 GN=VAPB PE=1 SV=3
Q66K14	TBC1 domain family member 9B OS=Homo sapiens OX=9606 GN=TBC1D9B PE=1 SV=3
Q8WY91	THAP domain-containing protein 4 OS=Homo sapiens OX=9606 GN=THAP4 PE=1 SV=2
Q7Z6I8	UPF0461 protein C5orf24 OS=Homo sapiens OX=9606 GN=C5orf24 PE=1 SV=1
A0A0A0MR05	Target of rapamycin complex subunit LST8 OS=Homo sapiens OX=9606 GN=MLST8 PE=1 SV=1
Q16864	V-type proton ATPase subunit F OS=Homo sapiens OX=9606 GN=ATP6V1F PE=1 SV=2
P05165	Propionyl-CoA carboxylase alpha chain, mitochondrial OS=Homo sapiens OX=9606 GN=PCCA PE=1 SV=4
Q8WWI1	LIM domain only protein 7 OS=Homo sapiens OX=9606 GN=LMO7 PE=1 SV=3
Q9NYU2	UDP-glucose:glycoprotein glucosyltransferase 1 OS=Homo sapiens OX=9606 GN=UGGT1 PE=1 SV=3
Q9H2P0	Activity-dependent neuroprotector homeobox protein OS=Homo sapiens OX=9606 GN=ADNP PE=1 SV=1
Q6P1X5	Transcription initiation factor TFIID subunit 2 OS=Homo sapiens OX=9606 GN=TAF2 PE=1 SV=3
O95486	Protein transport protein Sec24A OS=Homo sapiens OX=9606 GN=SEC24A PE=1 SV=2
Q9BU61	NADH dehydrogenase [ubiquinone] 1 alpha subcomplex assembly factor 3 OS=Homo sapiens OX=9606 GN=NDUFAF3 PE=1 SV=1
Q969T4	Ubiquitin-conjugating enzyme E2 E3 OS=Homo sapiens OX=9606 GN=UBE2E3 PE=1 SV=1
E9PAV3	Nascent polypeptide-associated complex subunit alpha, muscle-specific form OS=Homo sapiens OX=9606 GN=NACA PE=1 SV=1
Q9ULB4	Cadherin-9 OS=Homo sapiens OX=9606 GN=CDH9 PE=2 SV=2
Q13630	GDP-L-fucose synthase OS=Homo sapiens OX=9606 GN=TSTA3 PE=1 SV=1
A0A087WXI5	Cadherin-1 OS=Homo sapiens OX=9606 GN=CDH1 PE=1 SV=1
P49841	Glycogen synthase kinase-3 beta OS=Homo sapiens OX=9606 GN=GSK3B PE=1 SV=2
Q9UDR5	Alpha-aminoadipic semialdehyde synthase, mitochondrial OS=Homo sapiens OX=9606 GN=AASS PE=1 SV=1
P62633	Cellular nucleic acid-binding protein OS=Homo sapiens OX=9606 GN=CNBP PE=1 SV=1
J3QL92	Microtubule cross-linking factor 1 OS=Homo sapiens OX=9606 GN=MTCL1 PE=1 SV=1
P19622	Homeobox protein engrailed-2 OS=Homo sapiens OX=9606 GN=EN2 PE=2 SV=3
P62273	40S ribosomal protein S29 OS=Homo sapiens OX=9606 GN=RPS29 PE=1 SV=2
Q5TIA1	Meiosis inhibitor protein 1 OS=Homo sapiens OX=9606 GN=MEI1 PE=2 SV=2
Q9H773	dCTP pyrophosphatase 1 OS=Homo sapiens OX=9606 GN=DCTPP1 PE=1 SV=1
Q96RT1	Erbin OS=Homo sapiens OX=9606 GN=ERBIN PE=1 SV=2
A0A0C4DG45	Semaphorin-4D OS=Homo sapiens OX=9606 GN=SEMA4D PE=1 SV=1
Q02818	Nucleobindin-1 OS=Homo sapiens OX=9606 GN=NUCB1 PE=1 SV=4
P53999	Activated RNA polymerase II transcriptional coactivator p15 OS=Homo sapiens OX=9606 GN=SUB1 PE=1 SV=3
Q6ICG6	Uncharacterized protein KIAA0930 OS=Homo sapiens OX=9606 GN=KIAA0930 PE=1 SV=1
Q13268	Dehydrogenase/reductase SDR family member 2, mitochondrial OS=Homo sapiens OX=9606 GN=DHRS2 PE=1 SV=4
O75312	Zinc finger protein ZPR1 OS=Homo sapiens OX=9606 GN=ZPR1 PE=1 SV=1
P41134	DNA-binding protein inhibitor ID-1 OS=Homo sapiens OX=9606 GN=ID1 PE=1 SV=3
O95235	Kinesin-like protein KIF20A OS=Homo sapiens OX=9606 GN=KIF20A PE=1 SV=1
Q8NHU2	Cilia- and flagella-associated protein 61 OS=Homo sapiens OX=9606 GN=CFAP61 PE=2 SV=3
Q9BXB5	Oxysterol-binding protein-related protein 10 OS=Homo sapiens OX=9606 GN=OSBPL10 PE=1 SV=2
P39687	Acidic leucine-rich nuclear phosphoprotein 32 family member A OS=Homo sapiens OX=9606 GN=ANP32A PE=1 SV=1
A8MUU9	Putative uncharacterized protein ENSP00000383309 OS=Homo sapiens OX=9606 PE=5 SV=3
Q9NRR3	CDC42 small effector protein 2 OS=Homo sapiens OX=9606 GN=CDC42SE2 PE=1 SV=1
Q9NX46	Poly(ADP-ribose) glycohydrolase ARH3 OS=Homo sapiens OX=9606 GN=ADPRHL2 PE=1 SV=1
P35249	Replication factor C subunit 4 OS=Homo sapiens OX=9606 GN=RFC4 PE=1 SV=2
Q92688	Acidic leucine-rich nuclear phosphoprotein 32 family member B OS=Homo sapiens OX=9606 GN=ANP32B PE=1 SV=1
A0A096LNH6	Dedicator of cytokinesis protein 1 OS=Homo sapiens OX=9606 GN=DOCK1 PE=1 SV=1
P60228	Eukaryotic translation initiation factor 3 subunit E OS=Homo sapiens OX=9606 GN=EIF3E PE=1 SV=1
P23919	Thymidylate kinase OS=Homo sapiens OX=9606 GN=DTYMK PE=1 SV=4
P35250	Replication factor C subunit 2 OS=Homo sapiens OX=9606 GN=RFC2 PE=1 SV=3
Q86VP3	Phosphofurin acidic cluster sorting protein 2 OS=Homo sapiens OX=9606 GN=PACS2 PE=1 SV=3
A0A1W2PPA3	Glial fibrillary acidic protein (Fragment) OS=Homo sapiens OX=9606 GN=GFAP PE=1 SV=1
Q7Z2Z2	Elongation factor-like GTPase 1 OS=Homo sapiens OX=9606 GN=EFL1 PE=1 SV=2
O95067	G2/mitotic-specific cyclin-B2 OS=Homo sapiens OX=9606 GN=CCNB2 PE=1 SV=1
O00165	HCLS1-associated protein X-1 OS=Homo sapiens OX=9606 GN=HAX1 PE=1 SV=2
P78318	Immunoglobulin-binding protein 1 OS=Homo sapiens OX=9606 GN=IGBP1 PE=1 SV=1
Q9BTY7	Protein HGH1 homolog OS=Homo sapiens OX=9606 GN=HGH1 PE=1 SV=1
P52756	RNA-binding protein 5 OS=Homo sapiens OX=9606 GN=RBM5 PE=1 SV=2
Q9NVS9	Pyridoxine-5'-phosphate oxidase OS=Homo sapiens OX=9606 GN=PNPO PE=1 SV=1
Q5JW28	Double-stranded RNA-binding protein Staufen homolog 1 (Fragment) OS=Homo sapiens OX=9606 GN=STAU1 PE=1 SV=1
Q86VE3	Spermidine/spermine N(1)-acetyltransferase-like protein 1 OS=Homo sapiens OX=9606 GN=SATL1 PE=2 SV=3
A0A0A0MRR7	U1 small nuclear ribonucleoprotein C OS=Homo sapiens OX=9606 GN=SNRPC PE=1 SV=1
Q9Y305	Acyl-coenzyme A thioesterase 9, mitochondrial OS=Homo sapiens OX=9606 GN=ACOT9 PE=1 SV=2
M0QZB7	Interferon regulatory factor 3 OS=Homo sapiens OX=9606 GN=IRF3 PE=1 SV=1
Q99755	Phosphatidylinositol 4-phosphate 5-kinase type-1 alpha OS=Homo sapiens OX=9606 GN=PIP5K1A PE=1 SV=1
Q9NQR4	Omega-amidase NIT2 OS=Homo sapiens OX=9606 GN=NIT2 PE=1 SV=1
Q6FI81	Anamorsin OS=Homo sapiens OX=9606 GN=CIAPIN1 PE=1 SV=2
B1AN86	Tight junction protein ZO-2 (Fragment) OS=Homo sapiens OX=9606 GN=TJP2 PE=1 SV=1
Q9NZZ3	Charged multivesicular body protein 5 OS=Homo sapiens OX=9606 GN=CHMP5 PE=1 SV=1
Q13563	Polycystin-2 OS=Homo sapiens OX=9606 GN=PKD2 PE=1 SV=3
Q8TBC3	SH3KBP1-binding protein 1 OS=Homo sapiens OX=9606 GN=SHKBP1 PE=1 SV=2
Q16576	Histone-binding protein RBBP7 OS=Homo sapiens OX=9606 GN=RBBP7 PE=1 SV=1
Q9HAU5	Regulator of nonsense transcripts 2 OS=Homo sapiens OX=9606 GN=UPF2 PE=1 SV=1

## Sheet: 1. STRING-network_Meta_E1_338p
Removal of proteins represented in the control beads, common MS contaminants using the CRAPome database, as well as singletons yielded 338 proteins.
Accession	Description	Reviewed UniProt ID	Gene name (Gene Symbol)
P31946	14-3-3 protein beta/alpha OS=Homo sapiens OX=9606 GN=YWHAB PE=1 SV=3		YWHAB
O00231	26S proteasome non-ATPase regulatory subunit 11 OS=Homo sapiens OX=9606 GN=PSMD11 PE=1 SV=3		PSMD11
Q5VWC4	26S proteasome non-ATPase regulatory subunit 4 OS=Homo sapiens OX=9606 GN=PSMD4 PE=1 SV=1		PSMD4
A0A087X2I1	26S proteasome regulatory subunit 10B OS=Homo sapiens OX=9606 GN=PSMC6 PE=1 SV=1	P62333	PSMC6
P17980	26S proteasome regulatory subunit 6A OS=Homo sapiens OX=9606 GN=PSMC3 PE=1 SV=3		PSMC3
O60783	28S ribosomal protein S14, mitochondrial OS=Homo sapiens OX=9606 GN=MRPS14 PE=1 SV=1		MRPS14
P82650	28S ribosomal protein S22, mitochondrial OS=Homo sapiens OX=9606 GN=MRPS22 PE=1 SV=1		MRPS22
Q9Y3D9	28S ribosomal protein S23, mitochondrial OS=Homo sapiens OX=9606 GN=MRPS23 PE=1 SV=2		MRPS23
Q92665	28S ribosomal protein S31, mitochondrial OS=Homo sapiens OX=9606 GN=MRPS31 PE=1 SV=3		MRPS31
C9JJ19	28S ribosomal protein S34, mitochondrial OS=Homo sapiens OX=9606 GN=MRPS34 PE=1 SV=2		MRPS34
F5H5P2	2-oxoisovalerate dehydrogenase subunit alpha OS=Homo sapiens OX=9606 PE=3 SV=1		_
Q96EL3	39S ribosomal protein L53, mitochondrial OS=Homo sapiens OX=9606 GN=MRPL53 PE=1 SV=1		MRPL53
P62273	40S ribosomal protein S29 OS=Homo sapiens OX=9606 GN=RPS29 PE=1 SV=2		RPS29
P62906	60S ribosomal protein L10a OS=Homo sapiens OX=9606 GN=RPL10A PE=1 SV=2		RPL10A
Q8IZP0	Abl interactor 1 OS=Homo sapiens OX=9606 GN=ABI1 PE=1 SV=4		ABI1
Q96K21	Abscission/NoCut checkpoint regulator OS=Homo sapiens OX=9606 GN=ZFYVE19 PE=1 SV=3		ZFYVE19
Q9NR19	Acetyl-coenzyme A synthetase, cytoplasmic OS=Homo sapiens OX=9606 GN=ACSS2 PE=1 SV=1		ACSS2
P39687	Acidic leucine-rich nuclear phosphoprotein 32 family member A OS=Homo sapiens OX=9606 GN=ANP32A PE=1 SV=1		ANP32A
Q92688	Acidic leucine-rich nuclear phosphoprotein 32 family member B OS=Homo sapiens OX=9606 GN=ANP32B PE=1 SV=1		ANP32B
P61160	Actin-related protein 2 OS=Homo sapiens OX=9606 GN=ACTR2 PE=1 SV=1		ACTR2
O15144	Actin-related protein 2/3 complex subunit 2 OS=Homo sapiens OX=9606 GN=ARPC2 PE=1 SV=1		ARPC2
Q5T4U5	Acyl-Coenzyme A dehydrogenase, C-4 to C-12 straight chain, isoform CRA_a OS=Homo sapiens OX=9606 GN=ACADM PE=1 SV=1		ACADM
Q6P587	Acylpyruvase FAHD1, mitochondrial OS=Homo sapiens OX=9606 GN=FAHD1 PE=1 SV=2		FAHD1
P07741	Adenine phosphoribosyltransferase OS=Homo sapiens OX=9606 GN=APRT PE=1 SV=2		APRT
P23526	Adenosylhomocysteinase OS=Homo sapiens OX=9606 GN=AHCY PE=1 SV=4		AHCY
A0A0A6YY92	Adenylosuccinate lyase OS=Homo sapiens OX=9606 GN=ADSL PE=1 SV=1	P30566
P30520	Adenylosuccinate synthetase isozyme 2 OS=Homo sapiens OX=9606 GN=ADSS PE=1 SV=3		ADSS
Q01518	Adenylyl cyclase-associated protein 1 OS=Homo sapiens OX=9606 GN=CAP1 PE=1 SV=5		CAP1
Q9Y4W6	AFG3-like protein 2 OS=Homo sapiens OX=9606 GN=AFG3L2 PE=1 SV=2		AFG3L2
O43572	A-kinase anchor protein 10, mitochondrial OS=Homo sapiens OX=9606 GN=AKAP10 PE=1 SV=2		AKAP10
P30837	Aldehyde dehydrogenase X, mitochondrial OS=Homo sapiens OX=9606 GN=ALDH1B1 PE=1 SV=3		ALDH1B1
Q04828	Aldo-keto reductase family 1 member C1 OS=Homo sapiens OX=9606 GN=AKR1C1 PE=1 SV=1		AKR1C1
P52895	Aldo-keto reductase family 1 member C2 OS=Homo sapiens OX=9606 GN=AKR1C2 PE=1 SV=3		AKR1C2
A0A1B0GW77	Alpha-aminoadipic semialdehyde dehydrogenase OS=Homo sapiens OX=9606 GN=ALDH7A1 PE=1 SV=1	P49419	ALDH7A1
Q9UDR5	Alpha-aminoadipic semialdehyde synthase, mitochondrial OS=Homo sapiens OX=9606 GN=AASS PE=1 SV=1		AASS
Q12904	Aminoacyl tRNA synthase complex-interacting multifunctional protein 1 OS=Homo sapiens OX=9606 GN=AIMP1 PE=1 SV=2		AIMP1
Q01433	AMP deaminase 2 OS=Homo sapiens OX=9606 GN=AMPD2 PE=1 SV=2		AMPD2
Q6FI81	Anamorsin OS=Homo sapiens OX=9606 GN=CIAPIN1 PE=1 SV=2		CIAPIN1
Q96NW4	Ankyrin repeat domain-containing protein 27 OS=Homo sapiens OX=9606 GN=ANKRD27 PE=1 SV=2		ANKRD27
P04083	Annexin A1 OS=Homo sapiens OX=9606 GN=ANXA1 PE=1 SV=2		ANXA1
G5E9Y3	Arf-GAP with Rho-GAP domain, ANK repeat and PH domain-containing protein 3 OS=Homo sapiens OX=9606 GN=ARAP3 PE=1 SV=1		ARAP3
O43776	Asparagine--tRNA ligase, cytoplasmic OS=Homo sapiens OX=9606 GN=NARS PE=1 SV=1		NARS
P61221	ATP-binding cassette sub-family E member 1 OS=Homo sapiens OX=9606 GN=ABCE1 PE=1 SV=1		ABCE1
Q9UG63	ATP-binding cassette sub-family F member 2 OS=Homo sapiens OX=9606 GN=ABCF2 PE=1 SV=2		ABCF2
Q86UU0	B-cell CLL/lymphoma 9-like protein OS=Homo sapiens OX=9606 GN=BCL9L PE=1 SV=1		BCL9L
P55957	BH3-interacting domain death agonist OS=Homo sapiens OX=9606 GN=BID PE=1 SV=1		BID
Q6QNY0	Biogenesis of lysosome-related organelles complex 1 subunit 3 OS=Homo sapiens OX=9606 GN=BLOC1S3 PE=1 SV=1		BLOC1S3
Q9Y3E2	BolA-like protein 1 OS=Homo sapiens OX=9606 GN=BOLA1 PE=1 SV=1		BOLA1
Q9H3K6	BolA-like protein 2 OS=Homo sapiens OX=9606 GN=BOLA2 PE=1 SV=1		BOLA2
Q9NWV8	BRISC and BRCA1-A complex member 1 OS=Homo sapiens OX=9606 GN=BABAM1 PE=1 SV=1		BABAM1
Q9Y597	BTB/POZ domain-containing protein KCTD3 OS=Homo sapiens OX=9606 GN=KCTD3 PE=1 SV=2		KCTD3
Q13895	Bystin OS=Homo sapiens OX=9606 GN=BYSL PE=1 SV=3		BYSL
A0A087WXI5	Cadherin-1 OS=Homo sapiens OX=9606 GN=CDH1 PE=1 SV=1	P12830	CDH1
Q9ULB4	Cadherin-9 OS=Homo sapiens OX=9606 GN=CDH9 PE=2 SV=2		CDH9
O75746	Calcium-binding mitochondrial carrier protein Aralar1 OS=Homo sapiens OX=9606 GN=SLC25A12 PE=1 SV=2		SLC25A12
B4DUT8	Calponin OS=Homo sapiens OX=9606 GN=CNN2 PE=1 SV=1		CNN2
P10644	cAMP-dependent protein kinase type I-alpha regulatory subunit OS=Homo sapiens OX=9606 GN=PRKAR1A PE=1 SV=1		PRKAR1A
P13861	cAMP-dependent protein kinase type II-alpha regulatory subunit OS=Homo sapiens OX=9606 GN=PRKAR2A PE=1 SV=2		PRKAR2A
Q08499	cAMP-specific 3',5'-cyclic phosphodiesterase 4D OS=Homo sapiens OX=9606 GN=PDE4D PE=1 SV=2		PDE4D
E7ETM0	Casein kinase I isoform alpha OS=Homo sapiens OX=9606 GN=CSNK1A1 PE=1 SV=1		CSNK1A1
P35222	Catenin beta-1 OS=Homo sapiens OX=9606 GN=CTNNB1 PE=1 SV=1		CTNNB1
P07858	Cathepsin B OS=Homo sapiens OX=9606 GN=CTSB PE=1 SV=3		CTSB
E9PIE3	Caveolae-associated protein 3 OS=Homo sapiens OX=9606 GN=CAVIN3 PE=1 SV=1		CAVIN3
Q9H3Q1	Cdc42 effector protein 4 OS=Homo sapiens OX=9606 GN=CDC42EP4 PE=1 SV=1		CDC42EP4
Q15642	Cdc42-interacting protein 4 OS=Homo sapiens OX=9606 GN=TRIP10 PE=1 SV=3		TRIP10
B4DLN1	cDNA FLJ60124, highly similar to Mitochondrial dicarboxylate carrier OS=Homo sapiens OX=9606 PE=2 SV=1		-
Q8IX12	Cell division cycle and apoptosis regulator protein 1 OS=Homo sapiens OX=9606 GN=CCAR1 PE=1 SV=2		CCAR1
P62633	Cellular nucleic acid-binding protein OS=Homo sapiens OX=9606 GN=CNBP PE=1 SV=1		CNBP
Q02224	Centromere-associated protein E OS=Homo sapiens OX=9606 GN=CENPE PE=1 SV=2		CENPE
Q9HD42	Charged multivesicular body protein 1a OS=Homo sapiens OX=9606 GN=CHMP1A PE=1 SV=1		CHMP1A
Q96CF2	Charged multivesicular body protein 4c OS=Homo sapiens OX=9606 GN=CHMP4C PE=1 SV=1		CHMP4C
Q9NZZ3	Charged multivesicular body protein 5 OS=Homo sapiens OX=9606 GN=CHMP5 PE=1 SV=1		CHMP5
A0A087WXK8	Chromosome 20 open reading frame 129 OS=Homo sapiens OX=9606 GN=FAM83D PE=1 SV=1	Q9H4H8	FAM83D
Q9P2I0	Cleavage and polyadenylation specificity factor subunit 2 OS=Homo sapiens OX=9606 GN=CPSF2 PE=1 SV=2		CPSF2
Q12996	Cleavage stimulation factor subunit 3 OS=Homo sapiens OX=9606 GN=CSTF3 PE=1 SV=1		CSTF3
Q7Z460	CLIP-associating protein 1 OS=Homo sapiens OX=9606 GN=CLASP1 PE=1 SV=1		CLASP1
Q9UMD9	Collagen alpha-1(XVII) chain OS=Homo sapiens OX=9606 GN=COL17A1 PE=1 SV=3		COL17A1
Q15021	Condensin complex subunit 1 OS=Homo sapiens OX=9606 GN=NCAPD2 PE=1 SV=3		NCAPD2
Q15003	Condensin complex subunit 2 OS=Homo sapiens OX=9606 GN=NCAPH PE=1 SV=3		NCAPH
Q2TBE0	CWF19-like protein 2 OS=Homo sapiens OX=9606 GN=CWF19L2 PE=1 SV=4		CWF19L2
P11802	Cyclin-dependent kinase 4 OS=Homo sapiens OX=9606 GN=CDK4 PE=1 SV=2		CDK4
Q00534	Cyclin-dependent kinase 6 OS=Homo sapiens OX=9606 GN=CDK6 PE=1 SV=1		CDK6
P49336	Cyclin-dependent kinase 8 OS=Homo sapiens OX=9606 GN=CDK8 PE=1 SV=1		CDK8
P50750	Cyclin-dependent kinase 9 OS=Homo sapiens OX=9606 GN=CDK9 PE=1 SV=3		CDK9
O60563	Cyclin-T1 OS=Homo sapiens OX=9606 GN=CCNT1 PE=1 SV=1		CCNT1
P31930	Cytochrome b-c1 complex subunit 1, mitochondrial OS=Homo sapiens OX=9606 GN=UQCRC1 PE=1 SV=3		UQCRC1
A0A096LP55	Cytochrome b-c1 complex subunit 6-like, mitochondrial OS=Homo sapiens OX=9606 GN=UQCRHL PE=3 SV=1		UQCRHL
H3BNX8	Cytochrome c oxidase subunit 5A, mitochondrial OS=Homo sapiens OX=9606 GN=COX5A PE=1 SV=1		COX5A
P14854	Cytochrome c oxidase subunit 6B1 OS=Homo sapiens OX=9606 GN=COX6B1 PE=1 SV=2		COX6B1
P15954	Cytochrome c oxidase subunit 7C, mitochondrial OS=Homo sapiens OX=9606 GN=COX7C PE=1 SV=1		COX7C
Q14204	Cytoplasmic dynein 1 heavy chain 1 OS=Homo sapiens OX=9606 GN=DYNC1H1 PE=1 SV=5		DYNC1H1
Q17RY0	Cytoplasmic polyadenylation element-binding protein 4 OS=Homo sapiens OX=9606 GN=CPEB4 PE=1 SV=1		CPEB4
Q9H773	dCTP pyrophosphatase 1 OS=Homo sapiens OX=9606 GN=DCTPP1 PE=1 SV=1		DCTPP1
A0A087WT20	DDB1- and CUL4-associated factor 13 OS=Homo sapiens OX=9606 GN=DCAF13 PE=1 SV=1	Q9NV06	DCAF13
P30038	Delta-1-pyrroline-5-carboxylate dehydrogenase, mitochondrial OS=Homo sapiens OX=9606 GN=ALDH4A1 PE=1 SV=3		ALDH4A1
Q9BU89	Deoxyhypusine hydroxylase OS=Homo sapiens OX=9606 GN=DOHH PE=1 SV=1		DOHH
P33316	Deoxyuridine 5'-triphosphate nucleotidohydrolase, mitochondrial OS=Homo sapiens OX=9606 GN=DUT PE=1 SV=4		DUT
Q14574	Desmocollin-3 OS=Homo sapiens OX=9606 GN=DSC3 PE=1 SV=3		DSC3
P00374	Dihydrofolate reductase OS=Homo sapiens OX=9606 GN=DHFR PE=1 SV=2		DHFR
P09622	Dihydrolipoyl dehydrogenase, mitochondrial OS=Homo sapiens OX=9606 GN=DLD PE=1 SV=2		DLD
Q13443	Disintegrin and metalloproteinase domain-containing protein 9 OS=Homo sapiens OX=9606 GN=ADAM9 PE=1 SV=1		ADAM9
Q15398	Disks large-associated protein 5 OS=Homo sapiens OX=9606 GN=DLGAP5 PE=1 SV=2		DLGAP5
P26358	DNA (cytosine-5)-methyltransferase 1 OS=Homo sapiens OX=9606 GN=DNMT1 PE=1 SV=2		DNMT1
P18858	DNA ligase 1 OS=Homo sapiens OX=9606 GN=LIG1 PE=1 SV=1		LIG1
Q9NRF9	DNA polymerase epsilon subunit 3 OS=Homo sapiens OX=9606 GN=POLE3 PE=1 SV=1		POLE3
Q9NR33	DNA polymerase epsilon subunit 4 OS=Homo sapiens OX=9606 GN=POLE4 PE=1 SV=2		POLE4
P33992	DNA replication licensing factor MCM5 OS=Homo sapiens OX=9606 GN=MCM5 PE=1 SV=5		MCM5
Q14566	DNA replication licensing factor MCM6 OS=Homo sapiens OX=9606 GN=MCM6 PE=1 SV=1		MCM6
P41134	DNA-binding protein inhibitor ID-1 OS=Homo sapiens OX=9606 GN=ID1 PE=1 SV=3		ID1
O15446	DNA-directed RNA polymerase I subunit RPA34 OS=Homo sapiens OX=9606 GN=CD3EAP PE=1 SV=1		CD3EAP
P49959	Double-strand break repair protein MRE11 OS=Homo sapiens OX=9606 GN=MRE11 PE=1 SV=3		MRE11
Q14203	Dynactin subunit 1 OS=Homo sapiens OX=9606 GN=DCTN1 PE=1 SV=3		DCTN1
Q13561	Dynactin subunit 2 OS=Homo sapiens OX=9606 GN=DCTN2 PE=1 SV=4		DCTN2
Q5VTR2	E3 ubiquitin-protein ligase BRE1A OS=Homo sapiens OX=9606 GN=RNF20 PE=1 SV=2		RNF20
Q96AX9	E3 ubiquitin-protein ligase MIB2 OS=Homo sapiens OX=9606 GN=MIB2 PE=1 SV=3		MIB2
A0A1B0GVY1	E3 ubiquitin-protein ligase NEDD4-like OS=Homo sapiens OX=9606 GN=NEDD4L PE=1 SV=1	Q96PU5	NEDD4L
P30040	Endoplasmic reticulum resident protein 29 OS=Homo sapiens OX=9606 GN=ERP29 PE=1 SV=4		ERP29
K7EKI0	Envoplakin OS=Homo sapiens OX=9606 GN=EVPL PE=1 SV=1		EVPL
P41567	Eukaryotic translation initiation factor 1 OS=Homo sapiens OX=9606 GN=EIF1 PE=1 SV=1		EIF1
O15371	Eukaryotic translation initiation factor 3 subunit D OS=Homo sapiens OX=9606 GN=EIF3D PE=1 SV=1		EIF3D
P60228	Eukaryotic translation initiation factor 3 subunit E OS=Homo sapiens OX=9606 GN=EIF3E PE=1 SV=1		EIF3E
Q5RKV6	Exosome complex component MTR3 OS=Homo sapiens OX=9606 GN=EXOSC6 PE=1 SV=1		EXOSC6
Q9NQT5	Exosome complex component RRP40 OS=Homo sapiens OX=9606 GN=EXOSC3 PE=1 SV=3		EXOSC3
Q9NPD3	Exosome complex component RRP41 OS=Homo sapiens OX=9606 GN=EXOSC4 PE=1 SV=3		EXOSC4
P42285	Exosome RNA helicase MTR4 OS=Homo sapiens OX=9606 GN=MTREX PE=1 SV=3		MTREX
E7EQR4	Ezrin OS=Homo sapiens OX=9606 GN=EZR PE=1 SV=3		EZR
E9PEB5	Far upstream element-binding protein 1 OS=Homo sapiens OX=9606 GN=FUBP1 PE=1 SV=1		FUBP1
P35556	Fibrillin-2 OS=Homo sapiens OX=9606 GN=FBN2 PE=1 SV=3		FBN2
Q13643	Four and a half LIM domains protein 3 OS=Homo sapiens OX=9606 GN=FHL3 PE=1 SV=4		FHL3
P14635	G2/mitotic-specific cyclin-B1 OS=Homo sapiens OX=9606 GN=CCNB1 PE=1 SV=1		CCNB1
O95067	G2/mitotic-specific cyclin-B2 OS=Homo sapiens OX=9606 GN=CCNB2 PE=1 SV=1		CCNB2
P17900	Ganglioside GM2 activator OS=Homo sapiens OX=9606 GN=GM2A PE=1 SV=4		GM2A
Q96S15	GATOR complex protein WDR24 OS=Homo sapiens OX=9606 GN=WDR24 PE=1 SV=1		WDR24
Q6PJI9	GATOR complex protein WDR59 OS=Homo sapiens OX=9606 GN=WDR59 PE=1 SV=2		WDR59
Q8TEQ6	Gem-associated protein 5 OS=Homo sapiens OX=9606 GN=GEMIN5 PE=1 SV=3		GEMIN5
P00367	Glutamate dehydrogenase 1, mitochondrial OS=Homo sapiens OX=9606 GN=GLUD1 PE=1 SV=2		GLUD1
P48506	Glutamate--cysteine ligase catalytic subunit OS=Homo sapiens OX=9606 GN=GCLC PE=1 SV=2		GCLC
P41250	Glycine--tRNA ligase OS=Homo sapiens OX=9606 GN=GARS PE=1 SV=3		GARS
P49841	Glycogen synthase kinase-3 beta OS=Homo sapiens OX=9606 GN=GSK3B PE=1 SV=2		GSK3B
P81274	G-protein-signaling modulator 2 OS=Homo sapiens OX=9606 GN=GPSM2 PE=1 SV=3		GPSM2
Q14C86	GTPase-activating protein and VPS9 domain-containing protein 1 OS=Homo sapiens OX=9606 GN=GAPVD1 PE=1 SV=2		GAPVD1
J3KQE5	GTP-binding nuclear protein Ran (Fragment) OS=Homo sapiens OX=9606 GN=RAN PE=1 SV=1		RAN
Q8N4P3	Guanosine-3',5'-bis(diphosphate) 3'-pyrophosphohydrolase MESH1 OS=Homo sapiens OX=9606 GN=HDDC3 PE=1 SV=3		HDDC3
Q7Z4H7	HAUS augmin-like complex subunit 6 OS=Homo sapiens OX=9606 GN=HAUS6 PE=1 SV=2		HAUS6
O95757	Heat shock 70 kDa protein 4L OS=Homo sapiens OX=9606 GN=HSPA4L PE=1 SV=3		HSPA4L
P31942	Heterogeneous nuclear ribonucleoprotein H3 OS=Homo sapiens OX=9606 GN=HNRNPH3 PE=1 SV=2		HNRNPH3
Q13946	High affinity cAMP-specific 3',5'-cyclic phosphodiesterase 7A OS=Homo sapiens OX=9606 GN=PDE7A PE=1 SV=2		PDE7A
P49773	Histidine triad nucleotide-binding protein 1 OS=Homo sapiens OX=9606 GN=HINT1 PE=1 SV=2		HINT1
P12081	Histidine--tRNA ligase, cytoplasmic OS=Homo sapiens OX=9606 GN=HARS PE=1 SV=2		HARS
P16401	Histone H1.5 OS=Homo sapiens OX=9606 GN=HIST1H1B PE=1 SV=3		HIST1H1B
A0A0G2JK64	Histone-lysine N-methyltransferase EHMT2 OS=Homo sapiens OX=9606 GN=EHMT2 PE=1 SV=1		EHMT2
Q8NCD3	Holliday junction recognition protein OS=Homo sapiens OX=9606 GN=HJURP PE=1 SV=2		HJURP
O75146	Huntingtin-interacting protein 1-related protein OS=Homo sapiens OX=9606 GN=HIP1R PE=1 SV=2		HIP1R
Q9NX55	Huntingtin-interacting protein K OS=Homo sapiens OX=9606 GN=HYPK PE=1 SV=2		HYPK
Q9Y4L1	Hypoxia up-regulated protein 1 OS=Homo sapiens OX=9606 GN=HYOU1 PE=1 SV=1		HYOU1
P78318	Immunoglobulin-binding protein 1 OS=Homo sapiens OX=9606 GN=IGBP1 PE=1 SV=1		IGBP1
P52292	Importin subunit alpha-1 OS=Homo sapiens OX=9606 GN=KPNA2 PE=1 SV=1		KPNA2
H0Y8C6	Importin-5 (Fragment) OS=Homo sapiens OX=9606 GN=IPO5 PE=1 SV=1		IPO5
Q13572	Inositol-tetrakisphosphate 1-kinase OS=Homo sapiens OX=9606 GN=ITPK1 PE=1 SV=2		ITPK1
P14735	Insulin-degrading enzyme OS=Homo sapiens OX=9606 GN=IDE PE=1 SV=4		IDE
P23229	Integrin alpha-6 OS=Homo sapiens OX=9606 GN=ITGA6 PE=1 SV=5		ITGA6
P06756	Integrin alpha-V OS=Homo sapiens OX=9606 GN=ITGAV PE=1 SV=2		ITGAV
Q9H0C8	Integrin-linked kinase-associated serine/threonine phosphatase 2C OS=Homo sapiens OX=9606 GN=ILKAP PE=1 SV=1		ILKAP
M0QZB7	Interferon regulatory factor 3 OS=Homo sapiens OX=9606 GN=IRF3 PE=1 SV=1		IRF3
O43837	Isocitrate dehydrogenase [NAD] subunit beta, mitochondrial OS=Homo sapiens OX=9606 GN=IDH3B PE=1 SV=2		IDH3B
O75874	Isocitrate dehydrogenase [NADP] cytoplasmic OS=Homo sapiens OX=9606 GN=IDH1 PE=1 SV=2		IDH1
P78386	Keratin, type II cuticular Hb5 OS=Homo sapiens OX=9606 GN=KRT85 PE=1 SV=1		KRT85
O43790	Keratin, type II cuticular Hb6 OS=Homo sapiens OX=9606 GN=KRT86 PE=1 SV=1		KRT86
Q6P597	Kinesin light chain 3 OS=Homo sapiens OX=9606 GN=KLC3 PE=1 SV=2		KLC3
O95235	Kinesin-like protein KIF20A OS=Homo sapiens OX=9606 GN=KIF20A PE=1 SV=1		KIF20A
Q99661	Kinesin-like protein KIF2C OS=Homo sapiens OX=9606 GN=KIF2C PE=1 SV=2		KIF2C
Q9H9A6	Leucine-rich repeat-containing protein 40 OS=Homo sapiens OX=9606 GN=LRRC40 PE=1 SV=1		LRRC40
Q5SW96	Low density lipoprotein receptor adapter protein 1 OS=Homo sapiens OX=9606 GN=LDLRAP1 PE=1 SV=3		LDLRAP1
Q7LBC6	Lysine-specific demethylase 3B OS=Homo sapiens OX=9606 GN=KDM3B PE=1 SV=2		KDM3B
Q16626	Male-enhanced antigen 1 OS=Homo sapiens OX=9606 GN=MEA1 PE=1 SV=2		MEA1
Q15528	Mediator of RNA polymerase II transcription subunit 22 OS=Homo sapiens OX=9606 GN=MED22 PE=1 SV=2		MED22
Q02252	Methylmalonate-semialdehyde dehydrogenase [acylating], mitochondrial OS=Homo sapiens OX=9606 GN=ALDH6A1 PE=1 SV=2		ALDH6A1
P54105	Methylosome subunit pICln OS=Homo sapiens OX=9606 GN=CLNS1A PE=1 SV=1		CLNS1A
A0A140TA86	MICOS complex subunit MIC13 OS=Homo sapiens OX=9606 GN=C19orf70 PE=1 SV=1	Q5XKP0	C19orf70
F8WAR4	MICOS complex subunit OS=Homo sapiens OX=9606 GN=CHCHD3 PE=1 SV=1		CHCHD3
Q9BTE3	Mini-chromosome maintenance complex-binding protein OS=Homo sapiens OX=9606 GN=MCMBP PE=1 SV=2		MCMBP
Q9Y5L4	Mitochondrial import inner membrane translocase subunit Tim13 OS=Homo sapiens OX=9606 GN=TIMM13 PE=1 SV=1		TIMM13
Q10713	Mitochondrial-processing peptidase subunit alpha OS=Homo sapiens OX=9606 GN=PMPCA PE=1 SV=2		PMPCA
O60566	Mitotic checkpoint serine/threonine-protein kinase BUB1 beta OS=Homo sapiens OX=9606 GN=BUB1B PE=1 SV=3		BUB1B
Q8NB16	Mixed lineage kinase domain-like protein OS=Homo sapiens OX=9606 GN=MLKL PE=1 SV=1		MLKL
Q9Y605	MORF4 family-associated protein 1 OS=Homo sapiens OX=9606 GN=MRFAP1 PE=1 SV=1		MRFAP1
Q15014	Mortality factor 4-like protein 2 OS=Homo sapiens OX=9606 GN=MORF4L2 PE=1 SV=1		MORF4L2
P30307	M-phase inducer phosphatase 3 OS=Homo sapiens OX=9606 GN=CDC25C PE=1 SV=2		CDC25C
Q9BU61	NADH dehydrogenase [ubiquinone] 1 alpha subcomplex assembly factor 3 OS=Homo sapiens OX=9606 GN=NDUFAF3 PE=1 SV=1		NDUFAF3
Q16718	NADH dehydrogenase [ubiquinone] 1 alpha subcomplex subunit 5 OS=Homo sapiens OX=9606 GN=NDUFA5 PE=1 SV=3		NDUFA5
O96000	NADH dehydrogenase [ubiquinone] 1 beta subcomplex subunit 10 OS=Homo sapiens OX=9606 GN=NDUFB10 PE=1 SV=3		NDUFB10
P61081	NEDD8-conjugating enzyme Ubc12 OS=Homo sapiens OX=9606 GN=UBE2M PE=1 SV=1		UBE2M
P18615	Negative elongation factor E OS=Homo sapiens OX=9606 GN=NELFE PE=1 SV=3		NELFE
J3KNR0	Non-specific serine/threonine protein kinase OS=Homo sapiens OX=9606 GN=MARK3 PE=1 SV=2	P27448	MARK3
Q14980	Nuclear mitotic apparatus protein 1 OS=Homo sapiens OX=9606 GN=NUMA1 PE=1 SV=2		NUMA1
P35658	Nuclear pore complex protein Nup214 OS=Homo sapiens OX=9606 GN=NUP214 PE=1 SV=2		NUP214
Q9Y6Q9	Nuclear receptor coactivator 3 OS=Homo sapiens OX=9606 GN=NCOA3 PE=1 SV=1		NCOA3
Q9HCD5	Nuclear receptor coactivator 5 OS=Homo sapiens OX=9606 GN=NCOA5 PE=1 SV=2		NCOA5
A0A087WV72	Nuclear valosin-containing protein-like (Fragment) OS=Homo sapiens OX=9606 GN=NVL PE=1 SV=1		NVL
Q02818	Nucleobindin-1 OS=Homo sapiens OX=9606 GN=NUCB1 PE=1 SV=4		NUCB1
Q96EE3	Nucleoporin SEH1 OS=Homo sapiens OX=9606 GN=SEH1L PE=1 SV=3		SEH1L
Q9NQR4	Omega-amidase NIT2 OS=Homo sapiens OX=9606 GN=NIT2 PE=1 SV=1		NIT2
Q8TEW0	Partitioning defective 3 homolog OS=Homo sapiens OX=9606 GN=PARD3 PE=1 SV=2		PARD3
Q14318	Peptidyl-prolyl cis-trans isomerase FKBP8 OS=Homo sapiens OX=9606 GN=FKBP8 PE=1 SV=2		FKBP8
Q99755	Phosphatidylinositol 4-phosphate 5-kinase type-1 alpha OS=Homo sapiens OX=9606 GN=PIP5K1A PE=1 SV=1		PIP5K1A
A0A0D9SF60	Plakophilin-4 OS=Homo sapiens OX=9606 GN=PKP4 PE=1 SV=1		PKP4
Q15149	Plectin OS=Homo sapiens OX=9606 GN=PLEC PE=1 SV=3		PLEC
O43660	Pleiotropic regulator 1 OS=Homo sapiens OX=9606 GN=PLRG1 PE=1 SV=1		PLRG1
O95758	Polypyrimidine tract-binding protein 3 OS=Homo sapiens OX=9606 GN=PTBP3 PE=1 SV=2		PTBP3
O60925	Prefoldin subunit 1 OS=Homo sapiens OX=9606 GN=PFDN1 PE=1 SV=2		PFDN1
Q9C0J8	pre-mRNA 3' end processing protein WDR33 OS=Homo sapiens OX=9606 GN=WDR33 PE=1 SV=2		WDR33
Q9NW64	Pre-mRNA-splicing factor RBM22 OS=Homo sapiens OX=9606 GN=RBM22 PE=1 SV=1		RBM22
Q15007	Pre-mRNA-splicing regulator WTAP OS=Homo sapiens OX=9606 GN=WTAP PE=1 SV=2		WTAP
P51531	Probable global transcription activator SNF2L2 OS=Homo sapiens OX=9606 GN=SMARCA2 PE=1 SV=2		SMARCA2
Q02809	Procollagen-lysine,2-oxoglutarate 5-dioxygenase 1 OS=Homo sapiens OX=9606 GN=PLOD1 PE=1 SV=2		PLOD1
Q8WUM4	Programmed cell death 6-interacting protein OS=Homo sapiens OX=9606 GN=PDCD6IP PE=1 SV=1		PDCD6IP
P12004	Proliferating cell nuclear antigen OS=Homo sapiens OX=9606 GN=PCNA PE=1 SV=1		PCNA
P46013	Proliferation marker protein Ki-67 OS=Homo sapiens OX=9606 GN=MKI67 PE=1 SV=2		MKI67
Q96B36	Proline-rich AKT1 substrate 1 OS=Homo sapiens OX=9606 GN=AKT1S1 PE=1 SV=1		AKT1S1
P13674	Prolyl 4-hydroxylase subunit alpha-1 OS=Homo sapiens OX=9606 GN=P4HA1 PE=1 SV=2		P4HA1
P05165	Propionyl-CoA carboxylase alpha chain, mitochondrial OS=Homo sapiens OX=9606 GN=PCCA PE=1 SV=4		PCCA
P07237	Protein disulfide-isomerase OS=Homo sapiens OX=9606 GN=P4HB PE=1 SV=3		P4HB
Q9C005	Protein dpy-30 homolog OS=Homo sapiens OX=9606 GN=DPY30 PE=1 SV=1		DPY30
A0A0U1RRM6	Protein enabled homolog OS=Homo sapiens OX=9606 GN=ENAH PE=1 SV=1		ENAH
Q9BTY7	Protein HGH1 homolog OS=Homo sapiens OX=9606 GN=HGH1 PE=1 SV=1		HGH1
Q1MX18	Protein inscuteable homolog OS=Homo sapiens OX=9606 GN=INSC PE=1 SV=1		INSC
P61244	Protein max OS=Homo sapiens OX=9606 GN=MAX PE=1 SV=1		MAX
P49757	Protein numb homolog OS=Homo sapiens OX=9606 GN=NUMB PE=1 SV=2		NUMB
Q9BZL4	Protein phosphatase 1 regulatory subunit 12C OS=Homo sapiens OX=9606 GN=PPP1R12C PE=1 SV=1		PPP1R12C
E7EVG2	Protein polybromo-1 (Fragment) OS=Homo sapiens OX=9606 GN=PBRM1 PE=1 SV=8		PBRM1
Q13123	Protein Red OS=Homo sapiens OX=9606 GN=IK PE=1 SV=3		IK
P31949	Protein S100-A11 OS=Homo sapiens OX=9606 GN=S100A11 PE=1 SV=2		S100A11
O95486	Protein transport protein Sec24A OS=Homo sapiens OX=9606 GN=SEC24A PE=1 SV=2		SEC24A
Q96T37	Putative RNA-binding protein 15 OS=Homo sapiens OX=9606 GN=RBM15 PE=1 SV=2		RBM15
Q9NQ29	Putative RNA-binding protein Luc7-like 1 OS=Homo sapiens OX=9606 GN=LUC7L PE=1 SV=1		LUC7L
P11177	Pyruvate dehydrogenase E1 component subunit beta, mitochondrial OS=Homo sapiens OX=9606 GN=PDHB PE=1 SV=3		PDHB
P31150	Rab GDP dissociation inhibitor alpha OS=Homo sapiens OX=9606 GN=GDI1 PE=1 SV=2		GDI1
P46060	Ran GTPase-activating protein 1 OS=Homo sapiens OX=9606 GN=RANGAP1 PE=1 SV=1		RANGAP1
Q9H6Z4	Ran-binding protein 3 OS=Homo sapiens OX=9606 GN=RANBP3 PE=1 SV=1		RANBP3
P62820	Ras-related protein Rab-1A OS=Homo sapiens OX=9606 GN=RAB1A PE=1 SV=3		RAB1A
Q9H0U4	Ras-related protein Rab-1B OS=Homo sapiens OX=9606 GN=RAB1B PE=1 SV=1		RAB1B
A0A1B0GTQ2	Ras-related protein Rab-34, isoform NARR OS=Homo sapiens OX=9606 GN=RAB34 PE=1 SV=1		RAB34
P51149	Ras-related protein Rab-7a OS=Homo sapiens OX=9606 GN=RAB7A PE=1 SV=1		RAB7A
Q5VT52	Regulation of nuclear pre-mRNA domain-containing protein 2 OS=Homo sapiens OX=9606 GN=RPRD2 PE=1 SV=1		RPRD2
P18754	Regulator of chromosome condensation OS=Homo sapiens OX=9606 GN=RCC1 PE=1 SV=1		RCC1
Q9HAU5	Regulator of nonsense transcripts 2 OS=Homo sapiens OX=9606 GN=UPF2 PE=1 SV=1		UPF2
P35250	Replication factor C subunit 2 OS=Homo sapiens OX=9606 GN=RFC2 PE=1 SV=3		RFC2
P35249	Replication factor C subunit 4 OS=Homo sapiens OX=9606 GN=RFC4 PE=1 SV=2		RFC4
Q9NRY4	Rho GTPase-activating protein 35 OS=Homo sapiens OX=9606 GN=ARHGAP35 PE=1 SV=3		ARHGAP35
Q13464	Rho-associated protein kinase 1 OS=Homo sapiens OX=9606 GN=ROCK1 PE=1 SV=1		ROCK1
P08134	Rho-related GTP-binding protein RhoC OS=Homo sapiens OX=9606 GN=RHOC PE=1 SV=1		RHOC
P84095	Rho-related GTP-binding protein RhoG OS=Homo sapiens OX=9606 GN=RHOG PE=1 SV=1		RHOG
E9PN81	Ribonuclease H2 subunit C OS=Homo sapiens OX=9606 GN=RNASEH2C PE=1 SV=1		RNASEH2C
Q99575	Ribonucleases P/MRP protein subunit POP1 OS=Homo sapiens OX=9606 GN=POP1 PE=1 SV=2		POP1
Q15050	Ribosome biogenesis regulatory protein homolog OS=Homo sapiens OX=9606 GN=RRS1 PE=1 SV=2		RRS1
Q9BWF3	RNA-binding protein 4 OS=Homo sapiens OX=9606 GN=RBM4 PE=1 SV=1		RBM4
P52756	RNA-binding protein 5 OS=Homo sapiens OX=9606 GN=RBM5 PE=1 SV=2		RBM5
Q9UKM9	RNA-binding protein Raly OS=Homo sapiens OX=9606 GN=RALY PE=1 SV=1		RALY
Q15287	RNA-binding protein with serine-rich domain 1 OS=Homo sapiens OX=9606 GN=RNPS1 PE=1 SV=1		RNPS1
O95997	Securin OS=Homo sapiens OX=9606 GN=PTTG1 PE=1 SV=1		PTTG1
O14640	Segment polarity protein dishevelled homolog DVL-1 OS=Homo sapiens OX=9606 GN=DVL1 PE=1 SV=2		DVL1
A0A0C4DG45	Semaphorin-4D OS=Homo sapiens OX=9606 GN=SEMA4D PE=1 SV=1		SEMA4D
Q15019	Septin-2 OS=Homo sapiens OX=9606 GN=SEPT2 PE=1 SV=1		SEPTIN2
E7EPK1	Septin-7 OS=Homo sapiens OX=9606 GN=SEPT7 PE=1 SV=2		SEPTIN7
P34897	Serine hydroxymethyltransferase, mitochondrial OS=Homo sapiens OX=9606 GN=SHMT2 PE=1 SV=3		SHMT2
O94804	Serine/threonine-protein kinase 10 OS=Homo sapiens OX=9606 GN=STK10 PE=1 SV=1		STK10
Q16513	Serine/threonine-protein kinase N2 OS=Homo sapiens OX=9606 GN=PKN2 PE=1 SV=1		PKN2
P53350	Serine/threonine-protein kinase PLK1 OS=Homo sapiens OX=9606 GN=PLK1 PE=1 SV=1		PLK1
Q9BRS2	Serine/threonine-protein kinase RIO1 OS=Homo sapiens OX=9606 GN=RIOK1 PE=1 SV=2		RIOK1
E9PQD6	Serum amyloid A protein OS=Homo sapiens OX=9606 GN=SAA1 PE=1 SV=1		SAA1
A0A0U1RQE4	SH3 domain-containing protein 19 OS=Homo sapiens OX=9606 GN=SH3D19 PE=1 SV=1		SH3D19
Q8TBC3	SH3KBP1-binding protein 1 OS=Homo sapiens OX=9606 GN=SHKBP1 PE=1 SV=2		SHKBP1
P49458	Signal recognition particle 9 kDa protein OS=Homo sapiens OX=9606 GN=SRP9 PE=1 SV=2		SRP9
Q9Y5M8	Signal recognition particle receptor subunit beta OS=Homo sapiens OX=9606 GN=SRPRB PE=1 SV=3		SRPRB
Q04837	Single-stranded DNA-binding protein, mitochondrial OS=Homo sapiens OX=9606 GN=SSBP1 PE=1 SV=1		SSBP1
O60232	Sjoegren syndrome/scleroderma autoantigen 1 OS=Homo sapiens OX=9606 GN=SSSCA1 PE=1 SV=1		SSSCA1
P62304	Small nuclear ribonucleoprotein E OS=Homo sapiens OX=9606 GN=SNRPE PE=1 SV=1		SNRPE
O95149	Snurportin-1 OS=Homo sapiens OX=9606 GN=SNUPN PE=1 SV=1		SNUPN
G3V3A4	SNW domain-containing protein 1 OS=Homo sapiens OX=9606 GN=SNW1 PE=1 SV=1		SNW1
B5MBX0	Sororin OS=Homo sapiens OX=9606 GN=CDCA5 PE=1 SV=1		CDCA5
O60749	Sorting nexin-2 OS=Homo sapiens OX=9606 GN=SNX2 PE=1 SV=2		SNX2
Q9Y5X3	Sorting nexin-5 OS=Homo sapiens OX=9606 GN=SNX5 PE=1 SV=1		SNX5
Q9Y5X1	Sorting nexin-9 OS=Homo sapiens OX=9606 GN=SNX9 PE=1 SV=1		SNX9
Q15637	Splicing factor 1 OS=Homo sapiens OX=9606 GN=SF1 PE=1 SV=4		SF1
Q9BWJ5	Splicing factor 3B subunit 5 OS=Homo sapiens OX=9606 GN=SF3B5 PE=1 SV=1		SF3B5
Q96I25	Splicing factor 45 OS=Homo sapiens OX=9606 GN=RBM17 PE=1 SV=1		RBM17
O76061	Stanniocalcin-2 OS=Homo sapiens OX=9606 GN=STC2 PE=1 SV=1		STC2
O95210	Starch-binding domain-containing protein 1 OS=Homo sapiens OX=9606 GN=STBD1 PE=1 SV=1		STBD1
Q9Y3M8	StAR-related lipid transfer protein 13 OS=Homo sapiens OX=9606 GN=STARD13 PE=1 SV=2		STARD13
P16949	Stathmin OS=Homo sapiens OX=9606 GN=STMN1 PE=1 SV=3		STMN1
Q9HD15	Steroid receptor RNA activator 1 OS=Homo sapiens OX=9606 GN=SRA1 PE=1 SV=1		SRA1
P31040	Succinate dehydrogenase [ubiquinone] flavoprotein subunit, mitochondrial OS=Homo sapiens OX=9606 GN=SDHA PE=1 SV=2		SDHA
Q9P2R7	Succinate--CoA ligase [ADP-forming] subunit beta, mitochondrial OS=Homo sapiens OX=9606 GN=SUCLA2 PE=1 SV=3		SUCLA2
Q99536	Synaptic vesicle membrane protein VAT-1 homolog OS=Homo sapiens OX=9606 GN=VAT1 PE=1 SV=2		VAT1
O15056	Synaptojanin-2 OS=Homo sapiens OX=9606 GN=SYNJ2 PE=1 SV=3		SYNJ2
A0A0A0MR05	Target of rapamycin complex subunit LST8 OS=Homo sapiens OX=9606 GN=MLST8 PE=1 SV=1		MLST8
Q92609	TBC1 domain family member 5 OS=Homo sapiens OX=9606 GN=TBC1D5 PE=1 SV=1		TBC1D5
P26639	Threonine--tRNA ligase, cytoplasmic OS=Homo sapiens OX=9606 GN=TARS PE=1 SV=3		TARS
P04183	Thymidine kinase, cytosolic OS=Homo sapiens OX=9606 GN=TK1 PE=1 SV=2		TK1
P23919	Thymidylate kinase OS=Homo sapiens OX=9606 GN=DTYMK PE=1 SV=4		DTYMK
E9PH57	Transcription factor 4 OS=Homo sapiens OX=9606 GN=TCF4 PE=1 SV=2		TCF4
P49711	Transcriptional repressor CTCF OS=Homo sapiens OX=9606 GN=CTCF PE=1 SV=1		CTCF
P02786	Transferrin receptor protein 1 OS=Homo sapiens OX=9606 GN=TFRC PE=1 SV=2		TFRC
Q9Y6A5	Transforming acidic coiled-coil-containing protein 3 OS=Homo sapiens OX=9606 GN=TACC3 PE=1 SV=1		TACC3
Q5JRA6	Transport and Golgi organization protein 1 homolog OS=Homo sapiens OX=9606 GN=MIA3 PE=1 SV=1		MIA3
Q9C035	Tripartite motif-containing protein 5 OS=Homo sapiens OX=9606 GN=TRIM5 PE=1 SV=1		TRIM5
Q9UBP6	tRNA (guanine-N(7)-)-methyltransferase OS=Homo sapiens OX=9606 GN=METTL1 PE=1 SV=1		METTL1
Q9NYL9	Tropomodulin-3 OS=Homo sapiens OX=9606 GN=TMOD3 PE=1 SV=1		TMOD3
Q5TCU3	Tropomyosin beta chain OS=Homo sapiens OX=9606 GN=TPM2 PE=1 SV=1		TPM2
P23258	Tubulin gamma-1 chain OS=Homo sapiens OX=9606 GN=TUBG1 PE=1 SV=2		TUBG1
Q14166	Tubulin--tyrosine ligase-like protein 12 OS=Homo sapiens OX=9606 GN=TTLL12 PE=1 SV=2		TTLL12
J3KNE7	Tumor protein D53 OS=Homo sapiens OX=9606 GN=TPD52L1 PE=1 SV=1		TPD52L1
Q99816	Tumor susceptibility gene 101 protein OS=Homo sapiens OX=9606 GN=TSG101 PE=1 SV=2		TSG101
P18031	Tyrosine-protein phosphatase non-receptor type 1 OS=Homo sapiens OX=9606 GN=PTPN1 PE=1 SV=1		PTPN1
A0A0A0MRR7	U1 small nuclear ribonucleoprotein C OS=Homo sapiens OX=9606 GN=SNRPC PE=1 SV=1		SNRPC
O15042	U2 snRNP-associated SURP motif-containing protein OS=Homo sapiens OX=9606 GN=U2SURP PE=1 SV=2		U2SURP
Q53GS9	U4/U6.U5 tri-snRNP-associated protein 2 OS=Homo sapiens OX=9606 GN=USP39 PE=1 SV=2		USP39
P62310	U6 snRNA-associated Sm-like protein LSm3 OS=Homo sapiens OX=9606 GN=LSM3 PE=1 SV=2		LSM3
Q9UHD9	Ubiquilin-2 OS=Homo sapiens OX=9606 GN=UBQLN2 PE=1 SV=2		UBQLN2
Q8TEY7	Ubiquitin carboxyl-terminal hydrolase 33 OS=Homo sapiens OX=9606 GN=USP33 PE=1 SV=2		USP33
A0A0D9SG79	Ubiquitin-associated protein 1 (Fragment) OS=Homo sapiens OX=9606 GN=UBAP1 PE=1 SV=1		UBAP1
Q969T4	Ubiquitin-conjugating enzyme E2 E3 OS=Homo sapiens OX=9606 GN=UBE2E3 PE=1 SV=1		UBE2E3
Q9NPD8	Ubiquitin-conjugating enzyme E2 T OS=Homo sapiens OX=9606 GN=UBE2T PE=1 SV=1		UBE2T
Q9NT62	Ubiquitin-like-conjugating enzyme ATG3 OS=Homo sapiens OX=9606 GN=ATG3 PE=1 SV=1		ATG3
O00159	Unconventional myosin-Ic OS=Homo sapiens OX=9606 GN=MYO1C PE=1 SV=4		MYO1C
Q9UK41	Vacuolar protein sorting-associated protein 28 homolog OS=Homo sapiens OX=9606 GN=VPS28 PE=1 SV=1		VPS28
Q9UN37	Vacuolar protein sorting-associated protein 4A OS=Homo sapiens OX=9606 GN=VPS4A PE=1 SV=1		VPS4A
Q9BV40	Vesicle-associated membrane protein 8 OS=Homo sapiens OX=9606 GN=VAMP8 PE=1 SV=1		VAMP8
P08670	Vimentin OS=Homo sapiens OX=9606 GN=VIM PE=1 SV=4		VIM
P21281	V-type proton ATPase subunit B, brain isoform OS=Homo sapiens OX=9606 GN=ATP6V1B2 PE=1 SV=3		ATP6V1B2
P36543	V-type proton ATPase subunit E 1 OS=Homo sapiens OX=9606 GN=ATP6V1E1 PE=1 SV=1		ATP6V1E1
Q16864	V-type proton ATPase subunit F OS=Homo sapiens OX=9606 GN=ATP6V1F PE=1 SV=2		ATP6V1F
O75348	V-type proton ATPase subunit G 1 OS=Homo sapiens OX=9606 GN=ATP6V1G1 PE=1 SV=3		ATP6V1G1
O95619	YEATS domain-containing protein 4 OS=Homo sapiens OX=9606 GN=YEATS4 PE=1 SV=1		YEATS4
P10070	Zinc finger protein GLI2 OS=Homo sapiens OX=9606 GN=GLI2 PE=1 SV=4		GLI2
O75312	Zinc finger protein ZPR1 OS=Homo sapiens OX=9606 GN=ZPR1 PE=1 SV=1		ZPR1
O95218	Zinc finger Ran-binding domain-containing protein 2 OS=Homo sapiens OX=9606 GN=ZRANB2 PE=1 SV=2		ZRANB2
Q96KR1	Zinc finger RNA-binding protein OS=Homo sapiens OX=9606 GN=ZFR PE=1 SV=2		ZFR

## Sheet: 1. GPSM2-network_Meta_Exp1_18p
LGN/GPSM2 protein network including 18 proteins.
Accession	Description	Reviewed UniProt ID	Gene name (Gene Symbol)
P04083	Annexin A1 OS=Homo sapiens OX=9606 GN=ANXA1 PE=1 SV=2		ANXA1
Q7Z460	CLIP-associating protein 1 OS=Homo sapiens OX=9606 GN=CLASP1 PE=1 SV=1		CLASP1
Q14204	Cytoplasmic dynein 1 heavy chain 1 OS=Homo sapiens OX=9606 GN=DYNC1H1 PE=1 SV=5		DYNC1H1
Q13561	Dynactin subunit 2 OS=Homo sapiens OX=9606 GN=DCTN2 PE=1 SV=4		DCTN2
P60228	Eukaryotic translation initiation factor 3 subunit E OS=Homo sapiens OX=9606 GN=EIF3E PE=1 SV=1		EIF3E
P14635	G2/mitotic-specific cyclin-B1 OS=Homo sapiens OX=9606 GN=CCNB1 PE=1 SV=1		CCNB1
P81274	G-protein-signaling modulator 2 OS=Homo sapiens OX=9606 GN=GPSM2 PE=1 SV=3		GPSM2
J3KQE5	GTP-binding nuclear protein Ran (Fragment) OS=Homo sapiens OX=9606 GN=RAN PE=1 SV=1		RAN
Q7Z4H7	HAUS augmin-like complex subunit 6 OS=Homo sapiens OX=9606 GN=HAUS6 PE=1 SV=2		HAUS6
P52292	Importin subunit alpha-1 OS=Homo sapiens OX=9606 GN=KPNA2 PE=1 SV=1		KPNA2
Q14980	Nuclear mitotic apparatus protein 1 OS=Homo sapiens OX=9606 GN=NUMA1 PE=1 SV=2		NUMA1
Q8TEW0	Partitioning defective 3 homolog OS=Homo sapiens OX=9606 GN=PARD3 PE=1 SV=2		PARD3
Q1MX18	Protein inscuteable homolog OS=Homo sapiens OX=9606 GN=INSC PE=1 SV=1		INSC
P49757	Protein numb homolog OS=Homo sapiens OX=9606 GN=NUMB PE=1 SV=2		NUMB
P31949	Protein S100-A11 OS=Homo sapiens OX=9606 GN=S100A11 PE=1 SV=2		S100A11
P53350	Serine/threonine-protein kinase PLK1 OS=Homo sapiens OX=9606 GN=PLK1 PE=1 SV=1		PLK1
E9PQD6	Serum amyloid A protein OS=Homo sapiens OX=9606 GN=SAA1 PE=1 SV=1		SAA1
P23258	Tubulin gamma-1 chain OS=Homo sapiens OX=9606 GN=TUBG1 PE=1 SV=2		TUBG1

## Sheet: 2. Original_Meta_Exp2_2061p
Checked	Protein FDR Confidence	Master	Accession	Description	Exp. q-value	Sum PEP Score	Coverage	# Peptides	# PSMs	# Unique Peptides	# Protein Groups	# AAs	MW [kDa]	calc. pI	Score Sequest HT	# Peptides Sequest HT
FALSE	High	Master Protein	Q9C0C9	(E3-independent) E2 ubiquitin-conjugating enzyme OS=Homo sapiens OX=9606 GN=UBE2O PE=1 SV=3	0.004	1.701	1.16099	1	1	1	1	1292	141.2	5.12	2.97	1
FALSE	High	Master Protein	Q04446	1,4-alpha-glucan-branching enzyme OS=Homo sapiens OX=9606 GN=GBE1 PE=1 SV=3	0.003	1.917	2.5641	1	1	1	1	702	80.4	6.32	0	1
	Checked	Confidence	Sequence	Modifications	Qvality PEP	Qvality q-value	# Protein Groups	# Proteins	# PSMs	Master Protein Accessions	# Missed Cleavages	Theo. MH+ [Da]	XCorr Sequest HT	Confidence Sequest HT	Percolator q-Value Sequest HT	Percolator PEP Sequest HT
	FALSE	High	ISMPDVDLHMKGPK		0.000884198	0	1	1	1	Q09666	1	1567.8	4.12	High	0	0.0004522
		Checked	Confidence	Identifying Node	PSM Ambiguity	Annotated Sequence	Modifications	# Protein Groups	# Proteins	Master Protein Accessions	Protein Accessions	# Missed Cleavages	Charge	DeltaScore	DeltaCn	Rank	Search Engine Rank	m/z [Da]	MH+ [Da]	DeltaM [ppm]	Deltam/z [Da]	Activation Type	MS Order	Isolation Interference [%]	Ion Inject Time [ms]	RT [min]	First Scan	Spectrum File	Ions Matched	XCorr	Percolator q-Value	Percolator PEP
		FALSE	High	Sequest HT (A2)	Unambiguous	ISMPDVDLHMKGPK		1	1	Q09666	Q09666	1	4	0.4199	0	1	1	392.705	1567.8	0.18	7e-05	HCD (High Energy Collision Dissociation)	MS2	9.22521	13.298	79.1508	30143	Maria_150819_ptk9_2_001.raw	0/0	4.12	0	0.0004522
	FALSE	High	VSGPDLDLNLKGPSLKGDLDASVPSMK		1.87018e-06	0	1	1	1	Q09666	2	2753.44	3.48	High	0	6.438e-07
		Checked	Confidence	Identifying Node	PSM Ambiguity	Annotated Sequence	Modifications	# Protein Groups	# Proteins	Master Protein Accessions	Protein Accessions	# Missed Cleavages	Charge	DeltaScore	DeltaCn	Rank	Search Engine Rank	m/z [Da]	MH+ [Da]	DeltaM [ppm]	Deltam/z [Da]	Activation Type	MS Order	Isolation Interference [%]	Ion Inject Time [ms]	RT [min]	First Scan	Spectrum File	Ions Matched	XCorr	Percolator q-Value	Percolator PEP
		FALSE	High	Sequest HT (A2)	Unambiguous	VSGPDLDLNLKGPSLKGDLDASVPSMK		1	1	Q09666	Q09666	2	4	0.3017	0	1	1	689.115	2753.44	-0.93	-0.00064	HCD (High Energy Collision Dissociation)	MS2	25.3487	20.876	104.548	46854	Maria_150819_ptk9_2_001.raw	0/0	3.48	0	6.438e-07
	FALSE	High	ISMPDFDLHLKGPK		0.000416463	0	1	1	2	Q09666	1	1597.84	3.74	High	0	0.0005698
		Checked	Confidence	Identifying Node	PSM Ambiguity	Annotated Sequence	Modifications	# Protein Groups	# Proteins	Master Protein Accessions	Protein Accessions	# Missed Cleavages	Charge	DeltaScore	DeltaCn	Rank	Search Engine Rank	m/z [Da]	MH+ [Da]	DeltaM [ppm]	Deltam/z [Da]	Activation Type	MS Order	Isolation Interference [%]	Ion Inject Time [ms]	RT [min]	First Scan	Spectrum File	Ions Matched	XCorr	Percolator q-Value	Percolator PEP
		FALSE	High	Sequest HT (A2)	Selected	ISMPDFDLHLKGPK		1	1	Q09666	Q09666	1	3		0.01	2	2	533.285	1597.84	0.15	8e-05	HCD (High Energy Collision Dissociation)	MS2	81.4963	27.901	95.7013	41108	Maria_150819_ptk9_2_001.raw	0/0	2.98	0	0.0002028
		FALSE	High	Sequest HT (A2)	Unambiguous	ISMPDFDLHLKGPK		1	1	Q09666	Q09666	1	4	0.4519	0	1	1	400.215	1597.84	-0.66	-0.00026	HCD (High Energy Collision Dissociation)	MS2	0	34.995	95.6839	41096	Maria_150819_ptk9_2_001.raw	0/0	3.74	0	0.0005698
	FALSE	High	ISMPDIDFNLKGPK		7.75538e-05	0	1	1	1	Q09666	1	1574.82	3.77	High	0	3.388e-05
		Checked	Confidence	Identifying Node	PSM Ambiguity	Annotated Sequence	Modifications	# Protein Groups	# Proteins	Master Protein Accessions	Protein Accessions	# Missed Cleavages	Charge	DeltaScore	DeltaCn	Rank	Search Engine Rank	m/z [Da]	MH+ [Da]	DeltaM [ppm]	Deltam/z [Da]	Activation Type	MS Order	Isolation Interference [%]	Ion Inject Time [ms]	RT [min]	First Scan	Spectrum File	Ions Matched	XCorr	Percolator q-Value	Percolator PEP
		FALSE	High	Sequest HT (A2)	Unambiguous	ISMPDIDFNLKGPK		1	1	Q09666	Q09666	1	3	0.13	0	1	1	525.613	1574.82	-0.32	-0.00017	HCD (High Energy Collision Dissociation)	MS2	18.728	21.399	104.244	46646	Maria_150819_ptk9_2_001.raw	0/0	3.77	0	3.388e-05
	FALSE	High	MPDVHFKSPQISMSDIDLNLKGPK		0.00050979	0	1	1	1	Q09666	2	2697.37	4.12	High	0	0.0002512
		Checked	Confidence	Identifying Node	PSM Ambiguity	Annotated Sequence	Modifications	# Protein Groups	# Proteins	Master Protein Accessions	Protein Accessions	# Missed Cleavages	Charge	DeltaScore	DeltaCn	Rank	Search Engine Rank	m/z [Da]	MH+ [Da]	DeltaM [ppm]	Deltam/z [Da]	Activation Type	MS Order	Isolation Interference [%]	Ion Inject Time [ms]	RT [min]	First Scan	Spectrum File	Ions Matched	XCorr	Percolator q-Value	Percolator PEP
		FALSE	High	Sequest HT (A2)	Unambiguous	MPDVHFKSPQISMSDIDLNLKGPK		1	1	Q09666	Q09666	2	4	0.2427	0	1	1	675.099	2697.37	0.11	7e-05	HCD (High Energy Collision Dissociation)	MS2	56.4379	32.86	102.988	45832	Maria_150819_ptk9_2_001.raw	0/0	4.12	0	0.0002512
	FALSE	High	ISMPDVDLHLKGPKVK		0.000842099	0	1	1	1	Q09666	2	1777	2.84	High	0	0.0004283
		Checked	Confidence	Identifying Node	PSM Ambiguity	Annotated Sequence	Modifications	# Protein Groups	# Proteins	Master Protein Accessions	Protein Accessions	# Missed Cleavages	Charge	DeltaScore	DeltaCn	Rank	Search Engine Rank	m/z [Da]	MH+ [Da]	DeltaM [ppm]	Deltam/z [Da]	Activation Type	MS Order	Isolation Interference [%]	Ion Inject Time [ms]	RT [min]	First Scan	Spectrum File	Ions Matched	XCorr	Percolator q-Value	Percolator PEP
		FALSE	High	Sequest HT (A2)	Unambiguous	ISMPDVDLHLKGPKVK		1	1	Q09666	Q09666	2	4	0.2606	0	1	1	445.007	1777.01	0.62	0.00027	HCD (High Energy Collision Dissociation)	MS2	37.737	36.39	80.9891	31344	Maria_150819_ptk9_2_001.raw	0/0	2.84	0	0.0004283
	FALSE	High	VGIDTPDIDIHGPEGK		0.00117657	0	1	1	2	Q09666	0	1662.83	4.03	High	0	0.0006103
		Checked	Confidence	Identifying Node	PSM Ambiguity	Annotated Sequence	Modifications	# Protein Groups	# Proteins	Master Protein Accessions	Protein Accessions	# Missed Cleavages	Charge	DeltaScore	DeltaCn	Rank	Search Engine Rank	m/z [Da]	MH+ [Da]	DeltaM [ppm]	Deltam/z [Da]	Activation Type	MS Order	Isolation Interference [%]	Ion Inject Time [ms]	RT [min]	First Scan	Spectrum File	Ions Matched	XCorr	Percolator q-Value	Percolator PEP
		FALSE	High	Sequest HT (A2)	Unambiguous	VGIDTPDIDIHGPEGK		1	1	Q09666	Q09666	0	3	0.4491	0	1	1	554.949	1662.83	-0.36	-0.0002	HCD (High Energy Collision Dissociation)	MS2	65.6275	24.149	82.1016	32066	Maria_150819_ptk9_2_001.raw	0/0	4.03	0	0.0006103
		FALSE	High	Sequest HT (A2)	Unambiguous	VGIDTPDIDIHGPEGK		1	1	Q09666	Q09666	0	2	0.223	0	1	1	831.92	1662.83	0.05	4e-05	HCD (High Energy Collision Dissociation)	MS2	0	42.846	82.1244	32079	Maria_150819_ptk9_2_001.raw	0/0	2.87	0.0001024	0.00522
	FALSE	High	ISIPDVDLDLKGPK		1.59195e-05	0	1	1	1	Q09666	1	1509.85	4.44	High	0	6.255e-06
		Checked	Confidence	Identifying Node	PSM Ambiguity	Annotated Sequence	Modifications	# Protein Groups	# Proteins	Master Protein Accessions	Protein Accessions	# Missed Cleavages	Charge	DeltaScore	DeltaCn	Rank	Search Engine Rank	m/z [Da]	MH+ [Da]	DeltaM [ppm]	Deltam/z [Da]	Activation Type	MS Order	Isolation Interference [%]	Ion Inject Time [ms]	RT [min]	First Scan	Spectrum File	Ions Matched	XCorr	Percolator q-Value	Percolator PEP
		FALSE	High	Sequest HT (A2)	Unambiguous	ISIPDVDLDLKGPK		1	1	Q09666	Q09666	1	3	0.5383	0	1	1	503.955	1509.85	-1.12	-0.00057	HCD (High Energy Collision Dissociation)	MS2	40.707	36.39	101.853	45119	Maria_150819_ptk9_2_001.raw	0/0	4.44	0	6.255e-06
	FALSE	High	SAKMDIDVPDVEVQGPDWHLKMPK		0.000217729	0	1	1	2	Q09666	2	2735.35	4.45	High	0	0.0001017
		Checked	Confidence	Identifying Node	PSM Ambiguity	Annotated Sequence	Modifications	# Protein Groups	# Proteins	Master Protein Accessions	Protein Accessions	# Missed Cleavages	Charge	DeltaScore	DeltaCn	Rank	Search Engine Rank	m/z [Da]	MH+ [Da]	DeltaM [ppm]	Deltam/z [Da]	Activation Type	MS Order	Isolation Interference [%]	Ion Inject Time [ms]	RT [min]	First Scan	Spectrum File	Ions Matched	XCorr	Percolator q-Value	Percolator PEP
		FALSE	High	Sequest HT (A2)	Unambiguous	SAKMDIDVPDVEVQGPDWHLKMPK		1	1	Q09666	Q09666	2	4	0.218	0	1	1	684.593	2735.35	-0.79	-0.00054	HCD (High Energy Collision Dissociation)	MS2	60.169	13.342	102.797	45705	Maria_150819_ptk9_2_001.raw	0/0	4.45	0	0.0001017
		FALSE	High	Sequest HT (A2)	Unambiguous	SAKMDIDVPDVEVQGPDWHLKMPK		1	1	Q09666	Q09666	2	5	0.2222	0	1	1	547.876	2735.35	-0.53	-0.00029	HCD (High Energy Collision Dissociation)	MS2	69.6448	13.938	102.779	45692	Maria_150819_ptk9_2_001.raw	0/0	3.6	0	0.0001623
	FALSE	High	ASLGSLEGEAEAEASSPK		4.11612e-07	0	1	1	1	Q09666	0	1732.82	3.78	High	0	1.279e-07
		Checked	Confidence	Identifying Node	PSM Ambiguity	Annotated Sequence	Modifications	# Protein Groups	# Proteins	Master Protein Accessions	Protein Accessions	# Missed Cleavages	Charge	DeltaScore	DeltaCn	Rank	Search Engine Rank	m/z [Da]	MH+ [Da]	DeltaM [ppm]	Deltam/z [Da]	Activation Type	MS Order	Isolation Interference [%]	Ion Inject Time [ms]	RT [min]	First Scan	Spectrum File	Ions Matched	XCorr	Percolator q-Value	Percolator PEP
		FALSE	High	Sequest HT (A2)	Unambiguous	ASLGSLEGEAEAEASSPK		1	1	Q09666	Q09666	0	2	0.7249	0	1	1	866.915	1732.82	-0.79	-0.00069	HCD (High Energy Collision Dissociation)	MS2	0	489.037	79.6457	30428	Maria_150819_ptk9_2_001.raw	0/0	3.78	0	1.279e-07
	FALSE	High	IGFSGPKLEGGEVDLKGPK		2.41934e-05	0	1	1	1	Q09666	2	1928.05	3.29	High	0	9.763e-06
		Checked	Confidence	Identifying Node	PSM Ambiguity	Annotated Sequence	Modifications	# Protein Groups	# Proteins	Master Protein Accessions	Protein Accessions	# Missed Cleavages	Charge	DeltaScore	DeltaCn	Rank	Search Engine Rank	m/z [Da]	MH+ [Da]	DeltaM [ppm]	Deltam/z [Da]	Activation Type	MS Order	Isolation Interference [%]	Ion Inject Time [ms]	RT [min]	First Scan	Spectrum File	Ions Matched	XCorr	Percolator q-Value	Percolator PEP
		FALSE	High	Sequest HT (A2)	Unambiguous	IGFSGPKLEGGEVDLKGPK		1	1	Q09666	Q09666	2	4	0.1945	0	1	1	482.767	1928.05	-0.33	-0.00016	HCD (High Energy Collision Dissociation)	MS2	41.1435	36.39	80.0117	30677	Maria_150819_ptk9_2_001.raw	0/0	3.29	0	9.763e-06
	FALSE	High	FSMPSLKGEGPEFDVNLSK		0.000204482	0	1	1	1	Q09666	1	2082.02	3.4	High	0	9.5e-05
		Checked	Confidence	Identifying Node	PSM Ambiguity	Annotated Sequence	Modifications	# Protein Groups	# Proteins	Master Protein Accessions	Protein Accessions	# Missed Cleavages	Charge	DeltaScore	DeltaCn	Rank	Search Engine Rank	m/z [Da]	MH+ [Da]	DeltaM [ppm]	Deltam/z [Da]	Activation Type	MS Order	Isolation Interference [%]	Ion Inject Time [ms]	RT [min]	First Scan	Spectrum File	Ions Matched	XCorr	Percolator q-Value	Percolator PEP
		FALSE	High	Sequest HT (A2)	Unambiguous	FSMPSLKGEGPEFDVNLSK		1	1	Q09666	Q09666	1	3	0.1529	0	1	1	694.679	2082.02	0.17	0.00012	HCD (High Energy Collision Dissociation)	MS2	43.7743	16.958	107.519	48942	Maria_150819_ptk9_2_001.raw	0/0	3.4	0	9.5e-05
	FALSE	High	GLDLGGRGGVQVPAVDISSSLGGR		8.44353e-07	0	1	1	2	Q09666	1	2267.21	6.13	High	0	2.753e-07
		Checked	Confidence	Identifying Node	PSM Ambiguity	Annotated Sequence	Modifications	# Protein Groups	# Proteins	Master Protein Accessions	Protein Accessions	# Missed Cleavages	Charge	DeltaScore	DeltaCn	Rank	Search Engine Rank	m/z [Da]	MH+ [Da]	DeltaM [ppm]	Deltam/z [Da]	Activation Type	MS Order	Isolation Interference [%]	Ion Inject Time [ms]	RT [min]	First Scan	Spectrum File	Ions Matched	XCorr	Percolator q-Value	Percolator PEP
		FALSE	High	Sequest HT (A2)	Unambiguous	GLDLGGRGGVQVPAVDISSSLGGR		1	1	Q09666	Q09666	1	3	0.6183	0	1	1	756.408	2267.21	-0.24	-0.00018	HCD (High Energy Collision Dissociation)	MS2	25.8827	3.242	106.947	48533	Maria_150819_ptk9_2_001.raw	0/0	6.13	0	2.753e-07
		FALSE	High	Sequest HT (A2)	Unambiguous	GLDLGGRGGVQVPAVDISSSLGGR		1	1	Q09666	Q09666	1	2	0.61	0	1	1	1134.11	2267.21	-0.74	-0.00084	HCD (High Energy Collision Dissociation)	MS2	0	500	106.962	48542	Maria_150819_ptk9_2_001.raw	0/0	2	0	4.001e-05
	FALSE	High	GPQVSGELKGPGVDVNLKGPR		6.46905e-05	0	1	1	1	Q09666	2	2104.15	4.29	High	0	2.786e-05
		Checked	Confidence	Identifying Node	PSM Ambiguity	Annotated Sequence	Modifications	# Protein Groups	# Proteins	Master Protein Accessions	Protein Accessions	# Missed Cleavages	Charge	DeltaScore	DeltaCn	Rank	Search Engine Rank	m/z [Da]	MH+ [Da]	DeltaM [ppm]	Deltam/z [Da]	Activation Type	MS Order	Isolation Interference [%]	Ion Inject Time [ms]	RT [min]	First Scan	Spectrum File	Ions Matched	XCorr	Percolator q-Value	Percolator PEP
		FALSE	High	Sequest HT (A2)	Unambiguous	GPQVSGELKGPGVDVNLKGPR		1	1	Q09666	Q09666	2	4	0.3963	0	1	1	526.793	2104.15	-0.77	-0.0004	HCD (High Energy Collision Dissociation)	MS2	59.8905	21.451	70.8065	24670	Maria_150819_ptk9_2_001.raw	0/0	4.29	0	2.786e-05
	FALSE	High	MPDMHFKAPNISMPDVDLNLKGPK		0.000488904	0	1	1	1	Q09666	2	2695.34	3.28	High	0	0.0002398
		Checked	Confidence	Identifying Node	PSM Ambiguity	Annotated Sequence	Modifications	# Protein Groups	# Proteins	Master Protein Accessions	Protein Accessions	# Missed Cleavages	Charge	DeltaScore	DeltaCn	Rank	Search Engine Rank	m/z [Da]	MH+ [Da]	DeltaM [ppm]	Deltam/z [Da]	Activation Type	MS Order	Isolation Interference [%]	Ion Inject Time [ms]	RT [min]	First Scan	Spectrum File	Ions Matched	XCorr	Percolator q-Value	Percolator PEP
		FALSE	High	Sequest HT (A2)	Unambiguous	MPDMHFKAPNISMPDVDLNLKGPK		1	1	Q09666	Q09666	2	5	0.061	0	1	1	539.874	2695.34	0.32	0.00017	HCD (High Energy Collision Dissociation)	MS2	59.9941	25.62	108.351	49520	Maria_150819_ptk9_2_001.raw	0/0	3.28	0	0.0002398
	FALSE	High	VDIKAPDVEGQGLDWSLKIPK		0.000315093	0	1	1	1	Q09666	2	2308.25	3.41	High	0	0.0001509
		Checked	Confidence	Identifying Node	PSM Ambiguity	Annotated Sequence	Modifications	# Protein Groups	# Proteins	Master Protein Accessions	Protein Accessions	# Missed Cleavages	Charge	DeltaScore	DeltaCn	Rank	Search Engine Rank	m/z [Da]	MH+ [Da]	DeltaM [ppm]	Deltam/z [Da]	Activation Type	MS Order	Isolation Interference [%]	Ion Inject Time [ms]	RT [min]	First Scan	Spectrum File	Ions Matched	XCorr	Percolator q-Value	Percolator PEP
		FALSE	High	Sequest HT (A2)	Unambiguous	VDIKAPDVEGQGLDWSLKIPK		1	1	Q09666	Q09666	2	4	0.349	0	1	1	577.82	2308.26	1.51	0.00087	HCD (High Energy Collision Dissociation)	MS2	48.8226	17.129	107.794	49121	Maria_150819_ptk9_2_001.raw	0/0	3.41	0	0.0001509
	FALSE	High	FSMPGFKAEGPEVDVNLPK		5.0325e-05	0	1	1	1	Q09666	1	2062.03	3.63	High	0	2.135e-05
		Checked	Confidence	Identifying Node	PSM Ambiguity	Annotated Sequence	Modifications	# Protein Groups	# Proteins	Master Protein Accessions	Protein Accessions	# Missed Cleavages	Charge	DeltaScore	DeltaCn	Rank	Search Engine Rank	m/z [Da]	MH+ [Da]	DeltaM [ppm]	Deltam/z [Da]	Activation Type	MS Order	Isolation Interference [%]	Ion Inject Time [ms]	RT [min]	First Scan	Spectrum File	Ions Matched	XCorr	Percolator q-Value	Percolator PEP
		FALSE	High	Sequest HT (A2)	Unambiguous	FSMPGFKAEGPEVDVNLPK		1	1	Q09666	Q09666	1	3	0.2893	0	1	1	688.016	2062.03	0.72	0.00049	HCD (High Energy Collision Dissociation)	MS2	38.7845	28.197	107.675	49050	Maria_150819_ptk9_2_001.raw	0/0	3.63	0	2.135e-05
	FALSE	High	FSMPGFKGEGPDVDVNLPK		0.000109153	0	1	1	1	Q09666	1	2034	3.85	High	0	4.866e-05
		Checked	Confidence	Identifying Node	PSM Ambiguity	Annotated Sequence	Modifications	# Protein Groups	# Proteins	Master Protein Accessions	Protein Accessions	# Missed Cleavages	Charge	DeltaScore	DeltaCn	Rank	Search Engine Rank	m/z [Da]	MH+ [Da]	DeltaM [ppm]	Deltam/z [Da]	Activation Type	MS Order	Isolation Interference [%]	Ion Inject Time [ms]	RT [min]	First Scan	Spectrum File	Ions Matched	XCorr	Percolator q-Value	Percolator PEP
		FALSE	High	Sequest HT (A2)	Unambiguous	FSMPGFKGEGPDVDVNLPK		1	1	Q09666	Q09666	1	3	0.3662	0	1	1	678.672	2034	1.29	0.00088	HCD (High Energy Collision Dissociation)	MS2	46.0989	18.896	105.415	47495	Maria_150819_ptk9_2_001.raw	0/0	3.85	0	4.866e-05
	FALSE	High	ISMPDFDLNLKGPK		7.03384e-05	0	1	1	2	Q09666	1	1574.82	3.85	High	0	3.042e-05
		Checked	Confidence	Identifying Node	PSM Ambiguity	Annotated Sequence	Modifications	# Protein Groups	# Proteins	Master Protein Accessions	Protein Accessions	# Missed Cleavages	Charge	DeltaScore	DeltaCn	Rank	Search Engine Rank	m/z [Da]	MH+ [Da]	DeltaM [ppm]	Deltam/z [Da]	Activation Type	MS Order	Isolation Interference [%]	Ion Inject Time [ms]	RT [min]	First Scan	Spectrum File	Ions Matched	XCorr	Percolator q-Value	Percolator PEP
		FALSE	High	Sequest HT (A2)	Unambiguous	ISMPDFDLNLKGPK		1	1	Q09666	Q09666	1	3	0.1481	0	1	1	525.614	1574.83	1.43	0.00075	HCD (High Energy Collision Dissociation)	MS2	23.9415	36.39	105.07	47212	Maria_150819_ptk9_2_001.raw	0/0	3.85	0	3.042e-05
		FALSE	High	Sequest HT (A2)	Selected	ISMPDFDLNLKGPK		1	1	Q09666	Q09666	1	2		0.0427	2	2	787.916	1574.83	0.51	0.0004	HCD (High Energy Collision Dissociation)	MS2	66.0323	34.999	105.214	47333	Maria_150819_ptk9_2_001.raw	0/0	2.69	0.0001024	0.002363
	FALSE	High	FSMPGFKGEGPEVDMNLPK		9.36254e-05	0	1	1	1	Q09666	1	2079.99	3.52	High	0	4.129e-05
		Checked	Confidence	Identifying Node	PSM Ambiguity	Annotated Sequence	Modifications	# Protein Groups	# Proteins	Master Protein Accessions	Protein Accessions	# Missed Cleavages	Charge	DeltaScore	DeltaCn	Rank	Search Engine Rank	m/z [Da]	MH+ [Da]	DeltaM [ppm]	Deltam/z [Da]	Activation Type	MS Order	Isolation Interference [%]	Ion Inject Time [ms]	RT [min]	First Scan	Spectrum File	Ions Matched	XCorr	Percolator q-Value	Percolator PEP
		FALSE	High	Sequest HT (A2)	Unambiguous	FSMPGFKGEGPEVDMNLPK		1	1	Q09666	Q09666	1	3	0.1903	0	1	1	694.001	2079.99	0.98	0.00068	HCD (High Energy Collision Dissociation)	MS2	61.2376	26.424	106.607	48301	Maria_150819_ptk9_2_001.raw	0/0	3.52	0	4.129e-05
	FALSE	High	VKTPSFGISAPQVSIPDVNVNLKGPK		7.33939e-06	0	1	1	2	Q09666	2	2692.5	4.06	High	0	2.74e-06
		Checked	Confidence	Identifying Node	PSM Ambiguity	Annotated Sequence	Modifications	# Protein Groups	# Proteins	Master Protein Accessions	Protein Accessions	# Missed Cleavages	Charge	DeltaScore	DeltaCn	Rank	Search Engine Rank	m/z [Da]	MH+ [Da]	DeltaM [ppm]	Deltam/z [Da]	Activation Type	MS Order	Isolation Interference [%]	Ion Inject Time [ms]	RT [min]	First Scan	Spectrum File	Ions Matched	XCorr	Percolator q-Value	Percolator PEP
		FALSE	High	Sequest HT (A2)	Unambiguous	VKTPSFGISAPQVSIPDVNVNLKGPK		1	1	Q09666	Q09666	2	4	0.5271	0	1	1	673.882	2692.51	0.67	0.00045	HCD (High Energy Collision Dissociation)	MS2	41.4543	2.757	108.149	49363	Maria_150819_ptk9_2_001.raw	0/0	4.06	0	2.74e-06
		FALSE	High	Sequest HT (A2)	Unambiguous	VKTPSFGISAPQVSIPDVNVNLKGPK		1	1	Q09666	Q09666	2	3	0.3351	0	1	1	898.175	2692.51	2.67	0.00239	HCD (High Energy Collision Dissociation)	MS2	44.5223	32.716	108.246	49454	Maria_150819_ptk9_2_001.raw	0/0	3.7	0.002647	0.072
	FALSE	High	ISMPDVDFNLKGPK		0.000168207	0	1	1	2	Q09666	1	1560.81	3.51	High	0	0.0003878
		Checked	Confidence	Identifying Node	PSM Ambiguity	Annotated Sequence	Modifications	# Protein Groups	# Proteins	Master Protein Accessions	Protein Accessions	# Missed Cleavages	Charge	DeltaScore	DeltaCn	Rank	Search Engine Rank	m/z [Da]	MH+ [Da]	DeltaM [ppm]	Deltam/z [Da]	Activation Type	MS Order	Isolation Interference [%]	Ion Inject Time [ms]	RT [min]	First Scan	Spectrum File	Ions Matched	XCorr	Percolator q-Value	Percolator PEP
		FALSE	High	Sequest HT (A2)	Unambiguous	ISMPDVDFNLKGPK		1	1	Q09666	Q09666	1	2	0.3561	0	1	1	780.908	1560.81	-0.1	-8e-05	HCD (High Energy Collision Dissociation)	MS2	36.2943	36.39	97.4415	42219	Maria_150819_ptk9_2_001.raw	0/0	3.37	0	7.698e-05
		FALSE	High	Sequest HT (A2)	Unambiguous	ISMPDVDFNLKGPK		1	1	Q09666	Q09666	1	3	0.4444	0	1	1	520.942	1560.81	0.99	0.00051	HCD (High Energy Collision Dissociation)	MS2	13.4214	5.315	97.4377	42214	Maria_150819_ptk9_2_001.raw	0/0	3.51	0	0.0003878
	FALSE	High	LQVTMPGIKVGGSGVNVNAK		0.000449662	0	1	1	1	Q09666	1	1969.09	4.23	High	0	0.0002192
		Checked	Confidence	Identifying Node	PSM Ambiguity	Annotated Sequence	Modifications	# Protein Groups	# Proteins	Master Protein Accessions	Protein Accessions	# Missed Cleavages	Charge	DeltaScore	DeltaCn	Rank	Search Engine Rank	m/z [Da]	MH+ [Da]	DeltaM [ppm]	Deltam/z [Da]	Activation Type	MS Order	Isolation Interference [%]	Ion Inject Time [ms]	RT [min]	First Scan	Spectrum File	Ions Matched	XCorr	Percolator q-Value	Percolator PEP
		FALSE	High	Sequest HT (A2)	Unambiguous	LQVTMPGIKVGGSGVNVNAK		1	1	Q09666	Q09666	1	2	0.2908	0	1	1	985.047	1969.09	-1.5	-0.00147	HCD (High Energy Collision Dissociation)	MS2	0	119.481	90.0796	37406	Maria_150819_ptk9_2_001.raw	0/0	4.23	0	0.0002192
	FALSE	High	ISAPNVDFNLEGPK		0.00140038	0	1	1	1	Q09666	0	1500.77	3.26	High	0	0.0007341
		Checked	Confidence	Identifying Node	PSM Ambiguity	Annotated Sequence	Modifications	# Protein Groups	# Proteins	Master Protein Accessions	Protein Accessions	# Missed Cleavages	Charge	DeltaScore	DeltaCn	Rank	Search Engine Rank	m/z [Da]	MH+ [Da]	DeltaM [ppm]	Deltam/z [Da]	Activation Type	MS Order	Isolation Interference [%]	Ion Inject Time [ms]	RT [min]	First Scan	Spectrum File	Ions Matched	XCorr	Percolator q-Value	Percolator PEP
		FALSE	High	Sequest HT (A2)	Unambiguous	ISAPNVDFNLEGPK		1	1	Q09666	Q09666	0	2	0.4448	0	1	1	750.889	1500.77	1.5	0.00112	HCD (High Energy Collision Dissociation)	MS2	37.2994	8.953	97.3606	42161	Maria_150819_ptk9_2_001.raw	0/0	3.26	0	0.0007341
	FALSE	High	ISMPDVNLNLKGPK		0.000109153	0	1	1	2	Q09666	1	1525.84	3.44	High	0	4.879e-05
		Checked	Confidence	Identifying Node	PSM Ambiguity	Annotated Sequence	Modifications	# Protein Groups	# Proteins	Master Protein Accessions	Protein Accessions	# Missed Cleavages	Charge	DeltaScore	DeltaCn	Rank	Search Engine Rank	m/z [Da]	MH+ [Da]	DeltaM [ppm]	Deltam/z [Da]	Activation Type	MS Order	Isolation Interference [%]	Ion Inject Time [ms]	RT [min]	First Scan	Spectrum File	Ions Matched	XCorr	Percolator q-Value	Percolator PEP
		FALSE	High	Sequest HT (A2)	Unambiguous	ISMPDVNLNLKGPK		1	1	Q09666	Q09666	1	2	0.1725	0	1	1	763.424	1525.84	-0.27	-0.00021	HCD (High Energy Collision Dissociation)	MS2	13.5829	31.335	91.2992	38238	Maria_150819_ptk9_2_001.raw	0/0	3.13	0	0.0001044
		FALSE	High	Sequest HT (A2)	Unambiguous	ISMPDVNLNLKGPK		1	1	Q09666	Q09666	1	3	0.4855	0	1	1	509.285	1525.84	-0.62	-0.00032	HCD (High Energy Collision Dissociation)	MS2	11.1921	5.074	91.321	38246	Maria_150819_ptk9_2_001.raw	0/0	3.44	0	4.879e-05
	FALSE	High	DDGVFVQEVTQNSPAAR		0.00018546	0	1	6	1	Q09666	0	1832.88	4.02	High	0	8.524e-05
		Checked	Confidence	Identifying Node	PSM Ambiguity	Annotated Sequence	Modifications	# Protein Groups	# Proteins	Master Protein Accessions	Protein Accessions	# Missed Cleavages	Charge	DeltaScore	DeltaCn	Rank	Search Engine Rank	m/z [Da]	MH+ [Da]	DeltaM [ppm]	Deltam/z [Da]	Activation Type	MS Order	Isolation Interference [%]	Ion Inject Time [ms]	RT [min]	First Scan	Spectrum File	Ions Matched	XCorr	Percolator q-Value	Percolator PEP
		FALSE	High	Sequest HT (A2)	Unambiguous	DDGVFVQEVTQNSPAAR		1	6	Q09666	E9PJZ0; Q09666; E9PKR9; E9PLK4; E9PJC6; E9PQE3	0	2	0.3308	0	1	1	916.944	1832.88	2.08	0.00191	HCD (High Energy Collision Dissociation)	MS2	53.0648	83.26	89.1267	36775	Maria_150819_ptk9_2_001.raw	0/0	4.02	0	8.524e-05
	FALSE	High	ISMSEVDLNVAAPKVK		1.88207e-05	0	1	1	2	Q09666	1	1700.93	3.92	High	0	7.489e-06
		Checked	Confidence	Identifying Node	PSM Ambiguity	Annotated Sequence	Modifications	# Protein Groups	# Proteins	Master Protein Accessions	Protein Accessions	# Missed Cleavages	Charge	DeltaScore	DeltaCn	Rank	Search Engine Rank	m/z [Da]	MH+ [Da]	DeltaM [ppm]	Deltam/z [Da]	Activation Type	MS Order	Isolation Interference [%]	Ion Inject Time [ms]	RT [min]	First Scan	Spectrum File	Ions Matched	XCorr	Percolator q-Value	Percolator PEP
		FALSE	High	Sequest HT (A2)	Unambiguous	ISMSEVDLNVAAPKVK		1	1	Q09666	Q09666	1	3	0.4694	0	1	1	567.647	1700.93	1.15	0.00065	HCD (High Energy Collision Dissociation)	MS2	50.2445	27.195	88.6476	36455	Maria_150819_ptk9_2_001.raw	0/0	3.92	0	7.489e-06
		FALSE	High	Sequest HT (A2)	Unambiguous	ISMSEVDLNVAAPKVK		1	1	Q09666	Q09666	1	2	0.2331	0	1	1	850.967	1700.93	0.91	0.00078	HCD (High Energy Collision Dissociation)	MS2	32.9245	39.224	88.6605	36469	Maria_150819_ptk9_2_001.raw	0/0	2.66	0.000198	0.006289
	FALSE	High	ISIPDVGLHLKGPK		0.000310729	0	1	1	2	Q09666	1	1473.88	4.38	High	0	0.0001549
		Checked	Confidence	Identifying Node	PSM Ambiguity	Annotated Sequence	Modifications	# Protein Groups	# Proteins	Master Protein Accessions	Protein Accessions	# Missed Cleavages	Charge	DeltaScore	DeltaCn	Rank	Search Engine Rank	m/z [Da]	MH+ [Da]	DeltaM [ppm]	Deltam/z [Da]	Activation Type	MS Order	Isolation Interference [%]	Ion Inject Time [ms]	RT [min]	First Scan	Spectrum File	Ions Matched	XCorr	Percolator q-Value	Percolator PEP
		FALSE	High	Sequest HT (A2)	Unambiguous	ISIPDVGLHLKGPK		1	1	Q09666	Q09666	1	4	0.7169	0	1	1	369.225	1473.88	0.02	1e-05	HCD (High Energy Collision Dissociation)	MS2	4.78692	63.893	89.5766	37075	Maria_150819_ptk9_2_001.raw	0/0	4.38	0	0.0001549
		FALSE	High	Sequest HT (A2)	Unambiguous	ISIPDVGLHLKGPK		1	1	Q09666	Q09666	1	3	0.4925	0	1	1	491.965	1473.88	0.2	0.0001	HCD (High Energy Collision Dissociation)	MS2	49.1077	29.092	89.5745	37073	Maria_150819_ptk9_2_001.raw	0/0	3.98	0	0.0001485
	FALSE	High	ISAPNVDFNLEGPKVK		0.000233456	0	1	1	2	Q09666	1	1727.93	3.42	High	0	0.0004615
		Checked	Confidence	Identifying Node	PSM Ambiguity	Annotated Sequence	Modifications	# Protein Groups	# Proteins	Master Protein Accessions	Protein Accessions	# Missed Cleavages	Charge	DeltaScore	DeltaCn	Rank	Search Engine Rank	m/z [Da]	MH+ [Da]	DeltaM [ppm]	Deltam/z [Da]	Activation Type	MS Order	Isolation Interference [%]	Ion Inject Time [ms]	RT [min]	First Scan	Spectrum File	Ions Matched	XCorr	Percolator q-Value	Percolator PEP
		FALSE	High	Sequest HT (A2)	Unambiguous	ISAPNVDFNLEGPKVK		1	1	Q09666	Q09666	1	2	0.3902	0	1	1	864.47	1727.93	-0.28	-0.00024	HCD (High Energy Collision Dissociation)	MS2	16.5254	36.39	89.8868	37294	Maria_150819_ptk9_2_001.raw	0/0	3.28	0	0.0001089
		FALSE	High	Sequest HT (A2)	Unambiguous	ISAPNVDFNLEGPKVK		1	1	Q09666	Q09666	1	3	0.424	0	1	1	576.649	1727.93	-0.04	-2e-05	HCD (High Energy Collision Dissociation)	MS2	53.5431	7.345	89.7925	37227	Maria_150819_ptk9_2_001.raw	0/0	3.42	0	0.0004615
	FALSE	High	ISMSEVDLNVAAPK		1.65999e-05	0	1	1	1	Q09666	0	1473.76	4.46	High	0	6.56e-06
		Checked	Confidence	Identifying Node	PSM Ambiguity	Annotated Sequence	Modifications	# Protein Groups	# Proteins	Master Protein Accessions	Protein Accessions	# Missed Cleavages	Charge	DeltaScore	DeltaCn	Rank	Search Engine Rank	m/z [Da]	MH+ [Da]	DeltaM [ppm]	Deltam/z [Da]	Activation Type	MS Order	Isolation Interference [%]	Ion Inject Time [ms]	RT [min]	First Scan	Spectrum File	Ions Matched	XCorr	Percolator q-Value	Percolator PEP
		FALSE	High	Sequest HT (A2)	Unambiguous	ISMSEVDLNVAAPK		1	1	Q09666	Q09666	0	2	0.426	0	1	1	737.383	1473.76	-2.06	-0.00152	HCD (High Energy Collision Dissociation)	MS2	29.2352	20.536	94.1292	40069	Maria_150819_ptk9_2_001.raw	0/0	4.46	0	6.56e-06
	FALSE	High	SPQISMSDIDLNLKGPK		1.17195e-06	0	1	1	1	Q09666	1	1842.96	4.63	High	0	3.913e-07
		Checked	Confidence	Identifying Node	PSM Ambiguity	Annotated Sequence	Modifications	# Protein Groups	# Proteins	Master Protein Accessions	Protein Accessions	# Missed Cleavages	Charge	DeltaScore	DeltaCn	Rank	Search Engine Rank	m/z [Da]	MH+ [Da]	DeltaM [ppm]	Deltam/z [Da]	Activation Type	MS Order	Isolation Interference [%]	Ion Inject Time [ms]	RT [min]	First Scan	Spectrum File	Ions Matched	XCorr	Percolator q-Value	Percolator PEP
		FALSE	High	Sequest HT (A2)	Unambiguous	SPQISMSDIDLNLKGPK		1	1	Q09666	Q09666	1	3	0.4514	0	1	1	614.992	1842.96	-0.03	-2e-05	HCD (High Energy Collision Dissociation)	MS2	57.0737	32.382	95.5369	40991	Maria_150819_ptk9_2_001.raw	0/0	4.63	0	3.913e-07
	FALSE	High	ISMPEVDLNLKGPK		3.35799e-05	0	1	1	2	Q09666	1	1540.84	3.57	High	0	1.39e-05
		Checked	Confidence	Identifying Node	PSM Ambiguity	Annotated Sequence	Modifications	# Protein Groups	# Proteins	Master Protein Accessions	Protein Accessions	# Missed Cleavages	Charge	DeltaScore	DeltaCn	Rank	Search Engine Rank	m/z [Da]	MH+ [Da]	DeltaM [ppm]	Deltam/z [Da]	Activation Type	MS Order	Isolation Interference [%]	Ion Inject Time [ms]	RT [min]	First Scan	Spectrum File	Ions Matched	XCorr	Percolator q-Value	Percolator PEP
		FALSE	High	Sequest HT (A2)	Unambiguous	ISMPEVDLNLKGPK		1	1	Q09666	Q09666	1	2	0.0677	0	1	1	770.924	1540.84	0.26	0.0002	HCD (High Energy Collision Dissociation)	MS2	16.7111	27.811	94.4331	40248	Maria_150819_ptk9_2_001.raw	0/0	3.25	0	0.0004799
		FALSE	High	Sequest HT (A2)	Unambiguous	ISMPEVDLNLKGPK		1	1	Q09666	Q09666	1	3	0.0952	0	1	1	514.285	1540.84	-0.46	-0.00024	HCD (High Energy Collision Dissociation)	MS2	41.3367	20.351	94.2263	40127	Maria_150819_ptk9_2_001.raw	0/0	3.57	0	1.39e-05
	FALSE	High	HELTEISNVDVETQSGKTVIRLPSGSGAASPTGSAVDIR		4.08751e-07	0	1	1	1	Q09666	2	3979.04	5.03	High	0	1.272e-07
		Checked	Confidence	Identifying Node	PSM Ambiguity	Annotated Sequence	Modifications	# Protein Groups	# Proteins	Master Protein Accessions	Protein Accessions	# Missed Cleavages	Charge	DeltaScore	DeltaCn	Rank	Search Engine Rank	m/z [Da]	MH+ [Da]	DeltaM [ppm]	Deltam/z [Da]	Activation Type	MS Order	Isolation Interference [%]	Ion Inject Time [ms]	RT [min]	First Scan	Spectrum File	Ions Matched	XCorr	Percolator q-Value	Percolator PEP
		FALSE	High	Sequest HT (A2)	Unambiguous	HELTEISNVDVETQSGKTVIRLPSGSGAASPTGSAVDIR		1	1	Q09666	Q09666	2	4	0.5984	0	1	1	995.513	3979.03	-1.52	-0.00151	HCD (High Energy Collision Dissociation)	MS2	9.87105	50.905	93.5275	39642	Maria_150819_ptk9_2_001.raw	0/0	5.03	0	1.272e-07
	FALSE	High	ISMPDVDLNLKGPK		0.000354751	0	1	1	1	Q09666	1	1526.82	2.95	High	0	0.0001706
		Checked	Confidence	Identifying Node	PSM Ambiguity	Annotated Sequence	Modifications	# Protein Groups	# Proteins	Master Protein Accessions	Protein Accessions	# Missed Cleavages	Charge	DeltaScore	DeltaCn	Rank	Search Engine Rank	m/z [Da]	MH+ [Da]	DeltaM [ppm]	Deltam/z [Da]	Activation Type	MS Order	Isolation Interference [%]	Ion Inject Time [ms]	RT [min]	First Scan	Spectrum File	Ions Matched	XCorr	Percolator q-Value	Percolator PEP
		FALSE	High	Sequest HT (A2)	Unambiguous	ISMPDVDLNLKGPK		1	1	Q09666	Q09666	1	3	0.339	0	1	1	509.612	1526.82	-1.53	-0.00078	HCD (High Energy Collision Dissociation)	MS2	33.6686	4.375	93.4994	39620	Maria_150819_ptk9_2_001.raw	0/0	2.95	0	0.0001706
	FALSE	High	MSLPDVDLDLKGPKMK		0.000235089	0	1	1	1	Q09666	2	1786.94	3.3	High	0	0.00011
		Checked	Confidence	Identifying Node	PSM Ambiguity	Annotated Sequence	Modifications	# Protein Groups	# Proteins	Master Protein Accessions	Protein Accessions	# Missed Cleavages	Charge	DeltaScore	DeltaCn	Rank	Search Engine Rank	m/z [Da]	MH+ [Da]	DeltaM [ppm]	Deltam/z [Da]	Activation Type	MS Order	Isolation Interference [%]	Ion Inject Time [ms]	RT [min]	First Scan	Spectrum File	Ions Matched	XCorr	Percolator q-Value	Percolator PEP
		FALSE	High	Sequest HT (A2)	Unambiguous	MSLPDVDLDLKGPKMK		1	1	Q09666	Q09666	2	4	0.3303	0	1	1	447.492	1786.95	1.07	0.00048	HCD (High Energy Collision Dissociation)	MS2	49.3149	36.39	95.2629	40805	Maria_150819_ptk9_2_001.raw	0/0	3.3	0	0.00011
	FALSE	High	ISIPDVDLDLKGPKVK		1.0187e-05	0	1	1	1	Q09666	2	1737.02	4.72	High	0	3.906e-06
		Checked	Confidence	Identifying Node	PSM Ambiguity	Annotated Sequence	Modifications	# Protein Groups	# Proteins	Master Protein Accessions	Protein Accessions	# Missed Cleavages	Charge	DeltaScore	DeltaCn	Rank	Search Engine Rank	m/z [Da]	MH+ [Da]	DeltaM [ppm]	Deltam/z [Da]	Activation Type	MS Order	Isolation Interference [%]	Ion Inject Time [ms]	RT [min]	First Scan	Spectrum File	Ions Matched	XCorr	Percolator q-Value	Percolator PEP
		FALSE	High	Sequest HT (A2)	Unambiguous	ISIPDVDLDLKGPKVK		1	1	Q09666	Q09666	2	4	0.5869	0	1	1	435.009	1737.02	0.27	0.00012	HCD (High Energy Collision Dissociation)	MS2	24.6466	38.284	95.2648	40807	Maria_150819_ptk9_2_001.raw	0/0	4.72	0	3.906e-06
	FALSE	High	APKISMPDLDLNLKGPK		0.00101643	0	1	1	2	Q09666	2	1837.03	2.8	High	0	0.0005215
		Checked	Confidence	Identifying Node	PSM Ambiguity	Annotated Sequence	Modifications	# Protein Groups	# Proteins	Master Protein Accessions	Protein Accessions	# Missed Cleavages	Charge	DeltaScore	DeltaCn	Rank	Search Engine Rank	m/z [Da]	MH+ [Da]	DeltaM [ppm]	Deltam/z [Da]	Activation Type	MS Order	Isolation Interference [%]	Ion Inject Time [ms]	RT [min]	First Scan	Spectrum File	Ions Matched	XCorr	Percolator q-Value	Percolator PEP
		FALSE	High	Sequest HT (A2)	Unambiguous	APKISMPDIDLNLKGPK		1	1	Q09666	Q09666	2	4	0.1357	0	1	2	460.012	1837.03	1.19	0.00055	HCD (High Energy Collision Dissociation)	MS2	31.7013	36.39	94.9037	40569	Maria_150819_ptk9_2_001.raw	0/0	2.8	0	0.0005215
		FALSE	High	Sequest HT (A2)	Unambiguous	APKISMPDLDLNLKGPK		1	1	Q09666	Q09666	2	4	0.1357	0	1	1	460.012	1837.03	1.19	0.00055	HCD (High Energy Collision Dissociation)	MS2	31.7013	36.39	94.9037	40569	Maria_150819_ptk9_2_001.raw	0/0	2.8	0	0.0005215
	FALSE	High	EVFSSCSSEVVLSGDDEEYQRIYTTK	1xCarbamidomethyl [C6]	1.26622e-07	0	1	2	1	Q09666	1	3028.37	4.94	High	0	3.642e-08
		Checked	Confidence	Identifying Node	PSM Ambiguity	Annotated Sequence	Modifications	# Protein Groups	# Proteins	Master Protein Accessions	Protein Accessions	# Missed Cleavages	Charge	DeltaScore	DeltaCn	Rank	Search Engine Rank	m/z [Da]	MH+ [Da]	DeltaM [ppm]	Deltam/z [Da]	Activation Type	MS Order	Isolation Interference [%]	Ion Inject Time [ms]	RT [min]	First Scan	Spectrum File	Ions Matched	XCorr	Percolator q-Value	Percolator PEP
		FALSE	High	Sequest HT (A2)	Unambiguous	EVFSScSSEVVLSGDDEEYQRIYTTK	C6(Carbamidomethyl)	1	2	Q09666	Q09666; E9PLK4	1	3	0.4474	0	1	1	1010.13	3028.37	-1.66	-0.00168	HCD (High Energy Collision Dissociation)	MS2	0	167.985	95.0557	40692	Maria_150819_ptk9_2_001.raw	0/0	4.94	0	3.642e-08
	FALSE	High	MPDVDISVPKIEGDLKGPK		0.000535286	0	1	1	1	Q09666	2	2038.09	3.72	High	0	0.0002638
		Checked	Confidence	Identifying Node	PSM Ambiguity	Annotated Sequence	Modifications	# Protein Groups	# Proteins	Master Protein Accessions	Protein Accessions	# Missed Cleavages	Charge	DeltaScore	DeltaCn	Rank	Search Engine Rank	m/z [Da]	MH+ [Da]	DeltaM [ppm]	Deltam/z [Da]	Activation Type	MS Order	Isolation Interference [%]	Ion Inject Time [ms]	RT [min]	First Scan	Spectrum File	Ions Matched	XCorr	Percolator q-Value	Percolator PEP
		FALSE	High	Sequest HT (A2)	Unambiguous	MPDVDISVPKIEGDLKGPK		1	1	Q09666	Q09666	2	4	0.4409	0	1	1	510.278	2038.09	0.53	0.00027	HCD (High Energy Collision Dissociation)	MS2	71.1252	34.211	96.5635	41620	Maria_150819_ptk9_2_001.raw	0/0	3.72	0	0.0002638
	FALSE	High	APKIPMPDFDLHLKGPK		9.42807e-05	0	1	1	1	Q09666	2	1904.05	3.4	High	0	4.176e-05
		Checked	Confidence	Identifying Node	PSM Ambiguity	Annotated Sequence	Modifications	# Protein Groups	# Proteins	Master Protein Accessions	Protein Accessions	# Missed Cleavages	Charge	DeltaScore	DeltaCn	Rank	Search Engine Rank	m/z [Da]	MH+ [Da]	DeltaM [ppm]	Deltam/z [Da]	Activation Type	MS Order	Isolation Interference [%]	Ion Inject Time [ms]	RT [min]	First Scan	Spectrum File	Ions Matched	XCorr	Percolator q-Value	Percolator PEP
		FALSE	High	Sequest HT (A2)	Unambiguous	APKIPMPDFDLHLKGPK		1	1	Q09666	Q09666	2	4	0.2706	0	1	1	476.767	1904.05	-0.24	-0.00011	HCD (High Energy Collision Dissociation)	MS2	44.5483	51.895	96.4395	41556	Maria_150819_ptk9_2_001.raw	0/0	3.4	0	4.176e-05
	FALSE	High	IKGDVPSVGLEGPDVDLQGPEAK		3.31147e-05	0	1	1	2	Q09666	1	2320.2	5.93	High	0	1.363e-05
		Checked	Confidence	Identifying Node	PSM Ambiguity	Annotated Sequence	Modifications	# Protein Groups	# Proteins	Master Protein Accessions	Protein Accessions	# Missed Cleavages	Charge	DeltaScore	DeltaCn	Rank	Search Engine Rank	m/z [Da]	MH+ [Da]	DeltaM [ppm]	Deltam/z [Da]	Activation Type	MS Order	Isolation Interference [%]	Ion Inject Time [ms]	RT [min]	First Scan	Spectrum File	Ions Matched	XCorr	Percolator q-Value	Percolator PEP
		FALSE	High	Sequest HT (A2)	Unambiguous	IKGDVPSVGLEGPDVDLQGPEAK		1	1	Q09666	Q09666	1	2	0.5143	0	1	1	1160.6	2320.18	-8.17	-0.00948	HCD (High Energy Collision Dissociation)	MS2	0	340.972	91.4996	38347	Maria_150819_ptk9_2_001.raw	0/0	5.93	0	1.363e-05
		FALSE	High	Sequest HT (A2)	Unambiguous	IKGDVPSVGLEGPDVDLQGPEAK		1	1	Q09666	Q09666	1	3	0.5279	0	1	1	774.067	2320.19	-7.15	-0.00553	HCD (High Energy Collision Dissociation)	MS2	41.1279	25.033	91.4693	38334	Maria_150819_ptk9_2_001.raw	0/0	5.19	0	6.034e-05
	FALSE	High	ISMPDLDLHLKSPK		0.000279867	0	1	1	2	Q09666	1	1593.87	4.51	High	0	0.0001321
		Checked	Confidence	Identifying Node	PSM Ambiguity	Annotated Sequence	Modifications	# Protein Groups	# Proteins	Master Protein Accessions	Protein Accessions	# Missed Cleavages	Charge	DeltaScore	DeltaCn	Rank	Search Engine Rank	m/z [Da]	MH+ [Da]	DeltaM [ppm]	Deltam/z [Da]	Activation Type	MS Order	Isolation Interference [%]	Ion Inject Time [ms]	RT [min]	First Scan	Spectrum File	Ions Matched	XCorr	Percolator q-Value	Percolator PEP
		FALSE	High	Sequest HT (A2)	Unambiguous	ISMPDLDLHLKSPK		1	1	Q09666	Q09666	1	4	0.5366	0	1	1	399.219	1593.85	-8.38	-0.00334	HCD (High Energy Collision Dissociation)	MS2	54.4605	36.39	91.4646	38329	Maria_150819_ptk9_2_001.raw	0/0	4.51	0	0.0001321
		FALSE	High	Sequest HT (A2)	Selected	ISMPDLDLHLKSPK		1	1	Q09666	Q09666	1	3		0.0034	2	2	531.957	1593.86	-6.49	-0.00345	HCD (High Energy Collision Dissociation)	MS2	47.6282	28.673	91.8501	38584	Maria_150819_ptk9_2_001.raw	0/0	2.91	0.006172	0.1573
	FALSE	High	TPKISMPDVDFNLKGPK		0.00067846	0	1	1	1	Q09666	2	1887	3.63	High	0	0.0003399
		Checked	Confidence	Identifying Node	PSM Ambiguity	Annotated Sequence	Modifications	# Protein Groups	# Proteins	Master Protein Accessions	Protein Accessions	# Missed Cleavages	Charge	DeltaScore	DeltaCn	Rank	Search Engine Rank	m/z [Da]	MH+ [Da]	DeltaM [ppm]	Deltam/z [Da]	Activation Type	MS Order	Isolation Interference [%]	Ion Inject Time [ms]	RT [min]	First Scan	Spectrum File	Ions Matched	XCorr	Percolator q-Value	Percolator PEP
		FALSE	High	Sequest HT (A2)	Unambiguous	TPKISMPDVDFNLKGPK		1	1	Q09666	Q09666	2	4	0.3774	0	1	1	472.506	1887	-0.53	-0.00025	HCD (High Energy Collision Dissociation)	MS2	59.3395	36.39	93.0577	39354	Maria_150819_ptk9_2_001.raw	0/0	3.63	0	0.0003399
	FALSE	High	ASLGSLEGEAEAEASSPKGKFSLFK		1.89525e-05	0	1	1	1	Q09666	2	2540.29	5.66	High	0	7.575e-06
		Checked	Confidence	Identifying Node	PSM Ambiguity	Annotated Sequence	Modifications	# Protein Groups	# Proteins	Master Protein Accessions	Protein Accessions	# Missed Cleavages	Charge	DeltaScore	DeltaCn	Rank	Search Engine Rank	m/z [Da]	MH+ [Da]	DeltaM [ppm]	Deltam/z [Da]	Activation Type	MS Order	Isolation Interference [%]	Ion Inject Time [ms]	RT [min]	First Scan	Spectrum File	Ions Matched	XCorr	Percolator q-Value	Percolator PEP
		FALSE	High	Sequest HT (A2)	Unambiguous	ASLGSLEGEAEAEASSPKGKFSLFK		1	1	Q09666	Q09666	2	4	0.5	0	1	1	635.828	2540.29	0.24	0.00015	HCD (High Energy Collision Dissociation)	MS2	24.7999	23.625	100.248	44140	Maria_150819_ptk9_2_001.raw	0/0	5.66	0	7.575e-06
	FALSE	High	IKGGADVSGGVSAPDISLGEGHLSVK		9.69482e-05	0	1	1	1	Q09666	1	2450.29	3.25	High	0	4.302e-05
		Checked	Confidence	Identifying Node	PSM Ambiguity	Annotated Sequence	Modifications	# Protein Groups	# Proteins	Master Protein Accessions	Protein Accessions	# Missed Cleavages	Charge	DeltaScore	DeltaCn	Rank	Search Engine Rank	m/z [Da]	MH+ [Da]	DeltaM [ppm]	Deltam/z [Da]	Activation Type	MS Order	Isolation Interference [%]	Ion Inject Time [ms]	RT [min]	First Scan	Spectrum File	Ions Matched	XCorr	Percolator q-Value	Percolator PEP
		FALSE	High	Sequest HT (A2)	Unambiguous	IKGGADVSGGVSAPDISLGEGHLSVK		1	1	Q09666	Q09666	1	4	0.3354	0	1	1	613.326	2450.28	-2.82	-0.00173	HCD (High Energy Collision Dissociation)	MS2	25.7162	5.648	84.0942	33446	Maria_150819_ptk9_2_001.raw	0/0	3.25	0	4.302e-05
	FALSE	High	VDIETPNLEGTLTGPR		3.47717e-05	0	1	1	1	Q09666	0	1711.89	4.17	High	0	1.435e-05
		Checked	Confidence	Identifying Node	PSM Ambiguity	Annotated Sequence	Modifications	# Protein Groups	# Proteins	Master Protein Accessions	Protein Accessions	# Missed Cleavages	Charge	DeltaScore	DeltaCn	Rank	Search Engine Rank	m/z [Da]	MH+ [Da]	DeltaM [ppm]	Deltam/z [Da]	Activation Type	MS Order	Isolation Interference [%]	Ion Inject Time [ms]	RT [min]	First Scan	Spectrum File	Ions Matched	XCorr	Percolator q-Value	Percolator PEP
		FALSE	High	Sequest HT (A2)	Unambiguous	VDIETPNLEGTLTGPR		1	1	Q09666	Q09666	0	2	0.4269	0	1	1	856.448	1711.89	1.53	0.00131	HCD (High Energy Collision Dissociation)	MS2	13.2895	43.705	100.251	44144	Maria_150819_ptk9_2_001.raw	0/0	4.17	0	1.435e-05
	FALSE	High	ISMPDLDLNLKGPK		1.88207e-05	0	1	1	6	Q09666	1	1540.84	3.82	High	0	7.467e-06
		Checked	Confidence	Identifying Node	PSM Ambiguity	Annotated Sequence	Modifications	# Protein Groups	# Proteins	Master Protein Accessions	Protein Accessions	# Missed Cleavages	Charge	DeltaScore	DeltaCn	Rank	Search Engine Rank	m/z [Da]	MH+ [Da]	DeltaM [ppm]	Deltam/z [Da]	Activation Type	MS Order	Isolation Interference [%]	Ion Inject Time [ms]	RT [min]	First Scan	Spectrum File	Ions Matched	XCorr	Percolator q-Value	Percolator PEP
		FALSE	High	Sequest HT (A2)	Unambiguous	ISMPDLDLNLKGPK		1	1	Q09666	Q09666	1	2	0.0808	0	1	2	770.924	1540.84	0.03	2e-05	HCD (High Energy Collision Dissociation)	MS2	17.0864	24.889	100.519	44310	Maria_150819_ptk9_2_001.raw	0/0	3.59	0	0.0001002
		FALSE	High	Sequest HT (A2)	Unambiguous	ISMPDIDLNLKGPK		1	1	Q09666	Q09666	1	2	0.0808	0	1	1	770.924	1540.84	0.03	2e-05	HCD (High Energy Collision Dissociation)	MS2	17.0864	24.889	100.519	44310	Maria_150819_ptk9_2_001.raw	0/0	3.59	0	0.0001002
		FALSE	High	Sequest HT (A2)	Unambiguous	ISMPDIDLNLKGPK		1	1	Q09666	Q09666	1	3	0.1512	0	1	2	514.285	1540.84	0.14	7e-05	HCD (High Energy Collision Dissociation)	MS2	29.1743	6.709	100.431	44258	Maria_150819_ptk9_2_001.raw	0/0	2.91	0	3.977e-05
		FALSE	High	Sequest HT (A2)	Unambiguous	ISMPDLDLNLKGPK		1	1	Q09666	Q09666	1	3	0.1512	0	1	1	514.285	1540.84	0.14	7e-05	HCD (High Energy Collision Dissociation)	MS2	29.1743	6.709	100.431	44258	Maria_150819_ptk9_2_001.raw	0/0	2.91	0	3.977e-05
		FALSE	High	Sequest HT (A2)	Unambiguous	ISMPDLDLNLKGPK		1	1	Q09666	Q09666	1	3	0.1099	0	1	1	514.284	1540.84	-1.65	-0.00085	HCD (High Energy Collision Dissociation)	MS2	41.371	34.77	101.772	45069	Maria_150819_ptk9_2_001.raw	0/0	3.82	0	7.467e-06
		FALSE	High	Sequest HT (A2)	Unambiguous	ISMPDIDLNLKGPK		1	1	Q09666	Q09666	1	3	0.1099	0	1	2	514.284	1540.84	-1.65	-0.00085	HCD (High Energy Collision Dissociation)	MS2	41.371	34.77	101.772	45069	Maria_150819_ptk9_2_001.raw	0/0	3.82	0	7.467e-06
	FALSE	High	ISMQDVDLSLGSPK		8.26344e-06	0	1	1	1	Q09666	0	1489.76	3.98	High	0	3.122e-06
		Checked	Confidence	Identifying Node	PSM Ambiguity	Annotated Sequence	Modifications	# Protein Groups	# Proteins	Master Protein Accessions	Protein Accessions	# Missed Cleavages	Charge	DeltaScore	DeltaCn	Rank	Search Engine Rank	m/z [Da]	MH+ [Da]	DeltaM [ppm]	Deltam/z [Da]	Activation Type	MS Order	Isolation Interference [%]	Ion Inject Time [ms]	RT [min]	First Scan	Spectrum File	Ions Matched	XCorr	Percolator q-Value	Percolator PEP
		FALSE	High	Sequest HT (A2)	Unambiguous	ISMQDVDLSLGSPK		1	1	Q09666	Q09666	0	2	0.4196	0	1	1	745.382	1489.76	-0.59	-0.00044	HCD (High Energy Collision Dissociation)	MS2	0	21.043	99.5132	43635	Maria_150819_ptk9_2_001.raw	0/0	3.98	0	3.122e-06
	FALSE	High	MSLPDVDLDLKGPK		8.85441e-05	0	1	1	1	Q09666	1	1527.81	4.04	High	0	3.885e-05
		Checked	Confidence	Identifying Node	PSM Ambiguity	Annotated Sequence	Modifications	# Protein Groups	# Proteins	Master Protein Accessions	Protein Accessions	# Missed Cleavages	Charge	DeltaScore	DeltaCn	Rank	Search Engine Rank	m/z [Da]	MH+ [Da]	DeltaM [ppm]	Deltam/z [Da]	Activation Type	MS Order	Isolation Interference [%]	Ion Inject Time [ms]	RT [min]	First Scan	Spectrum File	Ions Matched	XCorr	Percolator q-Value	Percolator PEP
		FALSE	High	Sequest HT (A2)	Unambiguous	MSLPDVDLDLKGPK		1	1	Q09666	Q09666	1	3	0.4802	0	1	1	509.941	1527.81	0.39	0.0002	HCD (High Energy Collision Dissociation)	MS2	16.3638	2.488	99.9619	43938	Maria_150819_ptk9_2_001.raw	0/0	4.04	0	3.885e-05
	FALSE	High	TVIRLPSGSGAASPTGSAVDIR		1.86899e-05	0	1	1	1	Q09666	1	2112.14	3.62	High	0	7.454e-06
		Checked	Confidence	Identifying Node	PSM Ambiguity	Annotated Sequence	Modifications	# Protein Groups	# Proteins	Master Protein Accessions	Protein Accessions	# Missed Cleavages	Charge	DeltaScore	DeltaCn	Rank	Search Engine Rank	m/z [Da]	MH+ [Da]	DeltaM [ppm]	Deltam/z [Da]	Activation Type	MS Order	Isolation Interference [%]	Ion Inject Time [ms]	RT [min]	First Scan	Spectrum File	Ions Matched	XCorr	Percolator q-Value	Percolator PEP
		FALSE	High	Sequest HT (A2)	Unambiguous	TVIRLPSGSGAASPTGSAVDIR		1	1	Q09666	Q09666	1	3	0.4088	0	1	1	704.718	2112.14	-0.85	-0.0006	HCD (High Energy Collision Dissociation)	MS2	44.3404	23.983	83.5612	33077	Maria_150819_ptk9_2_001.raw	0/0	3.62	0	7.454e-06
	FALSE	High	VSVGAPDLSLEASEGSIKLPK		7.6095e-08	0	1	1	2	Q09666	1	2097.14	4.92	High	0	3.549e-08
		Checked	Confidence	Identifying Node	PSM Ambiguity	Annotated Sequence	Modifications	# Protein Groups	# Proteins	Master Protein Accessions	Protein Accessions	# Missed Cleavages	Charge	DeltaScore	DeltaCn	Rank	Search Engine Rank	m/z [Da]	MH+ [Da]	DeltaM [ppm]	Deltam/z [Da]	Activation Type	MS Order	Isolation Interference [%]	Ion Inject Time [ms]	RT [min]	First Scan	Spectrum File	Ions Matched	XCorr	Percolator q-Value	Percolator PEP
		FALSE	High	Sequest HT (A2)	Unambiguous	VSVGAPDLSLEASEGSIKLPK		1	1	Q09666	Q09666	1	2	0.3738	0	1	1	1049.08	2097.15	1.2	0.00126	HCD (High Energy Collision Dissociation)	MS2	58.2395	79.412	100.999	44622	Maria_150819_ptk9_2_001.raw	0/0	4.28	0	2.128e-08
		FALSE	High	Sequest HT (A2)	Unambiguous	VSVGAPDLSLEASEGSIKLPK		1	1	Q09666	Q09666	1	3	0.5203	0	1	1	699.72	2097.14	0.32	0.00022	HCD (High Energy Collision Dissociation)	MS2	33.741	4.649	100.972	44605	Maria_150819_ptk9_2_001.raw	0/0	4.92	0	3.549e-08
	FALSE	High	VSMPDVDLNLKGPK		0.000482133	0	1	1	1	Q09666	1	1512.81	3.45	High	0	0.0002367
		Checked	Confidence	Identifying Node	PSM Ambiguity	Annotated Sequence	Modifications	# Protein Groups	# Proteins	Master Protein Accessions	Protein Accessions	# Missed Cleavages	Charge	DeltaScore	DeltaCn	Rank	Search Engine Rank	m/z [Da]	MH+ [Da]	DeltaM [ppm]	Deltam/z [Da]	Activation Type	MS Order	Isolation Interference [%]	Ion Inject Time [ms]	RT [min]	First Scan	Spectrum File	Ions Matched	XCorr	Percolator q-Value	Percolator PEP
		FALSE	High	Sequest HT (A2)	Unambiguous	VSMPDVDLNLKGPK		1	1	Q09666	Q09666	1	3	0.2609	0	1	1	504.94	1512.81	-1.64	-0.00083	HCD (High Energy Collision Dissociation)	MS2	16.8834	3.85	87.3717	35621	Maria_150819_ptk9_2_001.raw	0/0	3.45	0	0.0002367
	FALSE	High	IPMPDFDLHLKGPK		3.28845e-05	0	1	1	2	Q09666	1	1607.86	3.6	High	0	1.36e-05
		Checked	Confidence	Identifying Node	PSM Ambiguity	Annotated Sequence	Modifications	# Protein Groups	# Proteins	Master Protein Accessions	Protein Accessions	# Missed Cleavages	Charge	DeltaScore	DeltaCn	Rank	Search Engine Rank	m/z [Da]	MH+ [Da]	DeltaM [ppm]	Deltam/z [Da]	Activation Type	MS Order	Isolation Interference [%]	Ion Inject Time [ms]	RT [min]	First Scan	Spectrum File	Ions Matched	XCorr	Percolator q-Value	Percolator PEP
		FALSE	High	Sequest HT (A2)	Unambiguous	IPMPDFDLHLKGPK		1	1	Q09666	Q09666	1	4	0.5413	0	1	1	402.721	1607.86	-0.27	-0.00011	HCD (High Energy Collision Dissociation)	MS2	0	51.382	98.311	42850	Maria_150819_ptk9_2_001.raw	0/0	3.03	0	0.0003702
		FALSE	High	Sequest HT (A2)	Unambiguous	IPMPDFDLHLKGPK		1	1	Q09666	Q09666	1	3	0.45	0	1	1	536.626	1607.86	0.77	0.00041	HCD (High Energy Collision Dissociation)	MS2	54.9911	23.171	98.3565	42873	Maria_150819_ptk9_2_001.raw	0/0	3.6	0	1.36e-05
	FALSE	High	VTAYTVDVTGREGAKDIDISSPEFK		0.000628381	0	1	1	2	Q09666	2	2698.36	3.8	High	0	0.0003141
		Checked	Confidence	Identifying Node	PSM Ambiguity	Annotated Sequence	Modifications	# Protein Groups	# Proteins	Master Protein Accessions	Protein Accessions	# Missed Cleavages	Charge	DeltaScore	DeltaCn	Rank	Search Engine Rank	m/z [Da]	MH+ [Da]	DeltaM [ppm]	Deltam/z [Da]	Activation Type	MS Order	Isolation Interference [%]	Ion Inject Time [ms]	RT [min]	First Scan	Spectrum File	Ions Matched	XCorr	Percolator q-Value	Percolator PEP
		FALSE	High	Sequest HT (A2)	Unambiguous	VTAYTVDVTGREGAKDIDISSPEFK		1	1	Q09666	Q09666	2	3	0.3605	0	1	1	900.124	2698.36	0.46	0.00041	HCD (High Energy Collision Dissociation)	MS2	0	36.39	87.2349	35541	Maria_150819_ptk9_2_001.raw	0/0	3.8	0	0.0003141
		FALSE	High	Sequest HT (A2)	Unambiguous	VTAYTVDVTGREGAKDIDISSPEFK		1	1	Q09666	Q09666	2	4	0.4611	0	1	1	675.344	2698.35	-1.06	-0.00072	HCD (High Energy Collision Dissociation)	MS2	21.6165	12.781	87.2321	35537	Maria_150819_ptk9_2_001.raw	0/0	3.73	0	0.0005815
	FALSE	High	VSMPDVELNLKSPK		0.000524207	0	1	1	2	Q09666	1	1556.84	3.28	High	0	0.0004107
		Checked	Confidence	Identifying Node	PSM Ambiguity	Annotated Sequence	Modifications	# Protein Groups	# Proteins	Master Protein Accessions	Protein Accessions	# Missed Cleavages	Charge	DeltaScore	DeltaCn	Rank	Search Engine Rank	m/z [Da]	MH+ [Da]	DeltaM [ppm]	Deltam/z [Da]	Activation Type	MS Order	Isolation Interference [%]	Ion Inject Time [ms]	RT [min]	First Scan	Spectrum File	Ions Matched	XCorr	Percolator q-Value	Percolator PEP
		FALSE	High	Sequest HT (A2)	Unambiguous	VSMPDVELNLKSPK		1	1	Q09666	Q09666	1	2	0.3384	0	1	1	778.921	1556.84	-0.08	-6e-05	HCD (High Energy Collision Dissociation)	MS2	0	36.39	87.1275	35487	Maria_150819_ptk9_2_001.raw	0/0	3.28	0	0.0004107
		FALSE	High	Sequest HT (A2)	Unambiguous	VSMPDVELNLKSPK		1	1	Q09666	Q09666	1	3	0.2834	0	1	1	519.616	1556.83	-1.7	-0.00088	HCD (High Energy Collision Dissociation)	MS2	42.3267	34.368	87.0238	35419	Maria_150819_ptk9_2_001.raw	0/0	3.07	0	0.0002594
	FALSE	High	MDVNVGDIDIEGPEGKLKGPK		0.000152559	0	1	1	2	Q09666	2	2211.13	3.75	High	0	6.961e-05
		Checked	Confidence	Identifying Node	PSM Ambiguity	Annotated Sequence	Modifications	# Protein Groups	# Proteins	Master Protein Accessions	Protein Accessions	# Missed Cleavages	Charge	DeltaScore	DeltaCn	Rank	Search Engine Rank	m/z [Da]	MH+ [Da]	DeltaM [ppm]	Deltam/z [Da]	Activation Type	MS Order	Isolation Interference [%]	Ion Inject Time [ms]	RT [min]	First Scan	Spectrum File	Ions Matched	XCorr	Percolator q-Value	Percolator PEP
		FALSE	High	Sequest HT (A2)	Unambiguous	MDVNVGDIDIEGPEGKLKGPK		1	1	Q09666	Q09666	2	3	0.304	0	1	1	737.713	2211.12	-3.65	-0.00269	HCD (High Energy Collision Dissociation)	MS2	23.4458	36.39	88.2054	36190	Maria_150819_ptk9_2_001.raw	0/0	3.52	0	0.0003295
		FALSE	High	Sequest HT (A2)	Unambiguous	MDVNVGDIDIEGPEGKLKGPK		1	1	Q09666	Q09666	2	4	0.4613	0	1	1	553.537	2211.13	-2.47	-0.00137	HCD (High Energy Collision Dissociation)	MS2	23.326	15.82	88.18	36164	Maria_150819_ptk9_2_001.raw	0/0	3.75	0	6.961e-05
	FALSE	High	FSMPGFKGEGPDGDVKLPK		3.15366e-05	0	1	1	1	Q09666	2	2006.01	2.69	High	0	1.295e-05
		Checked	Confidence	Identifying Node	PSM Ambiguity	Annotated Sequence	Modifications	# Protein Groups	# Proteins	Master Protein Accessions	Protein Accessions	# Missed Cleavages	Charge	DeltaScore	DeltaCn	Rank	Search Engine Rank	m/z [Da]	MH+ [Da]	DeltaM [ppm]	Deltam/z [Da]	Activation Type	MS Order	Isolation Interference [%]	Ion Inject Time [ms]	RT [min]	First Scan	Spectrum File	Ions Matched	XCorr	Percolator q-Value	Percolator PEP
		FALSE	High	Sequest HT (A2)	Unambiguous	FSMPGFKGEGPDGDVKLPK		1	1	Q09666	Q09666	2	4	0.1933	0	1	1	502.256	2006	-2.39	-0.0012	HCD (High Energy Collision Dissociation)	MS2	43.9075	33.532	88.3001	36237	Maria_150819_ptk9_2_001.raw	0/0	2.69	0	1.295e-05
	FALSE	High	TPKISMPDVNLNLKGPK		0.00224812	0	1	1	1	Q09666	2	1852.04	3.7	High	0	0.001222
		Checked	Confidence	Identifying Node	PSM Ambiguity	Annotated Sequence	Modifications	# Protein Groups	# Proteins	Master Protein Accessions	Protein Accessions	# Missed Cleavages	Charge	DeltaScore	DeltaCn	Rank	Search Engine Rank	m/z [Da]	MH+ [Da]	DeltaM [ppm]	Deltam/z [Da]	Activation Type	MS Order	Isolation Interference [%]	Ion Inject Time [ms]	RT [min]	First Scan	Spectrum File	Ions Matched	XCorr	Percolator q-Value	Percolator PEP
		FALSE	High	Sequest HT (A2)	Unambiguous	TPKISMPDVNLNLKGPK		1	1	Q09666	Q09666	2	4	0.4865	0	1	1	463.763	1852.03	-2.99	-0.00139	HCD (High Energy Collision Dissociation)	MS2	25.0216	36.39	87.9716	36038	Maria_150819_ptk9_2_001.raw	0/0	3.7	0	0.001222
	FALSE	High	FSMPGFKGEGPEVDVKLPK		0.000324006	0	1	1	1	Q09666	2	2062.07	2.5	High	0	0.0001552
		Checked	Confidence	Identifying Node	PSM Ambiguity	Annotated Sequence	Modifications	# Protein Groups	# Proteins	Master Protein Accessions	Protein Accessions	# Missed Cleavages	Charge	DeltaScore	DeltaCn	Rank	Search Engine Rank	m/z [Da]	MH+ [Da]	DeltaM [ppm]	Deltam/z [Da]	Activation Type	MS Order	Isolation Interference [%]	Ion Inject Time [ms]	RT [min]	First Scan	Spectrum File	Ions Matched	XCorr	Percolator q-Value	Percolator PEP
		FALSE	High	Sequest HT (A2)	Unambiguous	FSMPGFKGEGPEVDVKLPK		1	1	Q09666	Q09666	2	4	0.172	0	1	1	516.273	2062.07	0.71	0.00037	HCD (High Energy Collision Dissociation)	MS2	28.7489	36.39	98.0455	42659	Maria_150819_ptk9_2_001.raw	0/0	2.5	0	0.0001552
	FALSE	High	AGAISASGPELQGAGHSKLQVTMPGIK		3.453e-05	0	1	1	2	Q09666	1	2605.38	4.71	High	0	1.429e-05
		Checked	Confidence	Identifying Node	PSM Ambiguity	Annotated Sequence	Modifications	# Protein Groups	# Proteins	Master Protein Accessions	Protein Accessions	# Missed Cleavages	Charge	DeltaScore	DeltaCn	Rank	Search Engine Rank	m/z [Da]	MH+ [Da]	DeltaM [ppm]	Deltam/z [Da]	Activation Type	MS Order	Isolation Interference [%]	Ion Inject Time [ms]	RT [min]	First Scan	Spectrum File	Ions Matched	XCorr	Percolator q-Value	Percolator PEP
		FALSE	High	Sequest HT (A2)	Unambiguous	AGAISASGPELQGAGHSKLQVTMPGIK		1	1	Q09666	Q09666	1	4	0.5303	0	1	1	652.1	2605.38	0.45	0.0003	HCD (High Energy Collision Dissociation)	MS2	25.3237	6.609	85.4362	34378	Maria_150819_ptk9_2_001.raw	0/0	4.45	0	6.373e-05
		FALSE	High	Sequest HT (A2)	Unambiguous	AGAISASGPELQGAGHSKLQVTMPGIK		1	1	Q09666	Q09666	1	3	0.5308	0	1	1	869.131	2605.38	0.53	0.00046	HCD (High Energy Collision Dissociation)	MS2	0	35.13	85.4124	34370	Maria_150819_ptk9_2_001.raw	0/0	4.71	0	1.429e-05
	FALSE	High	LKFGTFGGLGSK		0.000446538	0	1	1	1	Q09666	1	1211.68	3	High	0	0.0002178
		Checked	Confidence	Identifying Node	PSM Ambiguity	Annotated Sequence	Modifications	# Protein Groups	# Proteins	Master Protein Accessions	Protein Accessions	# Missed Cleavages	Charge	DeltaScore	DeltaCn	Rank	Search Engine Rank	m/z [Da]	MH+ [Da]	DeltaM [ppm]	Deltam/z [Da]	Activation Type	MS Order	Isolation Interference [%]	Ion Inject Time [ms]	RT [min]	First Scan	Spectrum File	Ions Matched	XCorr	Percolator q-Value	Percolator PEP
		FALSE	High	Sequest HT (A2)	Unambiguous	LKFGTFGGLGSK		1	1	Q09666	Q09666	1	3	0.44	0	1	1	404.564	1211.68	0.28	0.00011	HCD (High Energy Collision Dissociation)	MS2	54.1257	249.088	85.3295	34320	Maria_150819_ptk9_2_001.raw	0/0	3	0	0.0002178
	FALSE	High	MPFLSISSPKVSMPDVELNLKSPK		0.00039113	0	1	1	1	Q09666	2	2644.41	3.87	High	0	0.0001899
		Checked	Confidence	Identifying Node	PSM Ambiguity	Annotated Sequence	Modifications	# Protein Groups	# Proteins	Master Protein Accessions	Protein Accessions	# Missed Cleavages	Charge	DeltaScore	DeltaCn	Rank	Search Engine Rank	m/z [Da]	MH+ [Da]	DeltaM [ppm]	Deltam/z [Da]	Activation Type	MS Order	Isolation Interference [%]	Ion Inject Time [ms]	RT [min]	First Scan	Spectrum File	Ions Matched	XCorr	Percolator q-Value	Percolator PEP
		FALSE	High	Sequest HT (A2)	Unambiguous	MPFLSISSPKVSMPDVELNLKSPK		1	1	Q09666	Q09666	2	4	0.1059	0	1	1	661.857	2644.41	-0.65	-0.00043	HCD (High Energy Collision Dissociation)	MS2	27.8503	20.549	120.077	57697	Maria_150819_ptk9_2_001.raw	0/0	3.87	0	0.0001899
	FALSE	High	GHYEVTGSDDETGKLQGSGVSLASKK		5.10978e-07	0	1	1	1	Q09666	2	2650.3	4.68	High	0	1.611e-07
		Checked	Confidence	Identifying Node	PSM Ambiguity	Annotated Sequence	Modifications	# Protein Groups	# Proteins	Master Protein Accessions	Protein Accessions	# Missed Cleavages	Charge	DeltaScore	DeltaCn	Rank	Search Engine Rank	m/z [Da]	MH+ [Da]	DeltaM [ppm]	Deltam/z [Da]	Activation Type	MS Order	Isolation Interference [%]	Ion Inject Time [ms]	RT [min]	First Scan	Spectrum File	Ions Matched	XCorr	Percolator q-Value	Percolator PEP
		FALSE	High	Sequest HT (A2)	Unambiguous	GHYEVTGSDDETGKLQGSGVSLASKK		1	1	Q09666	Q09666	2	4	0.4808	0	1	1	663.329	2650.3	0.12	8e-05	HCD (High Energy Collision Dissociation)	MS2	75.7163	35.745	53.8121	13695	Maria_150819_ptk9_2_001.raw	0/0	4.68	0	1.611e-07
	FALSE	High	SKGHYEVTGSDDETGKLQGSGVSLASK		1.58489e-09	0	1	1	1	Q09666	2	2737.33	5.72	High	0	3.442e-10
		Checked	Confidence	Identifying Node	PSM Ambiguity	Annotated Sequence	Modifications	# Protein Groups	# Proteins	Master Protein Accessions	Protein Accessions	# Missed Cleavages	Charge	DeltaScore	DeltaCn	Rank	Search Engine Rank	m/z [Da]	MH+ [Da]	DeltaM [ppm]	Deltam/z [Da]	Activation Type	MS Order	Isolation Interference [%]	Ion Inject Time [ms]	RT [min]	First Scan	Spectrum File	Ions Matched	XCorr	Percolator q-Value	Percolator PEP
		FALSE	High	Sequest HT (A2)	Unambiguous	SKGHYEVTGSDDETGKLQGSGVSLASK		1	1	Q09666	Q09666	2	4	0.6014	0	1	1	685.087	2737.33	-0.44	-0.0003	HCD (High Energy Collision Dissociation)	MS2	13.8457	32.73	54.0058	13814	Maria_150819_ptk9_2_001.raw	0/0	5.72	0	3.442e-10
	FALSE	High	GGVTGSPEASISGSKGDLK		0.000248579	0	1	1	1	Q09666	1	1746.89	3.97	High	0	0.0001165
		Checked	Confidence	Identifying Node	PSM Ambiguity	Annotated Sequence	Modifications	# Protein Groups	# Proteins	Master Protein Accessions	Protein Accessions	# Missed Cleavages	Charge	DeltaScore	DeltaCn	Rank	Search Engine Rank	m/z [Da]	MH+ [Da]	DeltaM [ppm]	Deltam/z [Da]	Activation Type	MS Order	Isolation Interference [%]	Ion Inject Time [ms]	RT [min]	First Scan	Spectrum File	Ions Matched	XCorr	Percolator q-Value	Percolator PEP
		FALSE	High	Sequest HT (A2)	Unambiguous	GGVTGSPEASISGSKGDLK		1	1	Q09666	Q09666	1	3	0.471	0	1	1	582.967	1746.89	0.27	0.00016	HCD (High Energy Collision Dissociation)	MS2	28.4404	36.39	50.4982	11806	Maria_150819_ptk9_2_001.raw	0/0	3.97	0	0.0001165
	FALSE	High	MPDMNIKAPK	1xOxidation [M4]	0.00226381	0	1	1	1	Q09666	1	1160.58	2.49	High	0	0.001231
		Checked	Confidence	Identifying Node	PSM Ambiguity	Annotated Sequence	Modifications	# Protein Groups	# Proteins	Master Protein Accessions	Protein Accessions	# Missed Cleavages	Charge	DeltaScore	DeltaCn	Rank	Search Engine Rank	m/z [Da]	MH+ [Da]	DeltaM [ppm]	Deltam/z [Da]	Activation Type	MS Order	Isolation Interference [%]	Ion Inject Time [ms]	RT [min]	First Scan	Spectrum File	Ions Matched	XCorr	Percolator q-Value	Percolator PEP
		FALSE	High	Sequest HT (A2)	Unambiguous	MPDmNIKAPK	M4(Oxidation)	1	1	Q09666	Q09666	1	3	0.1165	0	1	1	387.532	1160.58	0.06	2e-05	HCD (High Energy Collision Dissociation)	MS2	47.4892	246.684	40.3001	7110	Maria_150819_ptk9_2_001.raw	0/0	2.49	0	0.001231
	FALSE	High	FKMPEMNIKAPK	2xOxidation [M3; M6]	0.00199732	0	1	1	1	Q09666	2	1465.75	2.54	High	0	0.001075
		Checked	Confidence	Identifying Node	PSM Ambiguity	Annotated Sequence	Modifications	# Protein Groups	# Proteins	Master Protein Accessions	Protein Accessions	# Missed Cleavages	Charge	DeltaScore	DeltaCn	Rank	Search Engine Rank	m/z [Da]	MH+ [Da]	DeltaM [ppm]	Deltam/z [Da]	Activation Type	MS Order	Isolation Interference [%]	Ion Inject Time [ms]	RT [min]	First Scan	Spectrum File	Ions Matched	XCorr	Percolator q-Value	Percolator PEP
		FALSE	High	Sequest HT (A2)	Unambiguous	FKmPEmNIKAPK	M3(Oxidation); M6(Oxidation)	1	1	Q09666	Q09666	2	4	0.0551	0	1	1	367.194	1465.75	-1	-0.00037	HCD (High Energy Collision Dissociation)	MS2	25.1911	393.034	41.9119	7728	Maria_150819_ptk9_2_001.raw	0/0	2.54	0	0.001075
	FALSE	High	MPEMNIKAPK	1xOxidation [M]	0.00169004	0	1	1	6	Q09666	1	1174.6	2.92	High	0	0.0008972
		Checked	Confidence	Identifying Node	PSM Ambiguity	Annotated Sequence	Modifications	# Protein Groups	# Proteins	Master Protein Accessions	Protein Accessions	# Missed Cleavages	Charge	DeltaScore	DeltaCn	Rank	Search Engine Rank	m/z [Da]	MH+ [Da]	DeltaM [ppm]	Deltam/z [Da]	Activation Type	MS Order	Isolation Interference [%]	Ion Inject Time [ms]	RT [min]	First Scan	Spectrum File	Ions Matched	XCorr	Percolator q-Value	Percolator PEP
		FALSE	High	Sequest HT (A2)	Unambiguous	mPEMNIKAPK	M1(Oxidation)	1	1	Q09666	Q09666	1	3	0.089	0	1	1	392.203	1174.6	0.04	1e-05	HCD (High Energy Collision Dissociation)	MS2	16.1133	46.366	46.8773	9978	Maria_150819_ptk9_2_001.raw	0/0	2.92	0	0.0008972
		FALSE	High	Sequest HT (A2)	Unambiguous	MPEmNIKAPK	M4(Oxidation)	1	1	Q09666	Q09666	1	3		0.0152	2	2	392.203	1174.6	-0.12	-5e-05	HCD (High Energy Collision Dissociation)	MS2	5.63218	90.849	40.3528	7143	Maria_150819_ptk9_2_001.raw	0/0	2.59	0.0001024	0.003612
		FALSE	High	Sequest HT (A2)	Selected	MPEmNIKAPK	M4(Oxidation)	1	1	Q09666	Q09666	1	3	0.0298	0	1	1	392.203	1174.6	-0.2	-8e-05	HCD (High Energy Collision Dissociation)	MS2	36.6627	500	42.0356	7787	Maria_150819_ptk9_2_001.raw	0/0	2.35	0.000198	0.005877
		FALSE	High	Sequest HT (A2)	Unambiguous	mPEMNIKAPK	M1(Oxidation)	1	1	Q09666	Q09666	1	3	0.1348	0	1	1	392.204	1174.6	0.11	4e-05	HCD (High Energy Collision Dissociation)	MS2	36.9732	39.298	46.1405	9628	Maria_150819_ptk9_2_001.raw	0/0	2.82	0.000198	0.006402
		FALSE	High	Sequest HT (A2)	Unambiguous	mPEMNIKAPK	M1(Oxidation)	1	1	Q09666	Q09666	1	3		0.019	3	3	392.203	1174.6	-0.12	-5e-05	HCD (High Energy Collision Dissociation)	MS2	5.63218	90.849	40.3528	7143	Maria_150819_ptk9_2_001.raw	0/0	2.58	0.000198	0.007142
		FALSE	High	Sequest HT (A2)	Unambiguous	MPEmNIKAPK	M4(Oxidation)	1	1	Q09666	Q09666	1	3	0.0588	0	1	1	392.204	1174.6	0.11	4e-05	HCD (High Energy Collision Dissociation)	MS2	12.4574	116.724	39.6471	6879	Maria_150819_ptk9_2_001.raw	0/0	2.38	0.000198	0.007421
	FALSE	High	MPEMNIKAPK		0.00146013	0	1	1	2	Q09666	1	1158.6	3.22	High	0	0.000767
		Checked	Confidence	Identifying Node	PSM Ambiguity	Annotated Sequence	Modifications	# Protein Groups	# Proteins	Master Protein Accessions	Protein Accessions	# Missed Cleavages	Charge	DeltaScore	DeltaCn	Rank	Search Engine Rank	m/z [Da]	MH+ [Da]	DeltaM [ppm]	Deltam/z [Da]	Activation Type	MS Order	Isolation Interference [%]	Ion Inject Time [ms]	RT [min]	First Scan	Spectrum File	Ions Matched	XCorr	Percolator q-Value	Percolator PEP
		FALSE	High	Sequest HT (A2)	Unambiguous	MPEMNIKAPK		1	1	Q09666	Q09666	1	2	0.2019	0	1	1	579.802	1158.6	-3.44	-0.002	HCD (High Energy Collision Dissociation)	MS2	44.7521	33.33	58.9	16916	Maria_150819_ptk9_2_001.raw	0/0	3.22	0	0.000767
		FALSE	High	Sequest HT (A2)	Unambiguous	MPEMNIKAPK		1	1	Q09666	Q09666	1	3	0.1424	0	1	1	386.871	1158.6	-2.8	-0.00108	HCD (High Energy Collision Dissociation)	MS2	17.2894	4.658	58.8986	16914	Maria_150819_ptk9_2_001.raw	0/0	2.95	0.0007953	0.02858
	FALSE	High	LKSEDGVEGDLGETQSR		1.62768e-07	0	1	1	2	Q09666	1	1819.87	4.96	High	0	1.822e-06
		Checked	Confidence	Identifying Node	PSM Ambiguity	Annotated Sequence	Modifications	# Protein Groups	# Proteins	Master Protein Accessions	Protein Accessions	# Missed Cleavages	Charge	DeltaScore	DeltaCn	Rank	Search Engine Rank	m/z [Da]	MH+ [Da]	DeltaM [ppm]	Deltam/z [Da]	Activation Type	MS Order	Isolation Interference [%]	Ion Inject Time [ms]	RT [min]	First Scan	Spectrum File	Ions Matched	XCorr	Percolator q-Value	Percolator PEP
		FALSE	High	Sequest HT (A2)	Unambiguous	LKSEDGVEGDLGETQSR		1	1	Q09666	Q09666	1	2	0.6044	0	1	1	910.437	1819.87	0.29	0.00027	HCD (High Energy Collision Dissociation)	MS2	0	53.8	47.9151	10472	Maria_150819_ptk9_2_001.raw	0/0	4.55	0	4.756e-08
		FALSE	High	Sequest HT (A2)	Unambiguous	LKSEDGVEGDLGETQSR		1	1	Q09666	Q09666	1	3	0.5323	0	1	1	607.294	1819.87	0.55	0.00034	HCD (High Energy Collision Dissociation)	MS2	11.0156	6.686	47.9074	10463	Maria_150819_ptk9_2_001.raw	0/0	4.96	0	1.822e-06
	FALSE	High	VKGDADVSVPKLEGDLTGPSVGVEVPDVELECPDAK	1xCarbamidomethyl [C32]	0.00183728	0	1	1	1	Q09666	2	3720.85	3.3	High	0	0.0009801
		Checked	Confidence	Identifying Node	PSM Ambiguity	Annotated Sequence	Modifications	# Protein Groups	# Proteins	Master Protein Accessions	Protein Accessions	# Missed Cleavages	Charge	DeltaScore	DeltaCn	Rank	Search Engine Rank	m/z [Da]	MH+ [Da]	DeltaM [ppm]	Deltam/z [Da]	Activation Type	MS Order	Isolation Interference [%]	Ion Inject Time [ms]	RT [min]	First Scan	Spectrum File	Ions Matched	XCorr	Percolator q-Value	Percolator PEP
		FALSE	High	Sequest HT (A2)	Unambiguous	VKGDADVSVPKLEGDLTGPSVGVEVPDVELEcPDAK	C32(Carbamidomethyl)	1	1	Q09666	Q09666	2	4	0.1333	0	1	1	930.969	3720.85	0.66	0.00061	HCD (High Energy Collision Dissociation)	MS2	49.2559	36.39	111.354	51569	Maria_150819_ptk9_2_001.raw	0/0	3.3	0	0.0009801
	FALSE	High	MDIDVPDVEVQGPDWHLKMPK		0.000110687	0	1	1	1	Q09666	1	2449.19	3.09	High	0	4.925e-05
		Checked	Confidence	Identifying Node	PSM Ambiguity	Annotated Sequence	Modifications	# Protein Groups	# Proteins	Master Protein Accessions	Protein Accessions	# Missed Cleavages	Charge	DeltaScore	DeltaCn	Rank	Search Engine Rank	m/z [Da]	MH+ [Da]	DeltaM [ppm]	Deltam/z [Da]	Activation Type	MS Order	Isolation Interference [%]	Ion Inject Time [ms]	RT [min]	First Scan	Spectrum File	Ions Matched	XCorr	Percolator q-Value	Percolator PEP
		FALSE	High	Sequest HT (A2)	Unambiguous	MDIDVPDVEVQGPDWHLKMPK		1	1	Q09666	Q09666	1	4	0.1586	0	1	1	613.052	2449.19	-0.47	-0.00029	HCD (High Energy Collision Dissociation)	MS2	52.5134	23.924	111.877	51935	Maria_150819_ptk9_2_001.raw	0/0	3.09	0	4.925e-05
	FALSE	High	ISMPDVDLHLKGPK	1xOxidation [M3]	0.000136449	0	1	1	3	Q09666	1	1565.84	4.34	High	0	0.0001515
		Checked	Confidence	Identifying Node	PSM Ambiguity	Annotated Sequence	Modifications	# Protein Groups	# Proteins	Master Protein Accessions	Protein Accessions	# Missed Cleavages	Charge	DeltaScore	DeltaCn	Rank	Search Engine Rank	m/z [Da]	MH+ [Da]	DeltaM [ppm]	Deltam/z [Da]	Activation Type	MS Order	Isolation Interference [%]	Ion Inject Time [ms]	RT [min]	First Scan	Spectrum File	Ions Matched	XCorr	Percolator q-Value	Percolator PEP
		FALSE	High	Sequest HT (A2)	Unambiguous	ISmPDVDLHLKGPK	M3(Oxidation)	1	1	Q09666	Q09666	1	4	0.3547	0	1	1	392.214	1565.84	0	0	HCD (High Energy Collision Dissociation)	MS2	57.0127	33	66.208	21628	Maria_150819_ptk9_2_001.raw	0/0	2.96	0	0.0001419
		FALSE	High	Sequest HT (A2)	Unambiguous	ISmPDVDLHLKGPK	M3(Oxidation)	1	1	Q09666	Q09666	1	4	0.2153	0	1	1	392.214	1565.83	-0.39	-0.00015	HCD (High Energy Collision Dissociation)	MS2	37.8882	51.57	66.9034	22070	Maria_150819_ptk9_2_001.raw	0/0	3.67	0	6.17e-05
		FALSE	High	Sequest HT (A2)	Unambiguous	ISmPDVDLHLKGPK	M3(Oxidation)	1	1	Q09666	Q09666	1	4	0.4885	0	1	1	392.215	1565.84	2.18	0.00086	HCD (High Energy Collision Dissociation)	MS2	18.4203	75.952	65.2711	21054	Maria_150819_ptk9_2_001.raw	0/0	4.34	0	0.0001515
	FALSE	High	ISMPDVDLHLKGPK		5.90826e-05	0	1	1	2	Q09666	1	1549.84	4.04	High	0	6.7e-05
		Checked	Confidence	Identifying Node	PSM Ambiguity	Annotated Sequence	Modifications	# Protein Groups	# Proteins	Master Protein Accessions	Protein Accessions	# Missed Cleavages	Charge	DeltaScore	DeltaCn	Rank	Search Engine Rank	m/z [Da]	MH+ [Da]	DeltaM [ppm]	Deltam/z [Da]	Activation Type	MS Order	Isolation Interference [%]	Ion Inject Time [ms]	RT [min]	First Scan	Spectrum File	Ions Matched	XCorr	Percolator q-Value	Percolator PEP
		FALSE	High	Sequest HT (A2)	Unambiguous	ISMPDVDLHLKGPK		1	1	Q09666	Q09666	1	3	0.3381	0	1	1	517.285	1549.84	0.63	0.00032	HCD (High Energy Collision Dissociation)	MS2	55.7541	27.586	84.7462	33887	Maria_150819_ptk9_2_001.raw	0/0	3.49	0	2.524e-05
		FALSE	High	Sequest HT (A2)	Unambiguous	ISMPDVDLHLKGPK		1	1	Q09666	Q09666	1	4	0.5248	0	1	1	388.216	1549.84	0.26	0.0001	HCD (High Energy Collision Dissociation)	MS2	27.0529	33.99	84.7435	33883	Maria_150819_ptk9_2_001.raw	0/0	4.04	0	6.7e-05
	FALSE	High	MYFPDVEFDIKSPK		0.000328557	0	1	1	2	Q09666	1	1715.83	4.06	High	0	0.0001567
		Checked	Confidence	Identifying Node	PSM Ambiguity	Annotated Sequence	Modifications	# Protein Groups	# Proteins	Master Protein Accessions	Protein Accessions	# Missed Cleavages	Charge	DeltaScore	DeltaCn	Rank	Search Engine Rank	m/z [Da]	MH+ [Da]	DeltaM [ppm]	Deltam/z [Da]	Activation Type	MS Order	Isolation Interference [%]	Ion Inject Time [ms]	RT [min]	First Scan	Spectrum File	Ions Matched	XCorr	Percolator q-Value	Percolator PEP
		FALSE	High	Sequest HT (A2)	Unambiguous	MYFPDVEFDIKSPK		1	1	Q09666	Q09666	1	2	0.2424	0	1	1	858.421	1715.83	-0.23	-0.0002	HCD (High Energy Collision Dissociation)	MS2	46.1912	36.39	110.454	50960	Maria_150819_ptk9_2_001.raw	0/0	2.97	0	0.0004081
		FALSE	High	Sequest HT (A2)	Unambiguous	MYFPDVEFDIKSPK		1	1	Q09666	Q09666	1	3	0.5369	0	1	1	572.617	1715.84	0.15	9e-05	HCD (High Energy Collision Dissociation)	MS2	31.9152	4.128	110.392	50914	Maria_150819_ptk9_2_001.raw	0/0	4.06	0	0.0001567
	FALSE	High	VKGDVDVSVPKLEGDLTGPSVGVEVPDVELECPDAK	1xCarbamidomethyl [C32]	3.60059e-05	0	1	1	1	Q09666	2	3748.88	4.52	High	0	1.496e-05
		Checked	Confidence	Identifying Node	PSM Ambiguity	Annotated Sequence	Modifications	# Protein Groups	# Proteins	Master Protein Accessions	Protein Accessions	# Missed Cleavages	Charge	DeltaScore	DeltaCn	Rank	Search Engine Rank	m/z [Da]	MH+ [Da]	DeltaM [ppm]	Deltam/z [Da]	Activation Type	MS Order	Isolation Interference [%]	Ion Inject Time [ms]	RT [min]	First Scan	Spectrum File	Ions Matched	XCorr	Percolator q-Value	Percolator PEP
		FALSE	High	Sequest HT (A2)	Unambiguous	VKGDVDVSVPKLEGDLTGPSVGVEVPDVELEcPDAK	C32(Carbamidomethyl)	1	1	Q09666	Q09666	2	4	0.2898	0	1	1	937.977	3748.88	0.18	0.00017	HCD (High Energy Collision Dissociation)	MS2	12.8816	36.39	114.54	53905	Maria_150819_ptk9_2_001.raw	0/0	4.52	0	1.496e-05
	FALSE	High	TPSFGISAPQVSIPDVNVNLKGPK		0.00105982	0	1	1	1	Q09666	1	2465.34	3.01	High	0	0.0005451
		Checked	Confidence	Identifying Node	PSM Ambiguity	Annotated Sequence	Modifications	# Protein Groups	# Proteins	Master Protein Accessions	Protein Accessions	# Missed Cleavages	Charge	DeltaScore	DeltaCn	Rank	Search Engine Rank	m/z [Da]	MH+ [Da]	DeltaM [ppm]	Deltam/z [Da]	Activation Type	MS Order	Isolation Interference [%]	Ion Inject Time [ms]	RT [min]	First Scan	Spectrum File	Ions Matched	XCorr	Percolator q-Value	Percolator PEP
		FALSE	High	Sequest HT (A2)	Unambiguous	TPSFGISAPQVSIPDVNVNLKGPK		1	1	Q09666	Q09666	1	3	0.2126	0	1	1	822.453	2465.34	1.87	0.00154	HCD (High Energy Collision Dissociation)	MS2	48.0983	24.956	114.894	54126	Maria_150819_ptk9_2_001.raw	0/0	3.01	0	0.0005451
	FALSE	High	ADLGVSGPKVDIDVPDVNLEAPEGK		0.000223888	0	1	1	1	Q09666	1	2534.3	4.89	High	0	0.0001047
		Checked	Confidence	Identifying Node	PSM Ambiguity	Annotated Sequence	Modifications	# Protein Groups	# Proteins	Master Protein Accessions	Protein Accessions	# Missed Cleavages	Charge	DeltaScore	DeltaCn	Rank	Search Engine Rank	m/z [Da]	MH+ [Da]	DeltaM [ppm]	Deltam/z [Da]	Activation Type	MS Order	Isolation Interference [%]	Ion Inject Time [ms]	RT [min]	First Scan	Spectrum File	Ions Matched	XCorr	Percolator q-Value	Percolator PEP
		FALSE	High	Sequest HT (A2)	Unambiguous	ADLGVSGPKVDIDVPDVNLEAPEGK		1	1	Q09666	Q09666	1	3	0.3497	0	1	1	845.437	2534.3	-0.41	-0.00035	HCD (High Energy Collision Dissociation)	MS2	60.6914	34.243	108.723	49782	Maria_150819_ptk9_2_001.raw	0/0	4.89	0	0.0001047
	FALSE	High	VTAPDVDLHLKAPK		0.000581995	0	1	1	1	Q09666	1	1503.85	3.51	High	0	0.0002889
		Checked	Confidence	Identifying Node	PSM Ambiguity	Annotated Sequence	Modifications	# Protein Groups	# Proteins	Master Protein Accessions	Protein Accessions	# Missed Cleavages	Charge	DeltaScore	DeltaCn	Rank	Search Engine Rank	m/z [Da]	MH+ [Da]	DeltaM [ppm]	Deltam/z [Da]	Activation Type	MS Order	Isolation Interference [%]	Ion Inject Time [ms]	RT [min]	First Scan	Spectrum File	Ions Matched	XCorr	Percolator q-Value	Percolator PEP
		FALSE	High	Sequest HT (A2)	Unambiguous	VTAPDVDLHLKAPK		1	1	Q09666	Q09666	1	4	0.4387	0	1	1	376.718	1503.85	-1.07	-0.0004	HCD (High Energy Collision Dissociation)	MS2	15.1771	35.42	69.239	23644	Maria_150819_ptk9_2_001.raw	0/0	3.51	0	0.0002889
	FALSE	High	VQANLGAPDINIEGLDAK		0.00489469	0.000135937	1	1	1	Q09666	0	1837.97	4.33	High	0.0001024	0.002798
		Checked	Confidence	Identifying Node	PSM Ambiguity	Annotated Sequence	Modifications	# Protein Groups	# Proteins	Master Protein Accessions	Protein Accessions	# Missed Cleavages	Charge	DeltaScore	DeltaCn	Rank	Search Engine Rank	m/z [Da]	MH+ [Da]	DeltaM [ppm]	Deltam/z [Da]	Activation Type	MS Order	Isolation Interference [%]	Ion Inject Time [ms]	RT [min]	First Scan	Spectrum File	Ions Matched	XCorr	Percolator q-Value	Percolator PEP
		FALSE	High	Sequest HT (A2)	Unambiguous	VQANLGAPDINIEGLDAK		1	1	Q09666	Q09666	0	2	0.4942	0	1	1	919.486	1837.97	-0.22	-0.0002	HCD (High Energy Collision Dissociation)	MS2	22.1247	36.39	103.752	46326	Maria_150819_ptk9_2_001.raw	0/0	4.33	0.0001024	0.002798
	FALSE	High	MPFLSISSPK		0.00513812	0.000135937	1	1	1	Q09666	0	1106.59	2.91	High	0.0001024	0.002944
		Checked	Confidence	Identifying Node	PSM Ambiguity	Annotated Sequence	Modifications	# Protein Groups	# Proteins	Master Protein Accessions	Protein Accessions	# Missed Cleavages	Charge	DeltaScore	DeltaCn	Rank	Search Engine Rank	m/z [Da]	MH+ [Da]	DeltaM [ppm]	Deltam/z [Da]	Activation Type	MS Order	Isolation Interference [%]	Ion Inject Time [ms]	RT [min]	First Scan	Spectrum File	Ions Matched	XCorr	Percolator q-Value	Percolator PEP
		FALSE	High	Sequest HT (A2)	Unambiguous	MPFLSISSPK		1	1	Q09666	Q09666	0	2	0.2612	0	1	1	553.8	1106.59	0.8	0.00044	HCD (High Energy Collision Dissociation)	MS2	49.8697	36.39	101.537	44945	Maria_150819_ptk9_2_001.raw	0/0	2.91	0.0001024	0.002944
	FALSE	High	VSAPEVSVGHKGGKPGLTIQAPQLEVSVPSANIEGLEGK		0.00741629	0.000135937	1	1	1	Q09666	1	3880.08	3.09	High	0.0001024	0.004347
		Checked	Confidence	Identifying Node	PSM Ambiguity	Annotated Sequence	Modifications	# Protein Groups	# Proteins	Master Protein Accessions	Protein Accessions	# Missed Cleavages	Charge	DeltaScore	DeltaCn	Rank	Search Engine Rank	m/z [Da]	MH+ [Da]	DeltaM [ppm]	Deltam/z [Da]	Activation Type	MS Order	Isolation Interference [%]	Ion Inject Time [ms]	RT [min]	First Scan	Spectrum File	Ions Matched	XCorr	Percolator q-Value	Percolator PEP
		FALSE	High	Sequest HT (A2)	Unambiguous	VSAPEVSVGHKGGKPGLTIQAPQLEVSVPSANIEGLEGK		1	1	Q09666	Q09666	1	4	0.3592	0	1	1	970.778	3880.09	2.7	0.00262	HCD (High Energy Collision Dissociation)	MS2	24.7007	36.39	104.527	46830	Maria_150819_ptk9_2_001.raw	0/0	3.09	0.0001024	0.004347
	FALSE	High	VGVEVPDVNIEGPEGKLKGPK		0.0069687	0.000135937	1	1	1	Q09666	2	2161.19	3.57	High	0.0001024	0.004069
		Checked	Confidence	Identifying Node	PSM Ambiguity	Annotated Sequence	Modifications	# Protein Groups	# Proteins	Master Protein Accessions	Protein Accessions	# Missed Cleavages	Charge	DeltaScore	DeltaCn	Rank	Search Engine Rank	m/z [Da]	MH+ [Da]	DeltaM [ppm]	Deltam/z [Da]	Activation Type	MS Order	Isolation Interference [%]	Ion Inject Time [ms]	RT [min]	First Scan	Spectrum File	Ions Matched	XCorr	Percolator q-Value	Percolator PEP
		FALSE	High	Sequest HT (A2)	Unambiguous	VGVEVPDVNIEGPEGKLKGPK		1	1	Q09666	Q09666	2	4	0.4062	0	1	1	541.052	2161.19	0.5	0.00027	HCD (High Energy Collision Dissociation)	MS2	47.0582	21.257	84.2157	33537	Maria_150819_ptk9_2_001.raw	0/0	3.57	0.0001024	0.004069
	FALSE	High	FKMPEINIKAPK		0.0079471	0.000135937	1	1	2	Q09666	2	1415.81	3.06	High	0.0001024	0.0047
		Checked	Confidence	Identifying Node	PSM Ambiguity	Annotated Sequence	Modifications	# Protein Groups	# Proteins	Master Protein Accessions	Protein Accessions	# Missed Cleavages	Charge	DeltaScore	DeltaCn	Rank	Search Engine Rank	m/z [Da]	MH+ [Da]	DeltaM [ppm]	Deltam/z [Da]	Activation Type	MS Order	Isolation Interference [%]	Ion Inject Time [ms]	RT [min]	First Scan	Spectrum File	Ions Matched	XCorr	Percolator q-Value	Percolator PEP
		FALSE	High	Sequest HT (A2)	Unambiguous	FKMPEINIKAPK		1	1	Q09666	Q09666	2	4	0.3497	0	1	1	354.707	1415.81	-1.66	-0.00059	HCD (High Energy Collision Dissociation)	MS2	16.7199	119.658	83.1156	32759	Maria_150819_ptk9_2_001.raw	0/0	3.06	0.0001024	0.0047
		FALSE	High	Sequest HT (A2)	Unambiguous	FKMPEINIKAPK		1	1	Q09666	Q09666	2	3	0.1695	0	1	1	472.606	1415.8	-2.86	-0.00135	HCD (High Energy Collision Dissociation)	MS2	33.8897	31.71	83.239	32842	Maria_150819_ptk9_2_001.raw	0/0	2.95	0.000376	0.01052
	FALSE	High	MPDMHVNMPK		0.0031607	0.000135937	1	1	1	Q09666	0	1199.54	3.29	High	0.0001024	0.001748
		Checked	Confidence	Identifying Node	PSM Ambiguity	Annotated Sequence	Modifications	# Protein Groups	# Proteins	Master Protein Accessions	Protein Accessions	# Missed Cleavages	Charge	DeltaScore	DeltaCn	Rank	Search Engine Rank	m/z [Da]	MH+ [Da]	DeltaM [ppm]	Deltam/z [Da]	Activation Type	MS Order	Isolation Interference [%]	Ion Inject Time [ms]	RT [min]	First Scan	Spectrum File	Ions Matched	XCorr	Percolator q-Value	Percolator PEP
		FALSE	High	Sequest HT (A2)	Unambiguous	MPDMHVNMPK		1	1	Q09666	Q09666	0	3	0.5532	0	1	1	400.517	1199.54	0.54	0.00022	HCD (High Energy Collision Dissociation)	MS2	33.0625	29.79	67.1402	22245	Maria_150819_ptk9_2_001.raw	0/0	3.29	0.0001024	0.001748
	FALSE	High	VGIDTPDIDIHGPEGKLKGPK		0.00531933	0.000135937	1	1	2	Q09666	2	2186.18	4.14	High	0.0001024	0.003047
		Checked	Confidence	Identifying Node	PSM Ambiguity	Annotated Sequence	Modifications	# Protein Groups	# Proteins	Master Protein Accessions	Protein Accessions	# Missed Cleavages	Charge	DeltaScore	DeltaCn	Rank	Search Engine Rank	m/z [Da]	MH+ [Da]	DeltaM [ppm]	Deltam/z [Da]	Activation Type	MS Order	Isolation Interference [%]	Ion Inject Time [ms]	RT [min]	First Scan	Spectrum File	Ions Matched	XCorr	Percolator q-Value	Percolator PEP
		FALSE	High	Sequest HT (A2)	Unambiguous	VGIDTPDIDIHGPEGKLKGPK		1	1	Q09666	Q09666	2	4	0.43	0	1	1	547.3	2186.18	-2.24	-0.00123	HCD (High Energy Collision Dissociation)	MS2	37.8634	18.927	75.1058	27471	Maria_150819_ptk9_2_001.raw	0/0	4.14	0.0001024	0.003047
		FALSE	High	Sequest HT (A2)	Unambiguous	VGIDTPDIDIHGPEGKLKGPK		1	1	Q09666	Q09666	2	5	0.2167	0	1	1	438.041	2186.18	-2.83	-0.00124	HCD (High Energy Collision Dissociation)	MS2	49.7564	35.685	75.1126	27476	Maria_150819_ptk9_2_001.raw	0/0	3.83	0.0028	0.07685
	FALSE	High	ISMPDVDLHVKGTK		0.00520985	0.000135937	1	1	2	Q09666	1	1539.82	3.94	High	0.0001024	0.002986
		Checked	Confidence	Identifying Node	PSM Ambiguity	Annotated Sequence	Modifications	# Protein Groups	# Proteins	Master Protein Accessions	Protein Accessions	# Missed Cleavages	Charge	DeltaScore	DeltaCn	Rank	Search Engine Rank	m/z [Da]	MH+ [Da]	DeltaM [ppm]	Deltam/z [Da]	Activation Type	MS Order	Isolation Interference [%]	Ion Inject Time [ms]	RT [min]	First Scan	Spectrum File	Ions Matched	XCorr	Percolator q-Value	Percolator PEP
		FALSE	High	Sequest HT (A2)	Unambiguous	ISMPDVDLHVKGTK		1	1	Q09666	Q09666	1	3	0.1121	0	1	1	513.945	1539.82	0.46	0.00024	HCD (High Energy Collision Dissociation)	MS2	54.3525	30.678	74.1283	26809	Maria_150819_ptk9_2_001.raw	0/0	2.32	0.0001024	0.003199
		FALSE	High	Sequest HT (A2)	Unambiguous	ISMPDVDLHVKGTK		1	1	Q09666	Q09666	1	4	0.5203	0	1	1	385.711	1539.82	0.65	0.00025	HCD (High Energy Collision Dissociation)	MS2	24.4744	36.39	74.0572	26769	Maria_150819_ptk9_2_001.raw	0/0	3.94	0.0001024	0.002986
	FALSE	High	ISMPDFDLHLKGPK	1xOxidation [M3]	0.00594297	0.000135937	1	1	1	Q09666	1	1613.84	3.02	High	0.0001024	0.00343
		Checked	Confidence	Identifying Node	PSM Ambiguity	Annotated Sequence	Modifications	# Protein Groups	# Proteins	Master Protein Accessions	Protein Accessions	# Missed Cleavages	Charge	DeltaScore	DeltaCn	Rank	Search Engine Rank	m/z [Da]	MH+ [Da]	DeltaM [ppm]	Deltam/z [Da]	Activation Type	MS Order	Isolation Interference [%]	Ion Inject Time [ms]	RT [min]	First Scan	Spectrum File	Ions Matched	XCorr	Percolator q-Value	Percolator PEP
		FALSE	High	Sequest HT (A2)	Unambiguous	ISmPDFDLHLKGPK	M3(Oxidation)	1	1	Q09666	Q09666	1	4	0.2185	0	1	1	404.215	1613.84	1.67	0.00067	HCD (High Energy Collision Dissociation)	MS2	49.1063	100.809	77.1528	28848	Maria_150819_ptk9_2_001.raw	0/0	3.02	0.0001024	0.00343
	FALSE	High	FKMPDMNIKAPK		0.00417279	0.000135937	1	1	2	Q09666	2	1419.75	2.63	High	0.0001024	0.002362
		Checked	Confidence	Identifying Node	PSM Ambiguity	Annotated Sequence	Modifications	# Protein Groups	# Proteins	Master Protein Accessions	Protein Accessions	# Missed Cleavages	Charge	DeltaScore	DeltaCn	Rank	Search Engine Rank	m/z [Da]	MH+ [Da]	DeltaM [ppm]	Deltam/z [Da]	Activation Type	MS Order	Isolation Interference [%]	Ion Inject Time [ms]	RT [min]	First Scan	Spectrum File	Ions Matched	XCorr	Percolator q-Value	Percolator PEP
		FALSE	High	Sequest HT (A2)	Unambiguous	FKMPDMNIKAPK		1	1	Q09666	Q09666	2	3	0.0951	0	1	1	473.921	1419.75	0.65	0.00031	HCD (High Energy Collision Dissociation)	MS2	42.8707	36.39	76.3345	28345	Maria_150819_ptk9_2_001.raw	0/0	2.63	0.0001024	0.002362
		FALSE	High	Sequest HT (A2)	Unambiguous	FKMPDMNIKAPK		1	1	Q09666	Q09666	2	4	0.0898	0	1	1	355.693	1419.75	0.51	0.00018	HCD (High Energy Collision Dissociation)	MS2	15.8927	500	76.2392	28291	Maria_150819_ptk9_2_001.raw	0/0	2.45	0.000376	0.01044
	FALSE	High	FKMPEMSIKAPK		0.00338811	0.000135937	1	1	1	Q09666	2	1406.75	3.26	High	0.0001024	0.001887
		Checked	Confidence	Identifying Node	PSM Ambiguity	Annotated Sequence	Modifications	# Protein Groups	# Proteins	Master Protein Accessions	Protein Accessions	# Missed Cleavages	Charge	DeltaScore	DeltaCn	Rank	Search Engine Rank	m/z [Da]	MH+ [Da]	DeltaM [ppm]	Deltam/z [Da]	Activation Type	MS Order	Isolation Interference [%]	Ion Inject Time [ms]	RT [min]	First Scan	Spectrum File	Ions Matched	XCorr	Percolator q-Value	Percolator PEP
		FALSE	High	Sequest HT (A2)	Unambiguous	FKMPEMSIKAPK		1	1	Q09666	Q09666	2	4	0.4264	0	1	1	352.444	1406.75	0.87	0.0003	HCD (High Energy Collision Dissociation)	MS2	17.0664	36.39	76.4511	28401	Maria_150819_ptk9_2_001.raw	0/0	3.26	0.0001024	0.001887
	FALSE	High	GKKPDIDITGPKVDINAPDVEVQGK		0.00682554	0.000135937	1	1	1	Q09666	2	2633.41	2.9	High	0.0001024	0.003977
		Checked	Confidence	Identifying Node	PSM Ambiguity	Annotated Sequence	Modifications	# Protein Groups	# Proteins	Master Protein Accessions	Protein Accessions	# Missed Cleavages	Charge	DeltaScore	DeltaCn	Rank	Search Engine Rank	m/z [Da]	MH+ [Da]	DeltaM [ppm]	Deltam/z [Da]	Activation Type	MS Order	Isolation Interference [%]	Ion Inject Time [ms]	RT [min]	First Scan	Spectrum File	Ions Matched	XCorr	Percolator q-Value	Percolator PEP
		FALSE	High	Sequest HT (A2)	Unambiguous	GKKPDIDITGPKVDINAPDVEVQGK		1	1	Q09666	Q09666	2	4	0.1793	0	1	1	659.109	2633.41	-0.47	-0.00031	HCD (High Energy Collision Dissociation)	MS2	30.8497	34.425	79.8965	30598	Maria_150819_ptk9_2_001.raw	0/0	2.9	0.0001024	0.003977
	FALSE	High	IPKFTFSGR		0.00476077	0.000135937	1	1	1	Q09666	1	1052.59	2.09	High	0.0001024	0.002701
		Checked	Confidence	Identifying Node	PSM Ambiguity	Annotated Sequence	Modifications	# Protein Groups	# Proteins	Master Protein Accessions	Protein Accessions	# Missed Cleavages	Charge	DeltaScore	DeltaCn	Rank	Search Engine Rank	m/z [Da]	MH+ [Da]	DeltaM [ppm]	Deltam/z [Da]	Activation Type	MS Order	Isolation Interference [%]	Ion Inject Time [ms]	RT [min]	First Scan	Spectrum File	Ions Matched	XCorr	Percolator q-Value	Percolator PEP
		FALSE	High	Sequest HT (A2)	Unambiguous	IPKFTFSGR		1	1	Q09666	Q09666	1	3	0.3014	0	1	1	351.534	1052.59	-0.54	-0.00019	HCD (High Energy Collision Dissociation)	MS2	26.0967	152.83	73.0507	26126	Maria_150819_ptk9_2_001.raw	0/0	2.09	0.0001024	0.002701
	FALSE	High	MPEMHFKAPK		0.00881468	0.000135937	1	1	1	Q09666	1	1215.6	3.12	High	0.0001024	0.005234
		Checked	Confidence	Identifying Node	PSM Ambiguity	Annotated Sequence	Modifications	# Protein Groups	# Proteins	Master Protein Accessions	Protein Accessions	# Missed Cleavages	Charge	DeltaScore	DeltaCn	Rank	Search Engine Rank	m/z [Da]	MH+ [Da]	DeltaM [ppm]	Deltam/z [Da]	Activation Type	MS Order	Isolation Interference [%]	Ion Inject Time [ms]	RT [min]	First Scan	Spectrum File	Ions Matched	XCorr	Percolator q-Value	Percolator PEP
		FALSE	High	Sequest HT (A2)	Unambiguous	MPEMHFKAPK		1	1	Q09666	Q09666	1	3	0.25	0	1	1	405.872	1215.6	-0.38	-0.00015	HCD (High Energy Collision Dissociation)	MS2	43.1751	36.39	56.6845	15477	Maria_150819_ptk9_2_001.raw	0/0	3.12	0.0001024	0.005234
	FALSE	High	ISMPDVGLNLKAPK		0.00334136	0.000135937	1	1	1	Q09666	1	1482.83	2.74	High	0.0001024	0.001859
[truncated: 30,645 more rows]

## Sheet: 2. Meta_Exp2_Raw Data_2061p
Accession	Description
[truncated: 30,969 more rows]

[truncated: 2 more sheets: 2. STRING-network_Meta_E2_444p, 2. GPSM2-network_Meta_Exp2_24p]
