# Supplementary material for: Annexin A1 is a polarity cue that directs mitotic spindle orientation during mammalian epithelial morphogenesis
Source: Nat Commun. 2023 Jan 11;14:151. doi: 10.1038/s41467-023-35881-x (PMC9834401; doi:10.1038/s41467-023-35881-x)
Supplement: Supplementary file 13 — Supplementary Dataset 2 [file 41467_2023_35881_MOESM13_ESM.xlsx]

## Sheet: MS Table EXP1-EXP2
					Experiment 1 - Mitotic GFP-LGN cells				Experiment 2 - Mitotic GFP-LGN cells
Gene symbol	Accession Number	Description		# Total peptides	# Unique peptides	% Coverage		# Total peptides	# Unique peptides	% Coverage
GPSM2	P81274	G-protein-signaling modulator 2		46	46	65.3509		33	30	62.2807
NUMA1	Q14980	Nuclear mitotic apparatus protein 1		6	6	5.67376		6	6	5.62648
NUMB	P49757	Protein numb homolog		1	1	2.61137		1	1	1.5361
PLK1	P53350	Serine/threonine-protein kinase PLK1		1	1	5.97015		1	1	5.97015
RAN	J3KQE5	GTP-binding nuclear protein Ran (Fragment)		5	5	17.9487		8	8	26.4957
CCNB1	P14635	G2/mitotic-specific cyclin-B1		1	1	3.26633		1	1	3.9261
CLASP1	Q7Z460	CLIP-associating protein 1		2	2	1.43043		3	3	4.29129
DCTN2	Q13561	Dynactin subunit 2		1	1	3.49127		3	3	10.2244
DYNC1H1	Q14204	Cytoplasmic dynein 1 heavy chain 1		3	3	1.24839		8	8	1.82953
EIF3E	P60228	Eukaryotic translation initiation factor 3 subunit E		1	1	4.49438		6	6	16.4045
INSC	Q1MX18	Protein inscuteable homolog		3	3	12.4352		1	1	5.18135
KPNA2	P52292	Importin subunit alpha-1		3	3	5.29301		5	5	13.4216
S100A11	P31949	Protein S100-A11		1	1	30.4762		1	1	12.381
SAA1	E9PQD6	Serum amyloid A protein		1	1	13.9344		3	3	41.8033
ANXA1	P04083	Annexin A1		2	2	12.1387		6	6	25.7225
PARD3	Q8TEW0	Partitioning defective 3 homolog		1	1	1.84366
HAUS6	J3KQE5	HAUS augmin-like complex subunit 6		1	1	1.46597
TUBG1	P23258	Tubulin gamma-1 chain		1	1	1.99557
