# Supplementary material for: Annexin A1 is a polarity cue that directs mitotic spindle orientation during mammalian epithelial morphogenesis
Source: Nat Commun. 2023 Jan 11;14:151. doi: 10.1038/s41467-023-35881-x (PMC9834401; doi:10.1038/s41467-023-35881-x)
Supplement: Supplementary file 14 — Supplementary Dataset 3 [file 41467_2023_35881_MOESM14_ESM.xlsx]

## Sheet: Sheet1
	Human breast tissue donors anonymised information
		Age (year)	Contraception	Parity	Familial cancer-related risk
	Donor #001	48	No	Yes	No
	Donor #002	21	Pill as contraceptive	No	No
