# Supplementary material for: Annexin A1 is a polarity cue that directs mitotic spindle orientation during mammalian epithelial morphogenesis
Source: Nat Commun. 2023 Jan 11;14:151. doi: 10.1038/s41467-023-35881-x (PMC9834401; doi:10.1038/s41467-023-35881-x)
Supplement: Supplementary file 16 — Source Data [file 41467_2023_35881_MOESM16_ESM.xlsx]

## Sheet: Figure 1b
Figure 1b: Gene Ontology analysis of the LGN network presenting terms from Biological process and Reactome pathway analysis significantly enriched
Biological Process	_log10(Corrected P Value)
spindle organization	11.9469
establishment of spindle localization	8.46344
regulation of spindle assembly	6.32148
ciliary basal body-plasma membrane docking	6.07212
spindle assembly	6.03198
regulation of mitotic spindle organization	5.91364
metaphase plate congression	5.20412
regulation of protein localization to cell periphery	4.76447
regulation of chromosome segregation	4.76195
regulation of mitotic sister chromatid segregation	4.2233
Reactome Pathway	_log10(Corrected P Value)
Regulation of PLK1 Activity at G2/M Transition	9.72354
Recruitment of NuMA to mitotic centrosomes	9.5986
AURKA Activation by TPX2	8.59688
Loss of Nlp from mitotic centrosomes	8.58503
Loss of proteins required for interphase microtubule organization from the centrosome	8.58503
Recruitment of mitotic centrosome proteins and complexes	8.46344
Centrosome maturation	8.46344
Anchoring of the basal body to the plasma membrane	8.29243

## Sheet: Figure 1c
Figure 1c: ANXA1 and GFP-LGN co-immunoprecipitate from clonal MCF-10A stably expressing GFP-LGN, arrested in metaphase.

## Sheet: Figure 1d
Figure 1d: LGN and ANXA1-mCherry co-immunoprecipitate from clonal MCF-10A cells stably expressing ANXA1-mCherry, arrested in metaphase.

## Sheet: Figure 1g
Figure 1g: Average cortical fluorescence								Prometaphase									Metaphase
intensity profiles of GFP-LGN and ANXA1 in prometaphase cells (left) and metaphase cells								ANXA1			GFP-LGN						ANXA1			GFP-LGN
(right) from 3 independent experiments (prometaphase n = 33 cells; metaphase n = 36 cells)							Position along the cortex	Mean	Upper limit	Lower limit	Mean	Upper limit	Lower limit			Position along the cortex	Mean	Upper limit	Lower limit	Mean	Upper limit	Lower limit
							0	97.8966	132.027	63.7664	51.1878	76.8122	25.5633			0	76.4867	126.62	26.3536	23.2354	39.2261	7.24461
							2	87.0823	124.26	49.9044	55.6257	86.879	24.3725			2	73.1138	122.612	23.6151	24.5114	42.3162	6.70654
							4	95.2677	125.584	64.9515	50.645	78.304	22.9861			4	72.0393	116.386	27.6925	23.2693	37.5661	8.97252
							6	96.3388	142.741	49.9363	55.067	81.6147	28.5193			6	74.8421	123.429	26.2552	22.7418	39.4774	6.00611
							8	91.8268	126.691	56.9628	55.1305	84.9413	25.3196			8	71.8513	115.968	27.7347	22.5998	39.5289	5.67072
							10	92.9056	135.658	50.1534	52.6311	78.984	26.2783			10	76.4704	121.585	31.356	22.915	43.1599	2.6701
							12	92.8252	133.423	52.2272	49.2996	70.6712	27.9281			12	79.6715	126.55	32.793	24.1841	44.9876	3.38061
							14	96.5882	138.691	54.4851	51.8544	74.7002	29.0087			14	77.4178	122.748	32.0878	28.5762	55.4057	1.74678
							16	99.915	141.367	58.4633	56.1329	78.3421	33.9237			16	73.2331	115.542	30.924	25.371	49.2655	1.4765
							18	91.2986	124.902	57.6958	48.1362	71.364	24.9085			18	77.3638	118.248	36.4798	25.8172	49.3121	2.32234
							20	94.8575	129.315	60.3998	50.5064	77.1165	23.8963			20	71.0103	107.257	34.7634	25.7637	47.9541	3.57334
							22	101.049	134.185	67.9125	56.5843	82.4301	30.7385			22	67.2059	102.712	31.7002	28.3238	54.3275	2.32004
							24	86.4394	115.792	57.0866	53.8758	82.7491	25.0025			24	70.7147	109.656	31.773	26.4837	47.8561	5.11124
							26	88.3647	122.564	54.1659	47.7955	70.7643	24.8267			26	69.2667	105.105	33.4282	26.5126	50.4627	2.56247
							28	84.9377	121.45	48.4254	53.5395	77.4175	29.6615			28	70.8751	114.643	27.107	27.5372	50.1045	4.96987
							30	89.2946	127.617	50.9723	59.6618	90.4648	28.8588			30	65.9587	111.222	20.6958	29.7218	57.7334	1.71035
							32	87.081	129.231	44.9314	57.5563	86.2492	28.8635			32	69.0234	117.481	20.5655	29.1393	53.9986	4.27997
							34	80.9011	121.901	39.9014	65.656	92.7953	38.5168			34	69.3262	116.884	21.7679	31.8724	58.5898	5.15494
							36	78.3825	105.047	51.7176	63.9402	93.355	34.5254			36	66.1142	107.041	25.1878	30.4115	58.6395	2.18352
							38	80.6843	113.839	47.5299	64.147	95.421	32.873			38	65.291	103.612	26.97	33.8137	63.9552	3.67221
							40	80.6621	109.545	51.7795	67.2932	108.295	26.2914			40	67.5135	108.07	26.9573	37.4627	67.6632	7.26229
							42	81.7993	123.415	40.1837	78.4834	113.429	43.5382			42	62.0654	93.8267	30.304	38.5767	71.1715	5.98194
							44	76.1864	114.824	37.5488	65.9132	102.817	29.0094			44	66.3149	99.8426	32.7873	36.399	64.0238	8.7743
							46	70.5064	99.1067	41.9061	64.6551	98.8919	30.4183			46	64.9123	99.7117	30.1129	34.3384	57.444	11.2328
							48	80.4129	114.99	45.8355	78.8161	112.132	45.5007			48	72.9298	105.359	40.5012	39.8625	71.6312	8.09389
							50	72.9168	98.0439	47.7897	79.1368	117.081	41.193			50	67.1967	100.767	33.6267	42.5929	72.9983	12.1874
							52	70.3631	106.648	34.0781	76.4008	103.582	49.22			52	69.8633	103.921	35.8061	40.2127	63.4237	17.0017
							54	77.2628	114.3	40.2251	82.9975	123.19	42.805			54	72.7966	106.592	39.0015	39.8471	67.9642	11.7301
							56	69.0049	104.442	33.568	84.9106	137.066	32.7554			56	65.4925	98.2147	32.7704	46.7125	81.4796	11.9453
							58	72.0776	102.299	41.8566	90.2877	135.618	44.9572			58	69.4439	107.774	31.1142	43.4342	63.8747	22.9937
							60	76.1264	114.814	37.4392	90.8407	146.751	34.9303			60	69.697	113.021	26.3728	51.267	77.7302	24.8037
							62	78.5856	120.608	36.5635	97.1463	152.321	41.9712			62	64.5467	102.282	26.8113	51.4255	77.5493	25.3017
							64	80.0306	118.873	41.1879	103.251	160.121	46.3816			64	66.2643	106.763	25.7661	52.5775	75.3521	29.803
							66	88.4024	142.113	34.6922	109.217	161.894	56.54			66	74.2567	113.73	34.7833	52.8928	81.0519	24.7337
							68	73.363	109.071	37.6547	109.01	158.999	59.0206			68	69.6715	107.67	31.6728	59.032	86.6359	31.428
							70	84.7872	129.198	40.3767	115.515	182.843	48.1876			70	69.3619	107.516	31.2073	56.815	81.8717	31.7583
							72	68.2508	107.61	28.8918	101.413	163.399	39.4276			72	68.341	110.667	26.0148	55.409	76.9671	33.8508
							74	79.0437	117.841	40.2462	98.7174	151.56	45.8749			74	70.5735	114.948	26.1986	55.405	78.4022	32.4077
							76	76.2057	125.942	26.4694	103.954	159.677	48.2315			76	72.8562	118.528	27.1841	58.0982	81.2529	34.9435
							78	70.2833	107.075	33.4915	102.411	158.396	46.4255			78	68.8905	111.301	26.4803	59.5072	82.2312	36.7832
							80	62.6667	104.317	21.017	99.0588	158.45	39.6678			80	70.204	109.247	31.1606	62.5712	88.3356	36.8068
							82	60.6668	92.8501	28.4835	100.057	154.993	45.12			82	71.8734	117.407	26.3395	65.7379	92.9192	38.5567
							84	65.5744	96.8923	34.2565	113.064	169.987	56.1412			84	67.7814	106.335	29.2282	59.3463	86.621	32.0715
							86	58.4362	90.9265	25.9458	100.95	163.56	38.3398			86	67.0571	106.766	27.3486	54.9841	79.7892	30.179
							88	63.2571	97.7755	28.7387	86.3084	136.526	36.0904			88	69.8888	112.588	27.1897	61.9089	97.3317	26.4861
							90	65.3452	107.659	23.031	94.8432	161.342	28.3441			90	69.4938	115.16	23.8273	67.4687	108.055	26.8827
							92	62.0455	104.684	19.4068	96.7015	154.904	38.4993			92	65.3481	104.85	25.8459	65.9908	101.233	30.7486
							94	54.5752	86.7151	22.4352	100.123	151.546	48.7004			94	68.3686	109.463	27.2746	62.3074	91.1832	33.4315
							96	71.9564	116.31	27.6027	91.823	135.98	47.6659			96	64.8296	98.3187	31.3405	63.572	94.9206	32.2233
							98	72.7646	118.674	26.8552	94.4185	149.385	39.4519			98	69.9154	109.653	30.1779	65.5054	98.5103	32.5004
							100	67.5078	113.676	21.3393	86.2543	127.021	45.4878			100	65.9589	105.847	26.0704	58.7134	89.5829	27.8439
							102	68.366	117.015	19.7174	90.6745	141.002	40.3466			102	67.2783	111.469	23.0879	68.4831	106.913	30.0529
							104	63.7969	102.268	25.3257	96.1058	147.749	44.4622			104	66.6856	113.11	20.2611	66.5761	100.215	32.937
							106	72.2804	117.01	27.5502	91.0199	139.744	42.2962			106	70.0894	113.701	26.4774	67.4748	102.244	32.7056
							108	75.2614	109.146	41.3772	95.2314	148.875	41.5883			108	67.846	112.725	22.9672	65.526	104.745	26.3069
							110	80.3132	122.781	37.8457	95.5331	149.295	41.7714			110	70.6717	112.663	28.6801	65.9203	104.846	26.9951
							112	80.5313	123.965	37.0974	93.2099	133.785	52.6348			112	71.2892	114.048	28.5306	62.0451	94.071	30.0193
							114	72.2314	104.161	40.3019	95.4052	135.526	55.2843			114	70.7969	113.716	27.878	64.3999	95.1955	33.6044
							116	72.7367	107.81	37.6634	87.7798	134.157	41.402			116	72.4709	113.316	31.6263	62.519	97.6408	27.3972
							118	77.8671	114.865	40.8695	84.9833	134.481	35.4862			118	70.8496	110.08	31.6188	57.8943	87.7238	28.0648
							120	91.4216	138.356	44.4868	99.9186	152.146	47.6911			120	68.9653	108.145	29.7855	57.1497	84.0953	30.2041
							122	78.6904	114.435	42.9461	88.3029	134.534	42.0723			122	71.234	113.245	29.2226	55.5376	85.3449	25.7303
							124	80.0057	113.198	46.8137	79.2014	125.115	33.2878			124	74.7361	122.137	27.3356	51.3494	84.0144	18.6845
							126	83.3498	121.925	44.7742	77.5163	123.79	31.2423			126	71.0579	111.323	30.7928	51.6049	89.0918	14.118
							128	80.0317	115.414	44.6497	69.565	109.944	29.1862			128	72.1677	112.602	31.7336	48.1281	80.9328	15.3233
							130	84.7203	116.113	53.3278	69.8563	114.764	24.9488			130	67.9598	109.383	26.5362	46.175	73.3953	18.9548
							132	89.797	114.606	64.9881	72.8205	122.527	23.1137			132	70.5869	110.783	30.3908	44.6686	76.7504	12.5867
							134	87.5035	119.761	55.2458	68.4631	120.967	15.9596			134	68.7743	108.48	29.0691	35.8475	58.0566	13.6384
							136	95.3431	132.445	58.2418	70.502	113.042	27.9619			136	69.8527	108.794	30.9114	36.9918	58.8653	15.1182
							138	99.2377	138.235	60.2406	67.918	110.716	25.1199			138	71.1574	106.805	35.5102	39.0484	64.9089	13.188
							140	87.8154	133.351	42.2803	58.8246	101.035	16.6147			140	76.225	117.432	35.0181	32.662	51.8935	13.4304
							142	89.3467	129.35	49.3433	62.7139	104.611	20.8166			142	73.6241	116.062	31.186	31.1419	50.1612	12.1226
							144	97.1466	138.26	56.033	62.5306	109.024	16.0372			144	73.3828	116.168	30.5975	29.706	50.1468	9.26511
							146	90.6582	123.975	57.3409	58.627	99.4497	17.8043			146	75.889	122.828	28.9498	30.5766	58.218	2.93526
							148	96.2447	138.282	54.2077	58.8399	101.868	15.812			148	69.4378	107.083	31.7929	29.2383	54.0437	4.43281
							150	99.7704	138.947	60.5942	62.4158	107.49	17.3419			150	71.7465	113.744	29.7488	27.2608	47.5353	6.98632
							152	98.9759	133.736	64.2155	67.3305	109.308	25.3534			152	72.0875	113.374	30.8011	27.3306	60.4517	-5.79055
							154	102.253	143.673	60.8333	53.3036	82.8715	23.7358			154	76.5379	124.024	29.052	28.3485	51.3859	5.31108
							156	100.938	148.815	53.0613	61.8015	95.4716	28.1313			156	65.5633	107.397	23.7293	24.1402	48.1976	0.082845
							158	97.1193	144.057	50.1816	56.138	89.594	22.682			158	66.8057	104.935	28.6763	23.3377	45.6793	0.996149
							160	97.014	136.54	57.4885	47.7206	73.2121	22.2292			160	66.5434	102.634	30.4528	25.0468	46.2688	3.82484
							162	102.77	143.749	61.7899	47.7853	69.4323	26.1382			162	67.4945	105.572	29.4169	24.5005	50.2195	-1.21851
							164	104.026	147.424	60.6289	49.6819	75.1725	24.1913			164	71.7076	115.336	28.0791	24.2385	50.3436	-1.86658
							166	96.6015	138.693	54.5096	50.7092	73.4082	28.0103			166	68.5467	107.375	29.7187	25.4578	56.6639	-5.74826
							168	106.158	146.256	66.0591	49.9111	78.9898	20.8324			168	77.5123	120.311	34.714	24.8816	51.2277	-1.46457
							170	95.9383	134.053	57.8234	51.2438	82.3726	20.1151			170	68.9001	109.776	28.0237	24.8069	52.2549	-2.64111
							172	99.5983	139.216	59.9803	51.175	84.6914	17.6587			172	74.2199	115.15	33.2902	21.9889	46.1477	-2.16983
							174	98.8347	139.466	58.2036	49.9099	86.5823	13.2375			174	79.7246	129.046	30.4037	22.2099	46.8016	-2.38176
							176	91.7345	121.483	61.9865	58.5356	97.0007	20.0705			176	75.5911	124.429	26.7535	20.6853	41.5402	-0.16959
							178	95.7426	135.134	56.351	51.2147	92.7864	9.64308			178	73.006	115.82	30.1925	21.9384	44.7219	-0.84504
							180	89.2542	121.64	56.8686	46.2392	86.7232	5.75524			180	69.0783	109.201	28.9554	24.3438	52.535	-3.84742
							182	95.7573	135.204	56.311	48.59	83.4392	13.7407			182	71.2851	115.183	27.3874	24.1891	48.5006	-0.12244
							184	106.865	148.764	64.966	46.4748	84.7556	8.19386			184	75.1246	118.857	31.3918	23.9851	47.6209	0.349245
							186	103.459	140.101	66.8176	50.7445	89.416	12.0729			186	77.3341	128.745	25.9227	24.0826	43.3172	4.84804
							188	97.0014	139.414	54.5883	49.2816	81.7517	16.8115			188	81.2787	127.456	35.1015	26.5497	49.1686	3.9308
							190	92.6453	132.516	52.775	53.6145	88.7263	18.5026			190	81.3848	131.935	30.8348	21.8754	42.4872	1.26358
							192	100.291	155.916	44.667	51.4263	88.3042	14.5485			192	76.6003	122.975	30.2251	26.6983	61.467	-8.07052
							194	90.9898	137.411	44.5681	54.0943	89.7297	18.4589			194	79.5214	122.757	36.2855	26.9005	57.5585	-3.75742
							196	94.8753	134.051	55.6997	56.7804	105.593	7.96793			196	78.0071	128.428	27.5863	25.9376	52.3954	-0.52024
							198	92.5156	141.913	43.1182	51.4102	96.7422	6.07832			198	74.8487	121.969	27.7286	27.214	49.6905	4.73745
							200	95.3804	141.06	49.7008	51.2901	97.2006	5.37955			200	79.9901	128.678	31.302	27.6495	49.5494	5.74958
							202	93.908	139.716	48.1	52.568	89.3668	15.7692			202	73.6206	119.692	27.5493	26.8259	48.1867	5.46518
							204	99.5783	145.593	53.5633	55.4388	96.0115	14.8661			204	75.3512	129.064	21.6386	24.9386	43.3212	6.55595
							206	93.2944	142.789	43.7999	58.3606	100.648	16.0736			206	69.1873	117.844	20.5304	27.1134	45.4443	8.78259
							208	92.3662	146.834	37.8979	51.6225	90.6097	12.6353			208	71.7346	120.531	22.9378	27.5032	43.4539	11.5525
							210	90.5491	136.133	44.9647	56.8361	94.8254	18.8468			210	72.3802	120.832	23.9285	27.6383	43.3063	11.9704
							212	93.8131	138.618	49.0083	62.7885	99.2738	26.3032			212	73.102	125.376	20.8281	26.8995	43.3366	10.4623
							214	94.3773	149.309	39.4457	62.4264	105.131	19.7219			214	73.8582	124.967	22.7496	33.8886	55.3191	12.4582
							216	94.3627	148.057	40.6684	64.6414	101.724	27.5592			216	73.1667	121.49	24.8429	37.2744	62.9893	11.5594
							218	97.0173	145.222	48.8122	71.8563	116.96	26.752			218	75.3299	122.262	28.3981	33.1475	48.3204	17.9746
							220	95.2716	143.198	47.3453	69.5392	109.604	29.4748			220	77.1585	125.206	29.1108	37.7912	56.9549	18.6275
							222	91.1173	131.826	50.4085	71.2166	116.031	26.4022			222	76.0933	120.073	32.1131	40.8043	67.9582	13.6505
							224	88.1111	132.047	44.1748	69.3962	113.207	25.5851			224	74.5426	118.948	30.1372	40.7212	65.2771	16.1653
							226	97.5103	154.781	40.2393	75.3249	118.76	31.89			226	72.8938	116.745	29.0427	42.708	66.1902	19.2257
							228	91.4	140.702	42.0976	89.8965	139.85	39.9435			228	72.1412	112.008	32.2744	50.8469	77.6673	24.0265
							230	97.8286	147.626	48.031	89.5292	142.775	36.2833			230	72.3362	115.933	28.7395	48.9987	77.909	20.0885
							232	97.6448	149.706	45.5839	99.8813	154.488	45.2753			232	70.09	113.588	26.5926	48.5819	72.7765	24.3873
							234	96.1167	145.59	46.6434	90.0262	130.33	49.722			234	69.6914	116.133	23.2493	53.5402	83.5173	23.563
							236	88.0954	134.866	41.3243	85.3711	127.569	43.1736			236	73.1108	113.792	32.4294	52.3153	79.9102	24.7204
							238	87.5938	126.661	48.5266	95.0011	153.345	36.6569			238	68.4542	109.303	27.6058	54.904	81.1618	28.6461
							240	91.305	131.736	50.8742	93.9189	144.939	42.899			240	72.1844	113.969	30.3996	52.7671	73.4692	32.065
							242	86.3456	121.966	50.725	88.7082	138.072	39.3441			242	70.2247	112.528	27.9216	52.0488	76.6149	27.4826
							244	81.7034	114.581	48.8257	87.8057	133.302	42.3098			244	70.8193	113.847	27.7912	55.6871	81.9131	29.4611
							246	70.3941	97.3727	43.4155	100.395	162.526	38.2648			246	69.5135	112.772	26.2553	59.026	88.0619	29.9902
							248	75.832	112.49	39.174	105.511	170.336	40.686			248	59.0341	96.0178	22.0503	62.6134	91.1132	34.1136
							250	71.2318	110.838	31.6253	103.218	158.625	47.811			250	66.5421	110.255	22.8286	58.7339	89.2775	28.1902
							252	73.5105	116.065	30.9564	93.6644	151.634	35.6949			252	65.1283	107.415	22.8417	58.6383	86.6394	30.6373
							254	72.8159	110.036	35.5959	90.691	144.112	37.2696			254	62.2315	100.623	23.8404	63.36	96.2823	30.4378
							256	70.7945	105.36	36.229	95.2252	146.979	43.4716			256	65.699	107.088	24.3096	61.2771	90.1681	32.3862
							258	77.6417	123.625	31.6587	101.34	155.742	46.9383			258	70.5387	113.07	28.0073	60.0993	88.9914	31.2072
							260	67.7318	111.714	23.7493	90.1512	140.568	39.7341			260	68.602	112.623	24.5808	60.0745	88.9405	31.2084
							262	63.8568	103.038	24.6758	87.4732	143.081	31.8652			262	67.932	106.571	29.293	62.7827	87.9595	37.6059
							264	54.8565	82.3876	27.3254	86.1026	131.73	40.4757			264	65.3223	106.056	24.5885	66.6917	102.35	31.0335
							266	64.4637	97.6503	31.2771	78.4001	114.918	41.8828			266	63.9081	103.444	24.3725	60.3873	88.0461	32.7285
							268	63.5151	92.5566	34.4736	93.5314	143.189	43.8738			268	57.3517	87.1909	27.5124	71.4604	107.782	35.1389
							270	64.0841	93.8865	34.2817	83.9223	140.231	27.614			270	60.4148	94.0636	26.766	67.6452	104.333	30.9573
							272	70.5557	98.7673	42.3441	89.6024	138.36	40.8449			272	63.1831	98.6119	27.7543	67.3904	101.241	33.5402
							274	61.9446	90.4889	33.4003	106.029	158.09	53.9669			274	58.6685	92.5239	24.8131	63.0718	97.1115	29.0321
							276	64.1429	94.7194	33.5665	99.8335	153.321	46.3463			276	61.5629	98.5593	24.5664	67.6651	114.918	20.4125
							278	64.8071	96.3491	33.2651	98.6374	146.09	51.1847			278	61.2144	99.3578	23.0709	63.822	101.258	26.3857
							280	65.9838	97.563	34.4045	107.515	168.659	46.3713			280	58.5731	95.286	21.8602	65.0898	96.8681	33.3115
							282	62.7345	93.2748	32.1942	108.774	168.713	48.8353			282	62.468	103.741	21.195	60.3696	83.6252	37.114
							284	69.5698	107.502	31.638	101.811	162.467	41.1541			284	63.7083	106.284	21.1332	65.3789	100.956	29.8023
							286	66.3165	101.594	31.0391	91.6765	152.607	30.7461			286	63.8929	107.665	20.1204	66.8294	107.925	25.7333
							288	71.4764	114.77	28.1832	100.926	154.077	47.7743			288	62.3723	101.05	23.6945	65.1046	100.37	29.8396
							290	78.9161	123.673	34.1597	100.147	144.074	56.2204			290	63.2818	98.2074	28.3561	65.8785	106.482	25.2746
							292	84.457	121.677	47.2376	104.194	152.788	55.6001			292	61.2934	98.8265	23.7603	60.9875	92.7011	29.2739
							294	72.8452	107.553	38.1373	86.0131	125.015	47.011			294	62.1825	101.535	22.83	57.1491	89.2227	25.0756
							296	79.969	116.479	43.4594	98.1061	150.819	45.3927			296	59.7269	94.883	24.5707	54.5022	89.6741	19.3303
							298	79.2144	112.993	45.4363	102.828	154.562	51.094			298	64.4601	103.737	25.1832	55.1313	87.9163	22.3463
							300	88.6176	127.755	49.4805	94.9036	151.757	38.0501			300	66.879	110.327	23.431	49.3153	76.7959	21.8346
							302	83.6619	116.33	50.994	97.0185	153.705	40.3316			302	65.6072	104.57	26.6445	54.1225	83.4929	24.7521
							304	93.4722	138.527	48.4174	86.4558	136.589	36.3222			304	71.0177	113.109	28.9269	51.0066	76.6227	25.3905
							306	87.9175	122.217	53.6181	86.377	136.766	35.9884			306	69.3724	112.853	25.8922	55.8267	85.3139	26.3396
							308	92.5298	131.322	53.738	84.1928	125.794	42.5913			308	68.933	112.243	25.6228	54.8462	85.7955	23.897
							310	97.8521	136.564	59.1398	81.1149	119.852	42.3777			310	66.2057	109.783	22.6284	49.4388	75.6759	23.2018
							312	98.1113	143.067	53.156	74.758	115.953	33.5631			312	62.8747	100.678	25.0718	45.7965	72.8264	18.7665
							314	98.7956	146.808	50.7833	74.3165	115.699	32.9337			314	66.6008	110.108	23.0939	43.4171	67.2178	19.6164
							316	91.4268	131.934	50.9193	70.5399	107.202	33.8778			316	64.3022	100.137	28.4676	43.7139	71.6708	15.757
							318	89.7048	127.718	51.692	66.3822	105.398	27.3665			318	58.7126	94.0327	23.3926	38.4959	62.109	14.8828
							320	99.4201	138.795	60.0453	64.9901	98.2773	31.7029			320	67.1647	104.327	30.0022	35.5075	61.1065	9.90841
							322	100.599	148.565	52.6339	62.5521	93.1022	32.0021			322	69.9781	113.6	26.356	38.3107	65.2679	11.3534
							324	105.629	159.462	51.7951	58.1665	87.4334	28.8996			324	69.1585	117.5	20.8169	34.5265	58.4904	10.5625
							326	96.2184	137.825	54.6115	57.0354	86.9408	27.1301			326	67.0595	111.627	22.4922	34.7802	56.9177	12.6426
							328	90.403	128.817	51.9892	61.3177	85.0293	37.6062			328	64.9498	106.045	23.8551	34.9644	59.7953	10.1334
							330	91.7693	133.869	49.6692	57.7056	83.8666	31.5446			330	66.796	107.552	26.0402	33.7147	53.2268	14.2027
							332	107.358	150.653	64.0637	59.4139	92.6475	26.1804			332	67.0115	112.81	21.2135	33.2045	54.0096	12.3995
							334	107.293	145.775	68.8106	56.1062	88.3352	23.8773			334	71.0029	114.685	27.3205	33.1906	56.1605	10.2208
							336	105.233	142.815	67.6501	54.5523	78.7384	30.3661			336	74.6749	128.346	21.0032	33.4311	56.6419	10.2202
							338	102.189	142.785	61.593	58.3111	89.6576	26.9646			338	70.9548	120.88	21.0296	31.6441	55.8688	7.41939
							340	106.056	148.589	63.5237	52.6537	87.4599	17.8476			340	69.8854	115.915	23.8558	27.5193	48.8684	6.17021
							342	98.9926	139.514	58.4715	57.0257	87.7839	26.2675			342	71.6542	120.636	22.6726	30.942	55.2415	6.64245
							344	105.146	148.686	61.6057	49.2988	75.219	23.3787			344	69.6328	116.557	22.7086	28.4762	54.528	2.42442
							346	100.339	145.623	55.0561	53.6695	83.3452	23.9939			346	68.7426	115.716	21.7698	25.5258	51.38	-0.32854
							348	95.8242	132.283	59.365	57.6025	95.5399	19.6651			348	70.2276	119.799	20.6567	29.164	57.6887	0.639231
							350	102.163	137.149	67.1776	53.2075	87.5242	18.8908			350	69.7693	114.704	24.8342	25.6453	49.8784	1.4122
							352	111.797	165.456	58.1386	53.2998	87.1913	19.4083			352	71.6113	115.143	28.08	25.3234	49.27	1.37664
							354	100.589	143.706	57.472	50.2986	78.7455	21.8517			354	70.5025	114.144	26.861	23.1521	46.3184	-0.01421
							356	94.7351	124.275	65.1947	52.8848	79.255	26.5147			356	71.8503	116.628	27.0728	26.516	47.503	5.52903
							358	92.622	124.602	60.6418	55.0915	78.6242	31.5589			358	72.6359	115.937	29.3346	23.1929	41.5127	4.87318

## Sheet: Figure 2b
Figure 2b: Western blotting of extracts from siRNA-transfected cells

## Sheet: Figure 2c
Figure 2c: Percentage of cortical localisation of GFP-LGN in siRNA-transfected cells		EXP (Experiment)
	GFP-LGN
			EXP1	EXP2	EXP3	Total	EXP1	EXP2	EXP3		Mean %
		n	18	18	17	53	%	%	%
	si-Control	Bilateral	14	14	13		77.7778	77.7778	76.4706		77.342
		Unilateral	0	0	0		0	0	0		0
		Central	2	4	3		11.1111	22.2222	17.6471		16.9935
		Circumferential	2	0	1		11.1111	0	5.88235		5.66449
			EXP1	EXP2	EXP3	Total	EXP1	EXP2	EXP3		Mean %
		n	15	18	9	42	%	%	%
	si-ANXA1#1	Bilateral	3	4	2		20	22.2222	23.0769		21.7664
		Unilateral	3	0	1		20	0	11.1111		10.3704
		Central	6	10	5		40	55.5556	55.5556		50.3704
		Circumferential	3	4	1		20	22.2222	11.1111		17.7778

## Sheet: Figure 2e
Figure 2e: Western blotting of extracts from siRNA- transfected cells expressing or not ANXA1-mCherry

## Sheet: Figure 2f
Figure 2f: LGN, NuMA and p150 cortical localisation					EXP (Experiment)
				LGN												NuMA												p150Glued
						EXP1	EXP2	EXP3	Total	EXP1	EXP2	EXP3		Mean %				EXP1	EXP2	EXP3	Total	EXP1	EXP2	EXP3		Mean %				EXP1	EXP2	EXP3	Total	EXP1	EXP2	EXP3		Mean %
					n	23	22	25	70	%	%	%					n	25	25	23	73	%	%	%					n	21	31	27	79	%	%	%
				si-Control	Bilateral	23	20	22		100	90.9091	88		92.9697		si-Control	Bilateral	24	22	20		96	88	86.9565		90.3188		si-Control	Bilateral	17	24	20		80.9524	77.4194	74.0741		77.4819
					Unilateral	0	1	1		0	4.54545	4		2.84848			Unilateral	0	0	1		0	0	4.34783		1.44928			Unilateral	1	3	2		4.7619	9.67742	7.40741		7.28224
					Central	0	1	2		0	4.54545	8		4.18182			Central	1	2	2		4	8	8.69565		6.89855			Central	1	1	2		4.7619	3.22581	7.40741		5.13171
					Circumferential	0	0	0		0	0	0		0			Circumferential	0	0	0		0	0	0		0			Circumferential	0	0	0		0	0	0		0
					Absent	0	0	0		0	0	0		0			Absent	0	1	0		0	4	0		1.33333			Absent	2	3	3		9.52381	9.67742	11.1111		10.1041
						EXP1	EXP2	EXP3	Total	EXP1	EXP2	EXP3		Mean %				EXP1	EXP2	EXP3	Total	EXP1	EXP2	EXP3		Mean %				EXP1	EXP2	EXP3	Total	EXP1	EXP2	EXP3		Mean %
					n	15	15	21	51	%	%	%					n	21	20	21	62	%	%	%					n	28	29	44	101	%	%	%
				si-ANXA1#1	Bilateral	3	1	1		20	6.66667	4.7619		10.4762		si-ANXA1#1	Bilateral	7	4	5		33.3333	20	23.8095		25.7143		si-ANXA1#1	Bilateral	3	4	5		10.7143	13.7931	11.3636		11.957
					Unilateral	2	4	2		13.3333	26.6667	9.52381		16.5079			Unilateral	3	2	5		14.2857	10	23.8095		16.0317			Unilateral	5	8	6		17.8571	27.5862	13.6364		19.6932
					Central	6	8	14		40	53.3333	66.6667		53.3333			Central	6	10	6		28.5714	50	28.5714		35.7143			Central	6	3	8		21.4286	10.3448	18.1818		16.6517
					Circumferential	4	2	4		26.6667	13.3333	19.0476		19.6825			Circumferential	4	4	3		19.0476	20	14.2857		17.7778			Circumferential	1	1	1		3.57143	3.44828	2.27273		3.09748
					Absent	0	0	0		0	0	0		0			Absent	1	0	2		4.7619	0	9.52381		4.7619			Absent	13	13	24		46.4286	44.8276	54.5455		48.6005
						EXP1	EXP2	EXP3	Total	EXP1	EXP2	EXP3		Mean %				EXP1	EXP2	EXP3	Total	EXP1	EXP2	EXP3		Mean %				EXP1	EXP2	EXP3	Total	EXP1	EXP2	EXP3		Mean %
					n	14	12	17	43	%	%	%					n	14	16	15	45	%	%	%					n	25	36	38	99	%	%	%
				si-ANXA1#2	Bilateral	2	3	2		14.2857	25	11.7647		17.0168		si-ANXA1#2	Bilateral	5	8	2		35.7143	50	13.3333		33.0159		si-ANXA1#2	Bilateral	5	4	5		20	11.1111	13.1579		14.7563
					Unilateral	4	1	1		28.5714	8.33333	5.88235		14.2624			Unilateral	1	3	4		7.14286	18.75	26.6667		17.5198			Unilateral	4	5	7		16	13.8889	18.4211		16.1033
					Central	4	5	10		28.5714	41.6667	58.8235		43.0205			Central	6	2	4		42.8571	12.5	26.6667		27.3413			Central	4	6	5		16	16.6667	13.1579		15.2749
					Circumferential	4	3	4		28.5714	25	23.5294		25.7003			Circumferential	2	2	1		14.2857	12.5	6.66667		11.1508			Circumferential	0	3	3		0	8.33333	7.89474		5.40936
					Absent	0	0	0		0	0	0		0			Absent	0	1	4		0	6.25	26.6667		10.9722			Absent	12	18	18		48	50	47.3684		48.4561
						EXP1	EXP2	EXP3	Total	EXP1	EXP2	EXP3		Mean %				EXP1	EXP2	EXP3	Total	EXP1	EXP2	EXP3		Mean %				EXP1	EXP2	EXP3	Total	EXP1	EXP2	EXP3		Mean %
					n	29	23	17	69	%	%	%					n	14	15	12	41	%	%	%					n	10	12	11	33
				si-Control +ANXA1mCherry	Bilateral	27	20	15		93.1034	86.9565	88.2353		89.4318		si-Control +ANXA1mCherry	Bilateral	11	13	11		78.5714	86.6667	91.6667		85.6349		si-Control +ANXA1mCherry	Bilateral	8	10	9		80	83.3333	81.8182		81.7172
					Unilateral	1	0	2		3.44828	0	11.7647		5.07099			Unilateral	1	0	0		7.14286	0	0		2.38095			Unilateral	1	2	2		10	16.6667	18.1818		14.9495
					Central	0	1	0		0	4.34783	0		1.44928			Central	2	0	1		14.2857	0	8.33333		7.53968			Central	0	0	0		0	0	0		0
					Circumferential	1	2	0		3.44828	8.69565	0		4.04798			Circumferential	0	0	0		0	0	0		0			Circumferential	0	0	0		0	0	0		0
					Absent	0	0	0		0	0	0		0			Absent	0	2	0		0	13.3333	0		4.44444			Absent	1	0	0		10	0	0		3.33333
						EXP1	EXP2	EXP3	Total	EXP1	EXP2	EXP3		Mean %				EXP1	EXP2	EXP3	Total	EXP1	EXP2	EXP3		Mean %				EXP1	EXP2	EXP3	Total	EXP1	EXP2	EXP3		Mean %
					n	12	22	13	47	%	%	%					n	17	19	14	50	%	%	%					n	13	10	11	34
				si-ANXA1#2 +ANXA1mCherry	Bilateral	10	19	11		83.3333	86.3636	84.6154		84.7708		si-ANXA1#2 +ANXA1mCherry	Bilateral	15	16	12		88.2353	84.2105	85.7143		86.0534		si-ANXA1#2 +ANXA1mCherry	Bilateral	10	8	9		76.9231	80	81.8182		79.5804
					Unilateral	1	2	1		8.33333	4.54545	7.69231		6.85703			Unilateral	1	2	1		5.88235	10.5263	7.14286		7.85051			Unilateral	1	0	1		7.69231	0	9.09091		5.59441
					Central	1	1	1		8.33333	9.09091	7.69231		8.37218			Central	1	1	1		5.88235	5.26316	7.14286		6.09612			Central	0	0	0		0	0	0		0
					Circumferential	0	0	0		0	0	0		0			Circumferential	0	0	0		0	0	0		0			Circumferential	0	0	1		0	0	9.09091		3.0303
					Absent	0	0	0		0	0	0		0			Absent	0	0	0		0	0	0		0			Absent	2	2	0		15.3846	20	0		11.7949

## Sheet: Figure 2h
Figure 2h: Average cortical fluorescence intensity profiles
of Gαi1 in siRNA-transfected metaphase cell				si-Control (n=32)			si-ANXA1#1 (n=30)			si-ANXA1#2 (n=30)
			Position along the cortex	Mean	Upper limit	Lower limit	Mean	Upper limit	Lower limit	Mean	Upper limit	Lower limit
			0	76.8228	99.0374	54.6082	90.7861	120.997	60.5754	95.3676	141.816	48.9189
			2	77.8879	102.04	53.7363	94.1286	128.454	59.803	95.0503	135.175	54.9254
			4	73.8219	95.7374	51.9065	92.1745	123.284	61.0651	91.8399	131.579	52.101
			6	74.3113	98.8145	49.808	93.7751	119.108	68.4427	94.4133	138.467	50.3593
			8	71.6222	89.729	53.5154	92.3212	118.021	66.6212	92.1109	133.52	50.7015
			10	73.4106	100.858	45.9636	90.3613	118.725	61.9973	89.9725	129.629	50.3162
			12	72.6899	95.0781	50.3016	91.1107	119.237	62.9838	89.078	129.936	48.2196
			14	72.2796	92.9886	51.5706	89.4181	114.558	64.2778	92.4012	135.602	49.2003
			16	69.6994	88.243	51.1558	89.3581	112.631	66.0853	88.7403	128.555	48.9253
			18	72.042	96.5405	47.5435	95.7779	121.39	70.1654	89.2402	126.91	51.5703
			20	74.731	100.205	49.2569	99.9543	128.496	71.4123	93.9215	135.505	52.3383
			22	76.8702	102.552	51.1883	95.1755	119.684	70.6672	96.7479	139.733	53.7623
			24	74.4081	95.0472	53.7689	94.4439	120.918	67.9693	92.7865	131.993	53.5801
			26	77.2488	100.212	54.2856	90.433	117.337	63.5293	90.2337	124.73	55.7376
			28	74.4506	97.0076	51.8937	93.3484	120.538	66.1588	92.3532	132.532	52.1748
			30	75.0609	97.1703	52.9515	96.7742	123.51	70.0379	91.4857	134.677	48.2948
			32	73.738	94.3333	53.1428	95.5457	125.032	66.0589	88.4991	123.841	53.1574
			34	73.7218	97.4	50.0436	97.7065	123.955	71.4578	93.7756	135.516	52.0351
			36	74.9704	95.9333	54.0074	93.5824	118.515	68.6496	93.29	128.495	58.0845
			38	73.6111	94.3717	52.8505	98.5855	129.266	67.9052	90.7272	125.909	55.545
			40	77.4683	102.504	52.4323	105.565	140.712	70.4177	92.0856	133.949	50.2225
			42	83.078	113.906	52.2504	107.212	133.817	80.6066	96.2575	145.321	47.194
			44	85.2295	120.276	50.1829	107.442	136.163	78.7201	93.4596	135.299	51.6206
			46	83.7762	112.918	54.6344	102.71	130.103	75.3159	94.0807	134.978	53.1837
			48	84.9877	123.054	46.9213	107.074	132.925	81.2217	96.0868	139.284	52.8897
			50	88.571	125.428	51.7145	105.313	132.387	78.2387	98.3404	132.352	64.3286
			52	84.6945	114.364	55.0251	102.858	131.573	74.1429	99.4693	136.713	62.226
			54	83.3525	112.22	54.4853	103.355	130.337	76.3723	105.853	149.135	62.5708
			56	94.7532	129.441	60.0654	107.715	137.558	77.8718	107.889	143.529	72.2502
			58	92.6196	124.727	60.5121	115.498	153.546	77.4495	105.68	149.521	61.8383
			60	95.0002	127.335	62.6657	111.113	146.212	76.0152	109.734	149.299	70.1689
			62	95.0359	124.519	65.5525	109.013	145.572	72.4543	113.145	163.719	62.5705
			64	100.458	136.112	64.8047	115.201	150.054	80.348	111.148	163.229	59.0674
			66	102.301	134.495	70.1066	124.161	158.05	90.2728	107.026	136.73	77.3211
			68	107.62	145.419	69.8219	125.218	156.904	93.5319	115.362	162.196	68.5272
			70	107.348	147.296	67.3995	121.518	154.261	88.775	112.452	155.575	69.3298
			72	109.717	148.671	70.7623	118.103	146.516	89.6906	104.699	142.718	66.6797
			74	109.4	140.933	77.8667	123.774	158.648	88.8995	114.165	156.384	71.9467
			76	116.468	150.561	82.3742	123.15	159.111	87.189	112.364	155	69.7273
			78	112.932	144.143	81.7223	123.756	163.958	83.5531	112.816	159.357	66.2749
			80	114.248	143.177	85.3184	123.731	164.413	83.0488	113.404	162.245	64.5628
			82	118.083	154.23	81.9364	123.957	161.634	86.2794	122.296	172.581	72.0102
			84	122.767	155.715	89.8179	123.391	162.403	84.379	126.761	178.311	75.212
			86	126.233	163.525	88.9414	119.277	148.964	89.5901	121.908	169.161	74.6544
			88	130.04	168.625	91.4554	119.987	153.363	86.6117	119.584	165.226	73.9425
			90	126.358	159.069	93.6464	122.437	151.999	92.8741	118.273	166.146	70.3989
			92	127.238	157.968	96.5088	122.071	156.848	87.2945	117.501	164.898	70.1041
			94	123.857	165.784	81.9299	116.82	149.683	83.9575	111.459	156.954	65.9632
			96	125.581	153.225	97.9366	120.039	159.351	80.7281	112.035	154.451	69.6193
			98	124.115	153.715	94.5164	129.138	163.742	94.5352	114.26	156.201	72.3185
			100	121.903	154.439	89.3679	128.346	159.011	97.681	119.868	164.509	75.2259
			102	116.979	146.917	87.0401	121.912	157.758	86.0661	123.588	174.558	72.6186
			104	118.799	154.482	83.1168	114.058	142.879	85.2362	117.011	163.976	70.0452
			106	117.716	151.531	83.9008	122.526	156.956	88.0969	114.437	155.565	73.3093
			108	115.678	150.448	80.9079	122.725	160.022	85.4274	120.378	161.982	78.7732
			110	114.64	147.277	82.0032	125.865	159.915	91.8141	121.01	164.619	77.4003
			112	110.581	140.665	80.4966	124.73	161.83	87.6293	114.854	152.638	77.0699
			114	117.818	147.95	87.6856	124.485	158.832	90.1376	107.506	147.848	67.163
			116	113.137	143.532	82.7415	124.16	152.742	95.5792	106.372	145.03	67.7135
			118	113.65	145.819	81.4821	119.066	147.243	90.8886	106.244	145.614	66.8728
			120	108.21	133.82	82.6005	109.865	137.798	81.9317	104.494	143.899	65.0894
			122	103.433	128.601	78.2643	108.858	133.012	84.7029	105.357	146.57	64.1442
			124	101.476	132.695	70.2578	111.905	146.635	77.176	95.1948	130.481	59.9081
			126	98.5663	126.338	70.7943	107.02	137.207	76.833	99.7756	135.279	64.2721
			128	97.9967	124.888	71.1052	108.281	131.548	85.0135	101.881	135.129	68.633
			130	94.2672	118.881	69.6536	105.068	137.377	72.7591	102.735	139.913	65.5575
			132	95.6417	122.561	68.722	100.114	132.811	67.4165	98.8931	133.962	63.8244
			134	92.9505	119.361	66.5405	95.209	124.03	66.388	95.1621	125.05	65.2744
			136	89.0251	115.177	62.8733	95.2626	121.287	69.2388	90.0589	115.851	64.267
			138	86.6446	113.762	59.5272	95.5605	123.464	67.6568	95.5456	123.874	67.2168
			140	89.896	120.97	58.8219	91.9029	116.261	67.545	92.4606	132.353	52.5679
			142	85.3812	117.278	53.4841	92.473	116.673	68.2735	83.839	116.01	51.668
			144	82.9219	111.967	53.8769	92.6198	117.489	67.751	82.9377	118.277	47.5983
			146	76.4704	99.5176	53.4232	93.0727	115.592	70.5536	78.6525	113.336	43.9692
			148	76.6155	99.7221	53.5089	97.0421	121.918	72.1664	79.6145	117.818	41.4106
			150	80.3742	103.442	57.3058	93.609	117.815	69.4031	78.1795	114.893	41.4659
			152	77.5844	102.296	52.873	91.7728	114.696	68.85	76.2801	109.85	42.7105
			154	77.6412	103.561	51.7216	88.4333	105.844	71.0229	81.2286	108.842	53.615
			156	81.6245	105.619	57.63	90.3178	108.888	71.7476	83.8449	115.914	51.7758
			158	76.8857	102.974	50.7978	91.0983	113.427	68.7692	80.8281	113.987	47.6697
			160	74.1056	99.8769	48.3342	93.9968	114.832	73.162	74.351	104.632	44.0696
			162	72.5242	96.4225	48.626	92.001	116.584	67.4185	73.4607	102.481	44.4405
			164	69.9264	89.7755	50.0773	92.549	118.774	66.3238	77.1995	106.471	47.9284
			166	69.6166	89.9685	49.2648	86.9612	111.379	62.5439	80.4377	112.96	47.9154
			168	70.0438	87.3736	52.714	91.536	114.636	68.4358	74.4189	102.679	46.1591
			170	72.4277	92.415	52.4404	86.3716	111.153	61.5908	77.8801	108.606	47.1547
			172	71.0726	91.754	50.3913	85.6651	111.106	60.2242	75.5831	100.755	50.4116
			174	74.4648	102.155	46.7748	86.2127	108.01	64.4151	74.7955	101.156	48.4353
			176	73.4737	99.4299	47.5175	89.744	114.139	65.349	79.0179	108.004	50.0317
			178	72.4614	95.2786	49.6442	86.3672	107.793	64.9417	77.3134	106.661	47.9661
			180	74.5551	103.002	46.1081	83.772	101.946	65.5978	76.0456	109.169	42.9219
			182	77.2082	106.626	47.7908	83.6872	95.0988	72.2756	77.4632	112.765	42.1617
			184	75.2621	104.188	46.3365	83.2627	98.8564	67.669	73.1171	100.161	46.0737
			186	72.0553	96.6577	47.4529	85.329	102.188	68.4699	75.4683	106.306	44.6304
			188	72.1749	98.2719	46.0779	82.5928	100.647	64.5386	75.6459	105.735	45.5569
			190	74.6293	98.694	50.5645	87.4345	106.517	68.3523	78.0114	109.605	46.418
			192	71.7405	95.4608	48.0203	91.9779	112.071	71.8844	77.1439	107.7	46.5873
			194	76.2898	104.514	48.0658	88.7416	113.516	63.967	81.4029	113.612	49.1936
			196	75.378	97.1527	53.6032	88.8376	109.8	67.875	81.278	110.873	51.6836
			198	72.8435	96.1012	49.5856	93.2591	122.238	64.2799	77.7174	103.963	51.4716
			200	75.3149	104.356	46.2739	91.7695	112.444	71.0952	78.2713	110.052	46.4905
			202	79.3683	116.762	41.9745	89.3364	108.159	70.5144	80.4425	113.355	47.5301
			204	73.5623	99.0709	48.0537	85.1581	105.476	64.8401	78.5669	110.215	46.9183
			206	73.0612	96.4394	49.683	92.1305	119.227	65.0342	81.4255	115.569	47.2818
			208	73.6942	97.573	49.8155	89.9188	115.415	64.4226	78.5317	108.862	48.2009
			210	74.1797	95.4342	52.9252	87.4107	107.645	67.1768	81.138	115.127	47.1489
			212	77.1855	104.188	50.1827	91.8471	112.658	71.0367	83.7351	116.711	50.7588
			214	80.9992	111.797	50.2011	92.7832	112.788	72.7788	85.1084	121.112	49.1051
			216	79.4159	102.073	56.7584	93.4211	112.024	74.8182	86.0182	121.48	50.5559
			218	81.8093	116.018	47.6004	100.009	126.107	73.9117	88.4093	122.177	54.6418
			220	82.7045	108.967	56.4419	96.8739	118.184	75.5641	86.5266	124.549	48.5037
			222	83.1956	106.68	59.7111	99.1323	122.802	75.4623	90.7063	128.183	53.2293
			224	83.865	108.317	59.4128	97.014	123.126	70.9023	93.2663	133.235	53.298
			226	87.58	119.384	55.776	98.428	120.755	76.1014	91.6255	127.994	55.2573
			228	89.9156	125.27	54.5616	104.244	131.765	76.7237	94.8774	137.379	52.376
			230	92.6363	125.106	60.1666	104.307	136.662	71.951	98.0952	138.558	57.6326
			232	94.1097	129.886	58.3333	103.013	130.845	75.1804	100.809	148.529	53.0881
			234	97.5593	130.48	64.6387	102.043	126.186	77.8994	95.7316	135.566	55.8971
			236	99.6431	132.292	66.9948	102.879	125.624	80.1335	99.7583	137.213	62.3032
			238	99.6597	128.966	70.3532	109.268	141.062	77.475	103.939	147.192	60.6854
			240	105.601	138.08	73.1216	111.103	144.188	78.0192	110.53	158.524	62.5363
			242	108.09	142.856	73.325	118.936	152.309	85.5633	105.548	144.14	66.9563
			244	108.161	142.834	73.4886	109.782	133.424	86.1407	114.97	159.047	70.8937
			246	114.291	155.995	72.5868	120.894	155.95	85.8382	117.447	166.728	68.1653
			248	122.85	164.349	81.35	122.227	158.7	85.7537	115.328	161.993	68.6634
			250	116.028	151.735	80.3216	112.93	149.855	76.0049	121.971	175.337	68.606
			252	117.788	151.896	83.6796	112.348	147.291	77.4053	122.193	178.473	65.9129
			254	133.108	174.355	91.86	120.673	149.601	91.7457	121.921	175.839	68.0018
			256	128.245	166.959	89.5322	117.009	142.249	91.7687	127.335	180.338	74.3321
			258	128.627	172.207	85.0479	112.516	138.163	86.8685	126.109	176.491	75.7268
			260	123.912	163.607	84.2158	111.64	144.135	79.1455	125.733	177.382	74.0835
			262	124.919	161.61	88.2275	122.574	164.471	80.6762	125.143	173.123	77.1636
			264	124.65	160.29	89.0104	122.321	156.283	88.3584	122.797	170.007	75.5871
			266	131.388	168.737	94.039	122.842	159.996	85.6873	127.933	178.323	77.5433
			268	133.708	169.255	98.1621	122.446	150.696	94.1962	119.828	168.568	71.0874
			270	127.863	162.271	93.4545	126.982	159.34	94.6247	117.816	167.764	67.8688
			272	130.246	160.113	100.379	126.09	168.72	83.4598	115.887	167.147	64.6275
			274	130.907	167.425	94.3898	122.886	156.033	89.7392	114.962	165.184	64.7393
			276	132.631	169.341	95.9207	126.33	155.179	97.4811	121.555	172.33	70.7808
			278	137.819	171.954	103.684	128.864	156.251	101.478	117.926	171.735	64.1174
			280	135.538	171.608	99.4677	127.119	153.677	100.561	117.941	174.111	61.7704
			282	130.348	165.797	94.8986	131.605	153.496	109.713	112.81	161.83	63.789
			284	128.305	166.87	89.7401	135.846	161.651	110.04	115.242	166.376	64.1086
			286	131.399	173.292	89.5045	133.092	161.836	104.348	115.26	165.604	64.9167
			288	132.372	170.017	94.7278	132.846	161.744	103.949	116.547	165.003	68.0906
			290	126.43	163.033	89.8275	129.837	156.899	102.776	118.188	171.24	65.1352
			292	119.372	151.304	87.4401	131.97	162.867	101.073	114.691	158.447	70.9336
			294	119.802	152.812	86.7918	135.022	169.715	100.329	114.004	160.734	67.2743
			296	120.003	149.585	90.4214	132.937	170.837	95.0376	114.738	157.629	71.8466
			298	114.532	143.333	85.7307	129.712	158.293	101.131	111.896	155.243	68.5491
			300	107.23	140.648	73.8131	130.418	159.36	101.476	114.169	160.909	67.4292
			302	107.428	137.644	77.212	118.886	145.47	92.303	116.521	165.85	67.1919
			304	108.291	136.241	80.3414	111.02	135.48	86.5609	110.572	154.558	66.5865
			306	110.542	141.068	80.015	113.688	139.321	88.0562	110.115	154.461	65.7701
			308	97.7819	124.372	71.1913	110.734	130.96	90.508	107.111	147.794	66.4283
			310	93.8099	117.539	70.0807	112.94	136.407	89.4729	108.073	158.892	57.2529
			312	95.0404	118.34	71.7404	111.146	139.426	82.8665	102.864	155.652	50.0759
			314	89.9258	119.552	60.2991	107.707	134.404	81.0103	105.358	158.821	51.8961
			316	91.2024	121.134	61.2707	106.013	129.758	82.2678	106.221	161.725	50.7177
			318	89.8229	114.979	64.667	102.779	125.809	79.7497	99.351	143.435	55.2672
			320	84.6893	107.751	61.6275	98.7043	121.516	75.8928	96.9445	135.876	58.0125
			322	85.2144	108.52	61.909	99.7551	123.076	76.4342	98.5577	140.905	56.2103
			324	80.9373	100.601	61.2734	101.246	126.362	76.1303	98.6317	140.227	57.0362
			326	80.3196	102.231	58.4078	98.2978	117.978	78.6175	99.4913	139.158	59.8251
			328	79.1585	101.374	56.9431	92.5751	114.723	70.4275	96.5517	139.713	53.3907
			330	78.4195	98.0319	58.8071	91.3448	114.797	67.8928	94.1567	135.636	52.6775
			332	78.0658	96.1786	59.9529	90.3758	106.959	73.7928	95.0037	139.253	50.7547
			334	77.2259	100.643	53.8084	88.9942	111.907	66.0815	95.2591	139.753	50.765
			336	76.9346	99.2726	54.5966	89.3665	111.597	67.1358	96.9264	142.897	50.9561
			338	73.8311	91.3456	56.3165	93.9663	118.726	69.207	94.9097	135.422	54.3973
			340	71.4004	88.5429	54.2579	88.8631	117.028	60.6983	89.019	125.715	52.3227
			342	71.1041	91.1475	51.0608	89.997	113.447	66.5471	86.7689	125.035	48.5024
			344	70.5577	89.5268	51.5885	90.7857	118.304	63.2672	89.2801	128.395	50.1651
			346	72.4142	88.8556	55.9729	95.0059	120.141	69.8713	91.3443	134.803	47.886
			348	73.5592	97.918	49.2004	94.1835	124.094	64.2729	92.5241	138.12	46.9286
			350	73.0727	97.4102	48.7352	90.6431	122.083	59.2031	92.9946	138.736	47.253
			352	71.5551	92.3021	50.8082	89.5489	116.499	62.5984	87.9249	133.519	42.3303
			354	69.3468	89.6679	49.0257	85.6272	109.939	61.3158	90.4322	133.577	47.2878
			356	69.1817	89.5406	48.8227	86.9891	112.057	61.921	88.2112	128.117	48.3055
			358	70.3333	90.6278	50.0388	87.2543	114.804	59.705	90.9409	131.045	50.8366
					172.207	85.0479		138.163	86.8685		176.491	75.7268
					163.607	84.2158		144.135	79.1455		177.382	74.0835
					161.61	88.2275		164.471	80.6762		173.123	77.1636
					160.29	89.0104		156.283	88.3584		170.007	75.5871
					168.737	94.039		159.996	85.6873		178.323	77.5433
					169.255	98.1621		150.696	94.1962		168.568	71.0874
					162.271	93.4545		159.34	94.6247		167.764	67.8688
					160.113	100.379		168.72	83.4598		167.147	64.6275
					167.425	94.3898		156.033	89.7392		165.184	64.7393
					169.341	95.9207		155.179	97.4811		172.33	70.7808
					171.954	103.684		156.251	101.478		171.735	64.1174
					171.608	99.4677		153.677	100.561		174.111	61.7704
					165.797	94.8986		153.496	109.713		161.83	63.789
					166.87	89.7401		161.651	110.04		166.376	64.1086
					173.292	89.5045		161.836	104.348		165.604	64.9167
					170.017	94.7278		161.744	103.949		165.003	68.0906
					163.033	89.8275		156.899	102.776		171.24	65.1352
					151.304	87.4401		162.867	101.073		158.447	70.9336
					152.812	86.7918		169.715	100.329		160.734	67.2743
					149.585	90.4214		170.837	95.0376		157.629	71.8466
					143.333	85.7307		158.293	101.131		155.243	68.5491
					140.648	73.8131		159.36	101.476		160.909	67.4292
					137.644	77.212		145.47	92.303		165.85	67.1919
					136.241	80.3414		135.48	86.5609		154.558	66.5865
					141.068	80.015		139.321	88.0562		154.461	65.7701
					124.372	71.1913		130.96	90.508		147.794	66.4283
					117.539	70.0807		136.407	89.4729		158.892	57.2529
					118.34	71.7404		139.426	82.8665		155.652	50.0759
					119.552	60.2991		134.404	81.0103		158.821	51.8961
					121.134	61.2707		129.758	82.2678		161.725	50.7177
					114.979	64.667		125.809	79.7497		143.435	55.2672
					107.751	61.6275		121.516	75.8928		135.876	58.0125
					108.52	61.909		123.076	76.4342		140.905	56.2103
					100.601	61.2734		126.362	76.1303		140.227	57.0362
					102.231	58.4078		117.978	78.6175		139.158	59.8251
					101.374	56.9431		114.723	70.4275		139.713	53.3907
					98.0319	58.8071		114.797	67.8928		135.636	52.6775
					96.1786	59.9529		106.959	73.7928		139.253	50.7547
					100.643	53.8084		111.907	66.0815		139.753	50.765
					99.2726	54.5966		111.597	67.1358		142.897	50.9561
					91.3456	56.3165		118.726	69.207		135.422	54.3973
					88.5429	54.2579		117.028	60.6983		125.715	52.3227
					91.1475	51.0608		113.447	66.5471		125.035	48.5024
					89.5268	51.5885		118.304	63.2672		128.395	50.1651
					88.8556	55.9729		120.141	69.8713		134.803	47.886
					97.918	49.2004		124.094	64.2729		138.12	46.9286
					97.4102	48.7352		122.083	59.2031		138.736	47.253
					92.3021	50.8082		116.499	62.5984		133.519	42.3303
					89.6679	49.0257		109.939	61.3158		133.577	47.2878
					89.5406	48.8227		112.057	61.921		128.117	48.3055
					90.6278	50.0388		114.804	59.705		131.045	50.8366

## Sheet: Figure 3b
Figure 3b: Average cortical and cytoplasmic fluorescence intensity profiles of ANXA1 and S100A11 from metaphase cells
			Control (n=30)								TG100-115 (n=30)
				ANXA1			S100A11					ANXA1			S100A11
			Distance (µm)	Mean	Upper limit	Lower limit	Mean	Upper limit	Lower limit		Distance (µm)	Mean	Upper limit	Lower limit	Mean	Upper limit	Lower limit
			0	7378.13	13329.1	1427.21	2261.02	4434.66	87.3764		0	5113.66	6829.81	3397.5	5901.86	9393.91	2409.82
			0.0877	7563.87	13294.5	1833.22	2674.84	5203.42	146.269		0.0877	4900.39	6438.26	3362.53	5375.46	8573.56	2177.36
			0.1755	8052.15	13910.6	2193.74	3214.6	6106.93	322.262		0.1755	4867.52	6338.7	3396.35	5168.11	8313.62	2022.6
			0.2632	9154.25	15253.4	3055.13	4089.77	7524.19	655.35		0.2632	4820.04	6041.51	3598.58	5194.1	8376.41	2011.78
			0.351	9884.42	16209.8	3559.08	5115.7	9137.76	1093.64		0.351	5016.59	6439.35	3593.82	5416.79	8699.07	2134.52
			0.4387	10746.1	17506.4	3985.92	6163.97	10913.3	1414.61		0.4387	5462.55	6922.72	4002.39	5705.12	9499.46	1910.77
			0.5265	11475.8	18112.1	4839.53	7197.16	12389.7	2004.63		0.5265	5794.55	7329.82	4259.27	6435.25	10677.7	2192.78
			0.6142	12332.4	18392.1	6272.71	7851.43	12660.8	3042.04		0.6142	6026.15	7795.64	4256.65	7276.53	11590.3	2962.76
			0.7019	12501.5	17704.2	7298.8	7992.35	11864	4120.71		0.7019	6234.33	7846.15	4622.51	7720.33	11785.3	3655.42
			0.7897	12337.2	16484.7	8189.7	7731.1	10501.9	4960.32		0.7897	6157.59	7721.46	4593.72	7916.47	12138.6	3694.33
			0.8774	11735.9	15213.2	8258.64	7456.61	9461.06	5452.16		0.8774	6404.88	8239.58	4570.17	7832.29	12256.3	3408.23
			0.9652	11285.9	14697.5	7874.33	7021.13	8888.72	5153.55		0.9652	6525.84	8312.66	4739.02	7850.67	12551.6	3149.73
			1.0529	10826.3	13997.4	7655.18	6727.69	8733.67	4721.71		1.0529	6781.56	8631.22	4931.9	7936.43	12643.6	3229.29
			1.1407	10428.2	13613.3	7243.15	6149.41	8207.41	4091.4		1.1407	7005.95	8850.47	5161.42	8027.68	12694.4	3360.96
			1.2284	9925.09	13085.9	6764.26	5531.87	7467.24	3596.49		1.2284	6992.94	8799.19	5186.7	8282.81	13002.9	3562.75
			1.3161	9197.69	12383.9	6011.44	4785.92	6569.18	3002.67		1.3161	6984.09	8677.51	5290.67	8262.69	12703.5	3821.84
			1.4039	8556.41	11934.7	5178.14	4117.8	5790.57	2445.04		1.4039	6991.38	8668.22	5314.55	8028.28	12078.8	3977.75
			1.4916	8073.35	11562.5	4584.22	3331.78	4859.9	1803.65		1.4916	6994.56	8654.73	5334.39	7618.78	11298.7	3938.87
			1.5794	7772.96	11495.9	4050.01	2758.32	4222.5	1294.14		1.5794	7164.69	8969.53	5359.86	7434.52	10811.7	4057.32
			1.6671	7520.34	11731.1	3309.57	2279.41	3594.21	964.614		1.6671	7232.76	9188.47	5277.05	7362.29	10799.7	3924.91
			1.7549	7366.52	11778	2955.01	1986.1	3260.31	711.888		1.7549	7541.7	9653.59	5429.82	7299.3	10655.2	3943.4
			1.8426	7543.01	12144.5	2941.53	1769.99	3052.31	487.682		1.8426	8014.63	10470.5	5558.77	6951.54	10601.1	3302.02
			1.9303	7569.06	11849.3	3288.79	1662.73	3072.83	252.634		1.9303	8247.11	10681.1	5813.08	6827.32	10321.4	3333.25
			2.0181	7455.01	11482.5	3427.55	1650.1	3205.21	94.9956		2.0181	8510.97	10947.8	6074.11	6861.43	10018.6	3704.28
			2.1058	7427.15	11105.9	3748.4	1667.79	3457.5	-121.932		2.1058	8904.39	11170.6	6638.16	6673.94	9287.76	4060.11
			2.1936	7485.96	11171.6	3800.36	1679.99	3622.62	-262.639		2.1936	9985.07	11125.2	8844.9	9123.85	11497.7	6749.96
			2.2813	7848.28	11727.6	3968.99	1671.93	3819.42	-475.559		2.2813	9711.83	11723.6	7700.06	8990	10879.6	7100.39
			2.3691	8068.97	11941.2	4196.71	1614.58	3773.01	-543.849		2.3691	9839.42	11630.6	8048.22	9027.97	11136.8	6919.18
			2.4568	8284.73	12391.7	4177.73	1742.79	4218.08	-732.497		2.4568	9522.39	11617.2	7427.6	8800.61	10824.8	6776.45
			2.5446	8320.66	12325.7	4315.59	1705.98	4218.13	-806.181		2.5446	9618.08	12561.1	6675.01	8583.67	10283.6	6883.73
			2.6323	8630.93	12618.2	4643.63	1698.93	4250.76	-852.909		2.6323	9977.58	12926.5	7028.66	8417.46	9872.47	6962.46
			2.72	9162.46	13277.5	5047.4	1788.26	4678.08	-1101.55		2.72	10408	13568.1	7247.86	8237.72	9753.63	6721.81
			2.8078	9621	14057.3	5184.67	1915.44	5119.54	-1288.66		2.8078	10822.1	14085.3	7558.85	8442.83	10150	6735.64
			2.8955	10314.1	15184.8	5443.44	2069.57	5763.78	-1624.63		2.8955	10921.4	13936.2	7906.59	8338.71	9919.32	6758.1
			2.9833	10792.6	15874.6	5710.72	2287.76	6624.39	-2048.87		2.9833	11062.2	14082.1	8042.35	8018.33	9463.11	6573.56
			3.071	10894.8	16097.7	5692.01	2332.81	6754.98	-2089.37		3.071	11260.1	14228.2	8292.01	8049.74	9549.29	6550.2
			3.1588	11177.1	16389.2	5965.1	2285.51	6617.28	-2046.25		3.1588	11157.4	13997.1	8317.66	8033	9552.67	6513.32
			3.2465	11710.9	16922.3	6499.53	2237.16	6395.15	-1920.83		3.2465	11009.5	13665	8354.02	8046.05	9511.59	6580.52
			3.3342	12219.7	17481.9	6957.52	2265.68	6643.39	-2112.03		3.3342	14463.7	17155.4	11772	8062.15	9490.61	6633.69
			3.422	12392	17875	6908.98	2269.48	6658.12	-2119.16		3.422	15236.6	17726.5	12746.7	7893.18	9243.75	6542.6
			3.5097	12495.9	17963.5	7028.27	2204.91	6431.13	-2021.31		3.5097	15235.9	17352.3	13119.5	7610.54	8734.83	6486.26
			3.5975	12706.6	17392.3	8020.9	2240.78	6470.44	-1988.87		3.5975	14188.1	16112	12264.1	7654.93	8791.66	6518.21
			3.6852	12771.5	17196.6	8346.51	2297.38	6516.65	-1921.88		3.6852	15187.2	17530.2	12844.1	7835.57	8884.71	6786.44
			3.773	12837.5	17505.1	8169.91	2366.76	6680.2	-1946.69		3.773	16474	18186.7	14761.4	8078.58	9144.11	7013.04
			3.8607	12888.1	17360.8	8415.45	2529.24	7433.33	-2374.85		3.8607	16673.9	18243	15104.8	8167.8	8950.54	7385.06
			3.9484	13305.5	17784.6	8826.46	2673.41	8129.24	-2782.42		3.9484	16872.7	18768.6	14976.7	8446.86	9510.57	7383.15
			4.0362	13526.1	17629.4	9422.67	2786.9	8478.04	-2904.24		4.0362	16783.9	18799.1	14768.7	8652.87	10234.3	7071.44
			4.1239	13881.7	18048.6	9714.7	2903.31	8696.83	-2890.2		4.1239	16556.9	18519.2	14594.6	8634.53	10396	6873.04
			4.2117	14250.9	18647.3	9854.55	3003.29	8815.32	-2808.74		4.2117	17905.1	20001.7	15808.4	8308	9926.73	6689.26
			4.2994	14554.8	19287.8	9821.72	3066.9	9118.7	-2984.9		4.2994	17863.9	19996.1	15731.6	8133.7	9565.97	6701.43
			4.3872	15004.7	19800.8	10208.6	3169.89	9623.08	-3283.3		4.3872	18117.7	20063.1	16172.4	8074.94	9505.46	6644.42
			4.4749	15645.3	20603.6	10687	3112.45	9499.19	-3274.29		4.4749	18357	20606.1	16107.9	7909.67	9221.47	6597.87
			4.5626	15698.8	20634	10763.6	2911.56	8887.97	-3064.85		4.5626	18654.2	20892.8	16415.7	8046.41	9424.81	6668.01
			4.6504	15569.5	20722.7	10416.3	2668.55	8087.08	-2749.98		4.6504	18897.6	21192.1	16603.2	8007.47	9440.29	6574.66
			4.7381	15714.8	20743.2	10686.5	2635.69	7934.88	-2663.49		4.7381	19092.8	21497.6	16688.1	7714.21	9200.31	6228.11
			4.8259	15656.4	20311.8	11001	2739.41	8252.56	-2773.74		4.8259	21438.4	23994.3	18882.5	7700.39	9292.18	6108.59
			4.9136	16082.9	20917.9	11247.9	2873.03	8548.92	-2802.85		4.9136	21256.6	23780.2	18733	7917.75	9713.44	6122.06
			5.0014	16573	21802.5	11343.4	2984.78	8882.25	-2912.7		5.0014	21195	23623.2	18766.8	7677.47	9246.43	6108.51
			5.0891	17269.6	22829.9	11709.2	3049	9152.27	-3054.27		5.0891	21074.6	23246.9	18902.2	7581.64	9021	6142.27
			5.1768	17390.5	22853.1	11927.9	3046.35	9071.58	-2978.87		5.1768	21233	23560.5	18905.5	7636.18	9055.4	6216.97
			5.2646	17789.6	23098.5	12480.8	3073.68	9103.17	-2955.81		5.2646	21286.5	23705.6	18867.4	7593.19	8930.39	6255.99
			5.3523	18342.7	23648.6	13036.9	3099.25	9103.71	-2905.22		5.3523	21686.9	23962.7	19411.1	7709.23	9267.97	6150.49
			5.4401	18704.5	23879.1	13529.8	3318.51	9921.92	-3284.9		5.4401	21706.1	24034.9	19377.2	7696.81	9246.85	6146.77
			5.5278	18981.9	24261.2	13702.7	3422.24	10416.2	-3571.73		5.5278	21649.4	23863.1	19435.6	7483.54	8810.93	6156.14
			5.6156	18949.3	24178	13720.6	3508.14	10905	-3888.72		5.6156	26508.7	28680.3	24337.2	7311.14	8655.51	5966.76
			5.7033	19136.3	24713.3	13559.3	3621.54	11306	-4062.92		5.7033	26725.6	28906.2	24545	7146.15	8648.76	5643.54
			5.791	18617.2	24001.7	13232.8	3499.22	10972.2	-3973.71		5.791	26779.2	29041.2	24517.1	7268.68	9080.88	5456.48
			5.8788	18466.3	23396.1	13536.5	3319.84	10331.1	-3691.42		5.8788	26503.2	28328.8	24677.6	7249.6	8935.49	5563.71
			5.9665	18487.3	22916.7	14057.9	3050.11	9242.21	-3142		5.9665	26563.3	28382.7	24743.8	7221.46	8761.96	5680.96
			6.0543	18214.3	22231.5	14197	2971.36	8862.05	-2919.33		6.0543	26792.2	28728.4	24856	7241.4	8523.15	5959.64
			6.142	18644.8	23143.4	14146.3	2787.08	8188.13	-2613.97		6.142	27171.7	29274.5	25068.9	7305.78	8516.65	6094.9
			6.2298	18902.5	23816.8	13988.2	2694.9	7751.26	-2361.46		6.2298	27457	29477.1	25436.9	7249.44	8342.66	6156.23
			6.3175	18720.7	23601.9	13839.6	2625.86	7575.64	-2323.91		6.3175	27725	29497.5	25952.4	7218.68	8289.18	6148.18
			6.4052	18488	23608.9	13367.1	2507.59	7222.77	-2207.58		6.4052	27780.4	29531.2	26029.5	7360.73	8494.75	6226.71
			6.493	18056	23234.4	12877.5	2478.29	7256.83	-2300.25		6.493	27386.8	29329.7	25443.9	7473.9	8650.09	6297.72
			6.5807	17774	23264.6	12283.4	2543.06	7355.66	-2269.55		6.5807	27309.1	29545.8	25072.5	7677.5	9320.38	6034.63
			6.6685	17267.1	22591.6	11942.6	2567.14	7482.52	-2348.25		6.6685	27478.9	29839.1	25118.8	7448.83	9022.78	5874.89
			6.7562	17301.1	22759.5	11842.7	2572.13	7739.91	-2595.65		6.7562	27454.2	29771.1	25137.4	7527.4	9388.75	5666.05
			6.844	17278	22776.9	11779.2	2612.31	7870.36	-2645.74		6.844	27544.2	29772.8	25315.5	7290.56	9225.24	5355.88
			6.9317	17736.6	23508	11965.1	2628.17	7927.62	-2671.28		6.9317	27442.4	29702.9	25181.8	7224.48	9032.72	5416.24
			7.0195	18161.5	24127.7	12195.3	2608.59	7922.61	-2705.43		7.0195	27446.8	29569.8	25323.9	7007.99	8420.29	5595.7
			7.1072	18547.5	24625.4	12469.7	2614.86	8005.47	-2775.74		7.1072	27595.2	29880.8	25309.6	7107.93	8363.71	5852.16
			7.1949	18457	24408.2	12505.9	2655.11	8112.99	-2802.78		7.1949	27379.4	29926.4	24832.4	7001.61	8266.3	5736.92
			7.2827	18486.7	24461.5	12511.8	2733.35	8395.95	-2929.26		7.2827	27171.3	29372.8	24969.7	6917.25	8231.26	5603.24
			7.3704	18337.7	24132.4	12543.1	2578.44	7907.61	-2750.73		7.3704	27034.5	29365.9	24703.1	6807.35	8009.1	5605.6
			7.4582	18096	23753.5	12438.5	2499.64	7635.75	-2636.48		7.4582	27151.9	29579.6	24724.2	6595.87	7534.24	5657.5
			7.5459	18095.2	23274	12916.4	2655.55	8266.77	-2955.67		7.5459	27540.6	29867.2	25214	6455.82	7195.37	5716.26
			7.6337	17829.7	22903	12756.3	2652.62	8351.72	-3046.49		7.6337	27626.3	29882.1	25370.4	6277.7	7064.75	5490.65
			7.7214	17743.6	22527.7	12959.5	2531.82	8014.77	-2951.13		7.7214	27414.4	29608.3	25220.6	6340.45	7117.11	5563.78
			7.8091	17509.1	22003.9	13014.2	2488.38	7975.87	-2999.1		7.8091	27132.7	29399.2	24866.2	6435.7	7341.32	5530.07
			7.8969	17295.5	22142.6	12448.4	2295	7335.09	-2745.1		7.8969	27052.9	29293.1	24812.8	6351.03	7258.14	5443.92
			7.9846	17429.7	22485.4	12374.1	2212.4	7087.23	-2662.44		7.9846	26933.2	29014.1	24852.2	6333.06	7158.97	5507.16
			8.0724	17339.8	21889.7	12789.8	2237.17	7230.15	-2755.81		8.0724	26956.7	28919.5	24993.9	6502.98	7200.5	5805.46
			8.1601	17525.5	22044.5	13006.5	2225.07	7184.22	-2734.09		8.1601	26663.3	28309.2	25017.4	6547.99	7523.56	5572.43
			8.2479	17268.9	21621.4	12916.3	2132.61	6734.6	-2469.38		8.2479	26654.5	28272.5	25036.5	6545.04	7587.73	5502.35
			8.3356	16955.4	21122.2	12788.5	2221.5	7004.72	-2561.72		8.3356	26773.8	28563.4	24984.1	6431.42	7461.43	5401.41
			8.4233	16586.1	21220.6	11951.6	2230.7	7117.08	-2655.68		8.4233	26205.1	28047.2	24362.9	6359.11	7573.4	5144.81
			8.5111	16500.7	21376.5	11624.9	2407.7	7716.54	-2901.15		8.5111	26250.9	28031.6	24470.2	6359.53	7577.87	5141.19
			8.5988	16608.3	21794.8	11421.8	2383.43	7716.72	-2949.87		8.5988	26453.2	28577.3	24329.2	6272.84	7423.65	5122.03
			8.6866	16866	22148.4	11583.6	2365.26	7644.31	-2913.78		8.6866	26337.8	28210.2	24465.3	6316.84	7653.85	4979.84
			8.7743	16975.1	22414.1	11536.1	2228.11	7284.04	-2827.82		8.7743	26357.5	28303.9	24411.1	6284	7608.17	4959.84
			8.8621	16825.5	22390.5	11260.6	2052.44	6758.26	-2653.37		8.8621	26179.2	27947.4	24411	6216.12	7359.04	5073.2
			8.9498	16440.4	22105.1	10775.6	1921.54	6291.14	-2448.06		8.9498	26062.1	27794.7	24329.5	6235.51	7480.15	4990.87
			9.0375	16595.9	22268.5	10923.4	1990.19	6480.75	-2500.37		9.0375	26038.7	27536.7	24540.8	6337.97	7601.12	5074.81
			9.1253	16683.7	22043.7	11323.7	2096.85	6925.58	-2731.89		9.1253	25897.7	27040.3	24755	6356.49	7512.53	5200.44
			9.213	16931	22331.6	11530.4	2244.53	7451.92	-2962.87		9.213	26036.5	27396.9	24676	6226.63	7182.85	5270.41
			9.3008	17164.1	22725.5	11602.8	2374.33	7962.86	-3214.2		9.3008	26138.4	27882.4	24394.4	6183.98	7303.84	5064.13
			9.3885	17100.8	22757	11444.6	2432.32	8151.26	-3286.63		9.3885	26255.7	28015.5	24495.9	6285.99	7678.35	4893.63
			9.4763	16708.9	22600.6	10817.3	2384.03	8027.21	-3259.15		9.4763	26169.5	28251.4	24087.6	6232.35	7682.36	4782.34
			9.564	16617.9	22426.2	10809.6	2381.75	8077.74	-3314.23		9.564	26185.5	28352.7	24018.2	6313.09	7910.42	4715.76
			9.6517	16337	22164	10510	2281.01	7768.38	-3206.35		9.6517	26360	28476.3	24243.7	6222.97	7584.57	4861.38
			9.7395	16144.5	22207.4	10081.7	2211.72	7518.44	-3095		9.7395	26255	28526.6	23983.5	6260.88	7598.43	4923.33
			9.8272	15846.4	21801.2	9891.51	2261.92	7677.89	-3154.06		9.8272	25934.4	28512.2	23356.6	6313.23	7636.38	4990.08
			9.915	15707.5	21816.7	9598.24	2226.93	7579.08	-3125.22		9.915	25939.6	28830.1	23049.1	6482.16	7857.57	5106.74
			10.0027	15674.7	21601.7	9747.67	2281.79	7770.93	-3207.34		10.0027	25793.8	28915.6	22671.9	6438.86	7716.89	5160.83
			10.0905	15610	21231.2	9988.9	2346.86	7943.26	-3249.54		10.0905	25664.2	29229.7	22098.8	6461.12	8116.89	4805.34
			10.1782	15711.3	20902.3	10520.4	2363.97	8139.53	-3411.59		10.1782	25552	29412.1	21691.9	6486.82	8098.95	4874.69
			10.2659	15952.1	21208.9	10695.3	2537.24	8842.12	-3767.63		10.2659	25213.1	29322.3	21103.9	6319.37	7811.61	4827.13
			10.3537	15837.2	21034.1	10640.3	2637.17	9183.15	-3908.81		10.3537	24976.5	29097.6	20855.5	6185.77	7494.24	4877.3
			10.4414	15610.4	20619.5	10601.4	2595.14	9006.71	-3816.42		10.4414	24936.6	28992.3	20880.9	6105.97	7459.29	4752.64
			10.5292	15382.5	19840.9	10924.1	2650.67	9196.57	-3895.23		10.5292	24908.6	29083.9	20733.3	5941.62	7491.4	4391.83
			10.6169	15787.6	20007.9	11567.3	2785.25	9624.02	-4053.53		10.6169	24910.5	28933.8	20887.1	6017.7	7541.23	4494.17
			10.7047	16370.3	20743.6	11997	2858.17	9823.76	-4107.43		10.7047	24782.8	28624.5	20941	6091.98	7530.25	4653.71
			10.7924	16514.8	20609.3	12420.4	2947.65	10060.6	-4165.28		10.7924	24731.7	28057.6	21405.8	6084.21	7633.11	4535.32
			10.8801	16684	20547.9	12820	2958.35	10019.2	-4102.49		10.8801	24920.9	28156.7	21685.1	6071.09	7681.02	4461.15
			10.9679	16540.7	20184.9	12896.5	2877.06	9749.67	-3995.55		10.9679	24916.4	28095.5	21737.4	5935.92	7603.95	4267.89
			11.0556	16741.3	20544.5	12938.1	2731.7	9259.95	-3796.56		11.0556	25314.3	28201	22427.7	5959.48	7627.18	4291.79
			11.1434	17112	21247.8	12976.3	2574.44	8792.92	-3644.04		11.1434	25646.9	28060.8	23233.1	6106.94	7839.79	4374.1
			11.2311	17321.2	21627.2	13015.2	2389.97	8112.69	-3332.74		11.2311	24787.6	27158.7	22416.6	5949.82	7593.27	4306.36
			11.3189	17225.3	21655.2	12795.4	2271.55	7607.04	-3063.94		11.3189	24632	26824.6	22439.4	5940.94	7535.23	4346.65
			11.4066	17259.2	21854.4	12664	2202.31	7322.94	-2918.32		11.4066	24240.4	26023	22457.7	5790.57	7292.07	4289.07
			11.4943	17291.3	22179.4	12403.2	2139.19	7062.33	-2783.96		11.4943	24083.1	25840.3	22326	5706.37	7200.99	4211.74
			11.5821	17510.7	22880.1	12141.2	2144.68	7041.82	-2752.45		11.5821	24181	26160.9	22201.1	5746.15	7125.78	4366.53
			11.6698	17646.8	23071.5	12222	2064.77	6768.79	-2639.26		11.6698	24293.7	26488.2	22099.2	5798.69	7192.06	4405.31
			11.7576	17550.1	22572	12528.2	2068.23	6713.12	-2576.67		11.7576	24416.8	26635.3	22198.3	5741.31	7111.84	4370.77
			11.8453	17530.5	22644.8	12416.1	2044.91	6519.99	-2430.16		11.8453	24283.8	26383.9	22183.8	5735.65	7150.98	4320.31
			11.9331	17305.8	22114.3	12497.3	2131.05	6778.47	-2516.38		11.9331	24069.1	26214.5	21923.7	5818.4	7316.04	4320.76
			12.0208	17537.8	22886.4	12189.2	2165.71	6905.2	-2573.78		12.0208	24974.9	27066.8	22883.1	5790.48	7331.63	4249.33
			12.1086	17512.6	22857.2	12168.1	2124.11	6759.88	-2511.65		12.1086	24873	26922.3	22823.7	5836.22	7471.6	4200.83
			12.1963	17325.3	23025.7	11625	2037.85	6436.95	-2361.25		12.1963	24838.1	27039	22637.2	5922.73	7703.72	4141.74
			12.284	17544.2	23483.1	11605.4	2128.17	6694.82	-2438.47		12.284	24741.7	26806.7	22676.7	5764.64	7555.34	3973.94
			12.3718	17664.6	23823	11506.3	2163.07	6739.72	-2413.59		12.3718	23513.3	26510.4	20516.2	5754.34	7397.31	4111.38
			12.4595	18025.2	24715.6	11334.8	2146.14	6602.52	-2310.23		12.4595	24531.4	27218.3	21844.5	5863.45	7481.8	4245.1
			12.5473	18314.5	25020.9	11608.1	2290.11	7097.98	-2517.77		12.5473	24923.9	27984.6	21863.3	6091.45	7737.59	4445.31
			12.635	18314.6	24846.7	11782.5	2365.18	7413.45	-2683.09		12.635	24981.4	28145.2	21817.5	6339.6	8123.42	4555.78
			12.7228	18237.4	24380.3	12094.4	2417.36	7678.04	-2843.32		12.7228	25209.9	28233.9	22185.9	6277.13	8082.31	4471.94
			12.8105	18220.6	24209.1	12232	2466.16	7908.11	-2975.79		12.8105	24613.1	26653.1	22573.1	6218.66	8110.93	4326.4
			12.8982	17773.7	23466	12081.3	2452.08	7876.32	-2972.15		12.8982	25329.6	27864.7	22794.5	6277.23	8286.14	4268.31
			12.986	17632.7	22843.7	12421.7	2321.23	7431.2	-2788.75		12.986	25346.8	27947.7	22745.8	6241.35	8208.88	4273.82
			13.0737	17906.2	23325.9	12486.4	2273.01	7211.68	-2665.66		13.0737	26559.5	29317.7	23801.3	6220.05	8097.03	4343.07
			13.1615	17754.8	23479.4	12030.1	2231.02	6973.04	-2511.01		13.1615	26411.8	27861.1	24962.4	6005.29	7430.08	4580.5
			13.2492	17668	23529.6	11806.4	2202.02	6709.97	-2305.92		13.2492	26700.2	28718.9	24681.6	6072.67	7433.98	4711.36
			13.337	18147.1	24329	11965.2	2273.65	6913.28	-2365.98		13.337	26793	29411.2	24174.7	6176.6	7738.23	4614.98
			13.4247	18374.5	24750.5	11998.6	2317.2	6976.13	-2341.74		13.4247	26487	29009.3	23964.8	6170.36	7796.43	4544.3
			13.5124	18665.6	25286.4	12044.9	2293.58	6840.03	-2252.87		13.5124	25200.9	28165.5	22236.3	6102.59	7694.18	4511.01
			13.6002	18559.3	24900.3	12218.4	2270.51	6691.21	-2150.19		13.6002	25066.3	28416.4	21716.3	6150.99	7734.17	4567.81
			13.6879	18425	24490.7	12359.4	2227.35	6391.22	-1936.52		13.6879	24936.1	28615.6	21256.6	6159.54	7825.86	4493.22
			13.7757	18123.9	23990	12257.8	2169.09	6181.12	-1842.95		13.7757	24956.5	28658.9	21254.1	6138.62	7707.82	4569.41
			13.8634	18011.7	23821.7	12201.7	2192.21	6447.76	-2063.34		13.8634	25062.4	28775.9	21348.8	6167.65	7701.3	4634.01
			13.9512	17959.9	23942.1	11977.6	2185.43	6525.29	-2154.42		13.9512	24039.4	29190.8	18887.9	6301.43	7828.38	4774.48
			14.0389	17957.1	24081.5	11832.7	2075.49	6038.23	-1887.25		14.0389	25878.6	29894.9	21862.3	6483.61	8195.22	4772
			14.1266	18117.4	24319.7	11915.1	2220.19	6488.58	-2048.2		14.1266	25006	28047.1	21965	6754.09	8545.72	4962.47
			14.2144	18639.9	24940.7	12339.1	2278.65	6683.73	-2126.44		14.2144	22323.6	26624.9	18022.2	6782.06	8496.44	5067.67
			14.3021	18749.4	25067.5	12431.3	2436.71	7249.04	-2375.62		14.3021	22051.2	25859.2	18243.2	6777.08	8242.41	5311.75
			14.3899	19188.9	25853	12524.9	2527.02	7430.96	-2376.91		14.3899	20259.4	23751.9	16766.9	6787.06	8181.13	5393
			14.4776	19396.1	25190.9	13601.2	2517.89	7369.63	-2333.86		14.4776	20375.1	24297	16453.1	6934.07	8519.91	5348.22
			14.5654	19182.5	24342.9	14022.1	2587.36	7456.63	-2281.91		14.5654	20448.8	24593.2	16304.4	6857.83	8561.32	5154.34
			14.6531	19203.9	24636.1	13771.7	2570.17	7361.39	-2221.05		14.6531	18654.4	22811.4	14497.5	6968.81	8578.19	5359.44
			14.7408	18990.4	24692.7	13288	2571.26	7498.76	-2356.24		14.7408	18696.9	22459.8	14934.1	6936.97	8425.76	5448.19
			14.8286	18604.8	24435.3	12774.4	2405.25	6929.59	-2119.08		14.8286	18603.5	22400.8	14806.2	7088.1	8656.59	5519.61
			14.9163	18110.5	23790.6	12430.3	2303.61	6496.8	-1889.58		14.9163	18819.9	22105.7	15534.2	7025.12	8613.3	5436.93
			15.0041	18016.3	23518.3	12514.3	2303.18	6473.2	-1866.84		15.0041	18956.9	22395.9	15518	6966.07	8546.83	5385.31
			15.0918	17895.9	23264.1	12527.7	2384.15	6560.79	-1792.48		15.0918	18487.1	20436.8	16537.4	7005.77	8439.62	5571.93
			15.1796	17769.1	22960	12578.3	2490.95	6835.49	-1853.58		15.1796	17264.3	21145.1	13383.5	7128.09	8617.02	5639.16
			15.2673	17761.5	23313.4	12209.7	2414.59	6782.73	-1953.55		15.2673	15877	18871.9	12882.1	6997	8526.29	5467.71
			15.355	17745.5	23772.7	11718.2	2249.94	6258.59	-1758.72		15.355	15212.2	18479.6	11944.8	7006.94	8457.82	5556.06
			15.4428	17361.1	23607	11115.2	2175.36	6010.61	-1659.89		15.4428	14663.5	17592.4	11734.6	6995.82	8409.6	5582.04
			15.5305	17282.5	23496.5	11068.5	2188.04	5936.3	-1560.23		15.5305	14500.7	17468.6	11532.8	7110.05	8682.65	5537.44
			15.6183	17360.8	23402.3	11319.4	2192.57	5643.82	-1258.68		15.6183	14556.6	17197.1	11916.2	7372.25	9157.77	5586.73
			15.706	16775.6	22669.3	10882	2069.74	5119.08	-979.598		15.706	14577.9	17091.7	12064.1	7485.59	9322.8	5648.38
			15.7938	16522.2	22434.9	10609.6	1960.49	4947.93	-1026.94		15.7938	14522.1	17283.3	11760.9	7297.37	9115.2	5479.55
			15.8815	16114.5	22008.1	10220.8	1853.87	4821.55	-1113.81		15.8815	15073.9	18880.4	11267.4	7450.43	9378.34	5522.51
			15.9692	16062.2	22336.1	9788.26	1697.39	4380.8	-986.019		15.9692	15022	18695.8	11348.3	7795.5	9848.95	5742.04
			16.057	15953.9	22370	9537.89	1676.07	4287.12	-934.984		16.057	14839	18667.3	11010.7	7913.65	10129.3	5698.04
			16.1447	15808.1	21857.1	9759.16	1706.01	4419.12	-1007.11		16.1447	14889.9	19132	10647.9	8223.54	10696.5	5750.55
			16.2325	16064.3	22191.9	9936.62	1634.86	4245.56	-975.831		16.2325	14615.9	18690.7	10541.1	8424.71	10960.2	5889.26
			16.3202	15720.7	21741.9	9699.48	1578.94	3976	-818.121		16.3202	14336.5	18354.2	10318.9	8804.18	11435.7	6172.69
			16.408	15380.4	21144.6	9616.15	1578.15	3870.89	-714.579		16.408	14289.3	18431.8	10146.7	8924.92	11772.9	6076.96
			16.4957	15247.1	20515.9	9978.28	1763.77	4511.2	-983.657		16.4957	13750	17635.5	9864.5	8937.7	11612.3	6263.14
			16.5835	14743.1	19382.1	10104	2074.79	5619.59	-1470.01		16.5835	13579.4	17263.7	9895.01	8745.73	11330.4	6161.1
			16.6712	15005.4	19600.2	10410.6	2619.48	7415.91	-2176.94		16.6712	13519.3	17046.2	9992.35	8623.53	11295.4	5951.64
			16.7589	15390.5	20369.9	10411.1	3070.87	9065.39	-2923.64		16.7589	13132.1	16866.3	9397.99	8501.85	11283.1	5720.59
			16.8467	15068.3	20066.2	10070.4	3163.53	9638.08	-3311.02		16.8467	12948.9	16982.3	8915.46	8278.41	11177.7	5379.16
			16.9344	14983.8	20033.3	9934.34	3028.02	9248.37	-3192.32		16.9344	12416.4	16153.9	8678.95	8431.98	11414.9	5449.04
			17.0222	14488.3	19105.5	9871.21	2899.78	8811.72	-3012.16		17.0222	12408.8	16497.9	8319.8	8659.93	11676.1	5643.77
			17.1099	14141	18467.8	9814.1	2680.75	8030.87	-2669.37		17.1099	12422.2	16782.9	8061.61	6362.84	9467.78	3257.91
			17.1977	13544.6	17653	9436.27	2312.32	6649.19	-2024.55		17.1977	12400.7	16763.7	8037.76	6653.88	10330.7	2977.04
			17.2854	12877.9	16791.2	8964.64	2004.53	5624.61	-1615.54		17.2854	12358.3	16706.8	8009.82	6752.67	10435	3070.32
			17.3731	12654.2	16670.7	8637.71	1816.23	5053.69	-1421.24		17.3731	12032.8	16598.7	7466.86	6223.34	9493.93	2952.75
			17.4609	12235.9	16052	8419.92	1787.05	4904.31	-1330.21		17.4609	11745	16816.7	6673.26	5775.4	8587.64	2963.15
			17.5486	12524.9	16485.2	8564.67	616.799	881.621	351.977		17.5486	11326.4	16436.6	6216.26	5650.73	8172.06	3129.4
			17.6364	12404.7	15963.4	8845.93	664.694	899.362	430.026		17.6364	11102	16184	6019.99	5714.04	8546.95	2881.14
			17.7241	12274.7	15569.3	8980.15	785.074	1043.16	526.985		17.7241	10900.9	16348.4	5453.45	5556.55	8927.39	2185.7
			17.8119	12129.3	15811.5	8447.1	917.129	1279.31	554.943		17.8119	10504.6	15905.9	5103.32	5612.87	9247.75	1978
			17.8996	11792.6	15941.6	7643.72	980.862	1429.14	532.584		17.8996	10255.5	15554	4956.87	5760.87	9407.29	2114.45
			17.9873	11668.7	16039.7	7297.65	1055.97	1552.54	559.407		17.9873	10156.8	15555.8	4757.81	5856.68	9724.37	1988.98
			18.0751	11106.4	15078.6	7134.22	1005.36	1524.75	485.968		18.0751	10124.6	15694.8	4554.35	5976.32	10422.4	1530.26
			18.1628	10999	15236.2	6761.91	1000.23	1555.51	444.946		18.1628	10009.4	15508.7	4510.14	6189.46	10652	1726.92
			18.2506	10690	14720.4	6659.61	1036.73	1715.37	358.083		18.2506	10121.3	15635.7	4606.85	6443.08	10803.2	2082.96
			18.3383	10557.6	14905.3	6209.9	1100.55	1888.7	312.404		18.3383	11168.5	15630.3	6706.82	6700.02	11432.4	1967.61
			18.4261	10287.1	14211	6363.23	1164.77	1968.48	361.067		18.4261	11088.7	15426.8	6750.52	6742.17	11156.6	2327.73
			18.5138	9916.05	13465.3	6366.78	1312.11	2181.16	443.066		18.5138	10953.2	15147.1	6759.44	6762.92	10522.2	3003.69
			18.6015	9607.06	13029.4	6184.74	1478.32	2503.78	452.865		18.6015	11860.5	15526.6	8194.3	7202.75	10875.5	3529.98
			18.6893	9562.5	13215.3	5909.68	1731.6	2948.89	514.317		18.6893	11505.4	14893.7	8117.15	7441.27	11036.8	3845.78
			18.777	9825.57	13622	6029.09	2009.22	3501.01	517.434		18.777	11470.6	14718.1	8223.05	7479.87	10703.7	4256.01
			18.8648	10026	13971	6081	2318.15	4095.71	540.581		18.8648	11212.2	14080.8	8343.62	7463.9	10345.2	4582.61
			18.9525	10125.2	14051.6	6198.8	2569.46	4631.04	507.87		18.9525	10975.2	13716.3	8234.14	7803.72	10928.3	4679.13
			19.0403	10441.7	14533.4	6350	2936.91	5324.67	549.162		19.0403	10796.5	13467.6	8125.32	7431.8	10386.8	4476.78
			19.128	10610.1	14813.1	6407.16	3430.81	6227.85	633.772		19.128	10628.1	13304.8	7951.35	6384.28	8851.07	3917.49
			19.2157	10999.5	15486.9	6512.19	3959.67	7280.3	639.041		19.2157	9369.75	11485.9	7253.65	5933.64	8307.61	3559.67
			19.3035	11776.8	16533.9	7019.62	4785.87	8917.58	654.163		19.3035	8915.5	11369.3	6461.64	5685.79	8070.68	3300.9
			19.3912	12469.1	17571.7	7366.61	5594.07	10726	462.136		19.3912	8942.41	11706.2	6178.59	5744.56	8587.38	2901.73
			19.479	13496	19399.3	7592.65	6561.35	12839	283.683		19.479	8474.91	11258.8	5691.04	5694.89	8643.69	2746.1
			19.5667	14490.3	20885.5	8095.15	6971.06	13877.7	64.4549		19.5667	8489.35	11596.5	5382.25	5825.51	8797.5	2853.52
			19.6545	14976.7	21329.8	8623.71	6850.86	13931.6	-229.916		19.6545	8481.62	11572.1	5391.17	5787.27	8693.71	2880.82
			19.7422	14830.7	20568	9093.45	6386.05	13078.3	-306.162		19.7422	8205.53	11303.3	5107.77	5978.27	9470.8	2485.73
			19.8299	14549.5	19988.1	9110.99	5761.94	11673.9	-150.059		19.8299	8421.14	11430	5412.22	5753.11	9337.64	2168.57
			19.9177	12882.3	17963	7801.49	6094.92	11829.6	360.274		19.9177	8076.9	9380.83	6772.96	5937.12	9622.88	2251.36
			20.0054	11965.9	16604.8	7326.92	5598.44	10847.1	349.755		20.0054	7417.48	8750.05	6084.91	5579.68	8748.49	2410.86
			20.0932	11100.1	15442.5	6757.69	4833.13	9476.49	189.777		20.0932	6314.67	8085.97	4543.38	5233.61	8281.67	2185.55
			20.1809	10232.4	13973	6491.73	4186.85	8401.4	-27.6951		20.1809	6075.71	7728.51	4422.9	5218.26	8323.72	2112.81
			20.2687	9601.02	13109.3	6092.75	3603.17	7245.6	-39.2536		20.2687	6067.09	7805.68	4328.5	5133.76	8126.02	2141.49
			20.3564	9071.1	12590.8	5551.37	3034.59	6190.09	-120.914		20.3564	5937.41	6934.36	4940.46	5161.44	8133.74	2189.15
			20.4441	8927.47	13173.3	4681.67	1411.08	2446.67	375.49		20.4441	6071.39	6961.99	5180.8	5176.51	7559.39	2793.64
			20.5319	9453.61	14693.2	4214.01	1199.7	2090.9	308.505		20.5319	6030.26	7154.35	4906.16	5239.59	7347.21	3131.98
			20.6196	9972.36	15453.6	4491.09	1015.41	1550.27	480.555		20.6196	6055.8	7359.06	4752.53	5241.61	6803.89	3679.32
											20.7074	5322.89	6553.79	4091.98	5167.79	6694.66	3640.93
											20.7951	5504.14	7497.33	3510.95	6085.54	8531.82	3639.27
											20.8829	4577.87	6092.53	3063.21	6995.53	10625	3366.07
											20.9706	4664.37	6128.52	3200.21	7272.79	11098.2	3447.37
											21.0584	4630.71	6816.85	2444.57	7391.06	11120.6	3661.56
											21.1461	3979.21	5349.39	2609.02	6954.01	10369	3538.98

[truncated: 32 more sheets: Figure 3d, Figure 4b, Figure 4c, Figure 4d, Figure 4e, Figure 4f, Figure 4g, Figure 4h, Figure 4i, Figure 4j, Figure 4k, Figure 4l, Figure 4m, Figure 4n, Figure 5c, Figure 5d, Figure 5e, Figure 5g, Figure 5j, Figure 6c …]
